# Supplementary material for: Granulins rescue inflammation, lysosome dysfunction, lipofuscin, and neuropathology in a mouse model of progranulin deficiency
Source: Cell Rep. Author manuscript; Available in PMC 2025 Jan 28. (PMC11773623; doi:10.1016/j.celrep.2024.114985)
Supplement: 2 [file NIHMS2044434-supplement-2.xlsx]

## Sheet: TMT Normalization README
OVERVIEW: File includes normalized protein abundance signal & subject trait information
TAB DESCRIPTORS:
1.INDEX: Maps raw sample ID to subject IDs (includes GIS & Standards)
3.PROTEIN x SAMPLE_Abundance: Abundance data - GENE|PROTEINs [rows] v. Samples [cols]
4.TRAIT DATA: Subject trait information

## Sheet: 1.INDEX
Raw Sample ID	Patient ID
Mouse_PGRN_Brain_b01.126	GIS
Mouse_PGRN_Brain_b01.127C	Strep-GFP_22022�
Mouse_PGRN_Brain_b01.127N	Strep-GFP_22017�
Mouse_PGRN_Brain_b01.128C	Strep-GFP_11057
Mouse_PGRN_Brain_b01.128N	Strep-GFP_22029�
Mouse_PGRN_Brain_b01.129C	Strep-GFP_12008�
Mouse_PGRN_Brain_b01.129N	Strep-GFP_11063�
Mouse_PGRN_Brain_b01.130C	hPGRN_11074�
Mouse_PGRN_Brain_b01.130N	Strep-GFP_12012�
Mouse_PGRN_Brain_b01.131C	hPGRN_12050�
Mouse_PGRN_Brain_b01.131N	hPGRN_12020
Mouse_PGRN_Brain_b01.132C	hGRN2_12034�
Mouse_PGRN_Brain_b01.132N	hGRN2_12025�
Mouse_PGRN_Brain_b01.133C	hGRN2_12039
Mouse_PGRN_Brain_b01.133N	hGRN2_12037�
Mouse_PGRN_Brain_b01.134C	hGRN4_13058
Mouse_PGRN_Brain_b01.134N	hGRN4_13002�
Mouse_PGRN_Brain_b01.135N	hGRN4_13077�
Mouse_PGRN_Brain_b02.126	GIS
Mouse_PGRN_Brain_b02.127C	Strep-GFP_22025�
Mouse_PGRN_Brain_b02.127N	Strep-GFP_22019�
Mouse_PGRN_Brain_b02.128C	Strep-GFP_11062�
Mouse_PGRN_Brain_b02.128N	Strep-GFP_22030
Mouse_PGRN_Brain_b02.129C	Strep-GFP_12011�
Mouse_PGRN_Brain_b02.129N	Strep-GFP_12007
Mouse_PGRN_Brain_b02.130C	hPGRN_12018�
Mouse_PGRN_Brain_b02.130N	hPGRN_11071�
Mouse_PGRN_Brain_b02.131C	hPGRN_12053�
Mouse_PGRN_Brain_b02.131N	hPGRN_12021
Mouse_PGRN_Brain_b02.132C	hGRN2_12035�
Mouse_PGRN_Brain_b02.132N	hGRN2_12033
Mouse_PGRN_Brain_b02.133C	hGRN4_13001�
Mouse_PGRN_Brain_b02.133N	hGRN2_12038�
Mouse_PGRN_Brain_b02.134C	hGRN4_13060�
Mouse_PGRN_Brain_b02.134N	hGRN4_13056
Mouse_PGRN_Brain_b02.135N	hGRN4_13078�

## Sheet: 2.PROTEIN x SAMPLE_Logfold
	GIS	Strep-GFP_22022�	Strep-GFP_22017�	Strep-GFP_11057	Strep-GFP_22029�	Strep-GFP_12008�	Strep-GFP_11063�	hPGRN_11074�	Strep-GFP_12012�	hPGRN_12050�	hPGRN_12020	hGRN2_12034�	hGRN2_12025�	hGRN2_12039	hGRN2_12037�	hGRN4_13058	hGRN4_13002�	hGRN4_13077�	GIS	Strep-GFP_22025�	Strep-GFP_22019�	Strep-GFP_11062�	Strep-GFP_22030	Strep-GFP_12011�	Strep-GFP_12007	hPGRN_12018�	hPGRN_11071�	hPGRN_12053�	hPGRN_12021	hGRN2_12035�	hGRN2_12033	hGRN4_13001�	hGRN2_12038�	hGRN4_13060�	hGRN4_13056	hGRN4_13078�
Dync1h1|Q9JHU4	0	0.00198711	0.0668579	0.0391877	0.0122218	-0.00163932	-0.0460625	-0.0345235	-0.0075881	-0.0055274	-0.0246243	-0.100016	-0.104386	0.00465931	-0.0333046	-0.091639	-0.0279522	-0.0621416	0	-0.00475767	0.0242421	-0.0895683	0.0142009	-0.00213747	-0.0200506	-0.0250971	-0.013543	-0.00150869	-0.0319339	-0.0184482	-0.0661669	0.035788	-0.0356806	-0.0864923	-0.0844405	-0.0509924
Sptan1|B9EKJ1	0	-0.0217302	0.0491487	0.0266	0.00680704	0.00282976	0.0191216	-0.031682	-0.0117682	-0.0434262	-0.0431768	-0.121626	-0.0391539	-0.00598818	0.014392	-0.157807	-0.0364611	-0.0312077	0	-0.0442061	-0.00540535	0.0912536	0.0388768	-0.0105779	0.0145957	-0.0213393	-0.0241209	-0.0511042	-0.0420897	-0.0251476	-0.0343271	0.00999884	-0.0117422	-0.0841119	-0.074097	-0.0372965
Sptan1|B7ZWK3	0	-0.013231	0.216074	0.128386	0.0187403	-0.0877133	0.179896	0.0626839	0.0113717	-0.0929315	0.0188879	-0.186808	-0.13524	-0.0473407	0.142497	-0.153462	0.0547958	0.116491	0	0.0169461	0.0517068	0.0528171	0.0938942	-0.0380454	0.0159688	0.088802	-0.0490061	-0.0628379	-0.0343802	-0.02681	-0.0807577	0.078411	0.00564909	0.0215048	0.0422448	0.0503373
Sptan1|E9Q447	0	0.0944312	0.158775	0.124469	0.0988502	0.0614434	0.111598	0.0601079	0.0169607	0.00627516	0.0625488	-0.0524377	-0.153926	0.0605352	0.0918678	-0.1014	0.0243372	-0.0854044	0	0.0202384	-0.0285759	0.157608	0.0762185	0.0255982	0.0934634	0.09355	0.0681094	0.0119474	-0.0302891	0.0663273	-0.117743	0.0861238	0.0762953	-0.100949	-0.037412	0.0270618
NA|Q8C8R3-2	0	-0.0208313	-0.0109501	-0.00517471	-0.0308994	0.0142699	0.0622828	-0.00746888	-0.000727404	-0.0630013	-0.0455749	0.0439486	-0.00548837	-0.0213712	0.0327	-0.069111	0.0225222	0.0524615	0	-0.0410855	-0.0374252	0.0197762	0.0249578	-0.00854728	0.0318002	0.0172869	-0.0151951	-0.115692	-0.0168018	-0.0082025	-0.0287938	-0.0457546	0.0257555	-0.0244363	0.00324891	-0.0307857
Ank2|Q8C8R3	0	0.0869059	0.0374646	0.0921785	0.058677	0.106719	-0.00904257	0.13717	0.0530089	0.00612429	0.0704	0.0969543	0.0320185	0.0339052	0.122909	0.103486	0.080744	0.0885421	0	-0.0738819	-0.0512547	-0.0784111	-0.0173078	-0.0526065	-0.0264182	0.0385914	-0.0217167	-0.173436	-0.0284213	-0.0468081	-0.0650847	-0.0551231	0.023242	-0.0412847	-0.0728681	-0.0428988
Sptbn1|Q62261	0	-0.00942311	0.0613672	0.0484611	0.0141344	0.0140431	0.0085806	-0.019636	-0.0073193	-0.0107618	-0.0251832	-0.130409	-0.0148529	0.00632383	0.00924579	-0.154435	-0.00984323	-0.029366	0	-0.0296055	0.0106007	-0.0287216	0.0499548	0.0116103	0.0178639	-0.011104	-0.0210295	-0.0124564	-0.0323983	-0.0248985	0.00612377	0.0334699	-0.00153054	-0.0734968	-0.0465859	-0.0212034
Macf1|E9PVY8	0	-0.0297555	-0.0172884	-0.0137806	-0.0128823	0.000959656	0.0327598	-0.00918206	0.0285552	-0.0373722	-0.0266724	0.0203392	-0.00106994	-0.0114793	0.0211744	-0.0113545	-0.0158382	0.00591678	0	-0.0100875	-0.023266	-0.0520862	-0.0308212	0.0064767	0.0188753	0.000664376	0.00710432	-0.0461457	-0.0244711	0.0158666	-0.0261971	-0.0493863	-0.00516394	0.00273546	-0.00555217	-0.026964
NA|Q9QXS1-8	0	-0.047564	-0.00256934	0.152639	-0.0145728	-0.0294222	-0.0455435	-0.076087	-0.00367731	-0.0233079	-0.0430772	-0.152762	-0.0516404	-0.00953815	-0.0724969	-0.0952552	-0.0505226	-0.10088	0	-0.0268278	0.0884252	-0.00228138	0.0493898	-0.00137718	0.00182764	-0.0558804	-0.0292066	-0.0222954	-0.0794247	-0.0832656	0.0504548	0.0736465	-0.0712667	-0.146215	-0.0740185	-0.0479164
NA|Q62261-2	0	-0.0531888	-0.209803	-0.268789	0.0119185	-0.154523	-0.430509	-0.0255084	-0.0536282	-0.177722	0.186985	0.295986	0.126041	-0.23799	-0.0731199	0.31062	-0.000480518	-0.00603838	0	-0.0742948	0.0353126	0.145831	0.279831	0.258495	-0.10373	0.130558	-0.150835	-0.151307	-0.0405785	-0.0873855	0.031968	0.21898	-0.135018	-0.342645	0.0338029	-0.251896
Plec|Q6S392	0	0.0741746	-0.0740469	0.10161	-0.112329	0.0485064	-0.0226387	0.0176494	0.0683371	0.271504	0.256619	0.0966904	0.265108	-0.0554888	-0.194853	0.209913	0.039908	-0.0513203	0	0.0493577	0.185778	0.151477	0.260357	0.161856	0.00771942	0.188678	0.0125644	0.157559	0.249311	-0.084686	0.349372	0.121187	0.0855973	0.215314	0.295811	0.0965131
Syne1|A0A1L1STC6	0	0.00415446	-0.00813057	-0.0618994	0.00618551	-0.0711283	-0.0128655	0.0163796	0.00828705	0.0513619	0.0932498	0.0439766	0.0236788	0.0346785	0.0296704	0.108374	0.0396438	-0.0751946	0	0.0475193	0.0115934	-0.0997738	-0.020686	-0.0617129	-0.0222844	-0.0070142	0.0347383	0.0311418	0.00479389	0.0427701	-0.0569526	0.0414575	-0.00622067	-0.0132412	0.0172514	0.0331697
|Q80U89	0	0.00152965	0.0508485	-0.0497607	0.00903522	0.00994735	0.00611787	-0.00180926	-0.0199723	-0.00620616	0.00311041	-0.0248685	0.00474818	0.0151678	0.0545218	-0.084472	-0.00562697	0.0161069	0	-0.0316798	-0.00821514	-0.0970888	-0.0104726	0.0225227	-0.00650932	-0.0275269	-0.0170407	0.000935235	-0.00709135	0.00196394	-0.0316558	-0.0520069	0.0310321	-0.00436415	-0.0159036	-0.0178469
Macf1|F6Q750	0	0.0194827	-0.110157	0.0459904	-0.0218738	0.120706	0.143418	0.138993	0.13243	-0.0438617	-0.0298188	0.250858	-0.038146	-0.0424747	0.0554478	0.101256	0.0334321	0.0151075	0	-0.0406433	-0.124081	-0.141836	-0.0408786	-0.00713757	0.000605419	0.0724415	-0.00203211	-0.189746	-0.024859	-0.0385389	-0.145092	-0.103793	-0.0932507	0.0449973	-0.036581	-0.130918
Map1b|P14873	0	-0.0200907	-0.0100584	0.0647267	-0.00292534	-0.0586141	0.0305464	-0.0308463	0.00869841	-0.0657025	-0.0789565	-0.0471004	-0.0874454	-0.0394562	-0.0414282	-0.0799712	0.0234765	-0.0200502	0	-0.0320599	0.0191848	0.0427941	0.0548981	-0.0325613	-0.00516347	0.00328985	-0.0215246	-0.124735	-0.0893678	-0.0556543	-0.0835577	0.0364986	-0.0279891	-0.0748527	-0.034049	-0.0066719
Map2|P20357	0	-0.064756	-0.0402471	-0.0434577	-0.10043	-0.103797	0.0496013	-0.0148975	-0.0313004	-0.11432	-0.0414606	0.187912	-0.0117409	-0.10908	0.060218	0.0627609	-3.97407e-05	0.0995586	0	-0.0972978	-0.00361455	0.0322585	-0.046126	-0.121169	-0.0341797	0.00190303	-0.0386048	-0.238039	0.00209982	-0.0271849	-0.109631	-0.0920351	-0.00485902	0.128945	0.0559958	0.0493902
Pclo|Q9QYX7	0	0.010893	0.0778579	-0.102035	0.0721401	0.0563081	0.0258407	-0.00971125	-0.0226249	-0.0226109	0.0121928	-0.218222	-0.04575	0.0181393	0.0821705	-0.101828	-0.123578	0.0362975	0	-0.054851	-0.0935411	0.182229	-0.0135153	0.0348949	0.0381673	-0.0484978	0.00938731	0.0395034	-0.0494748	0.0371775	-0.0898757	-0.0622058	0.0368325	-0.0144447	-0.107525	0.0462266
|B1ARU1	0	-0.116322	-0.051006	-0.0129972	-0.0823798	-0.0622018	-0.0483095	-0.0796413	0.0591082	0.00699634	0.0264787	-0.108491	0.0610558	-0.00328536	-0.0658704	0.0676852	0.0164456	-0.0235128	0	0.0640688	0.00922154	0.0186916	-0.0449543	0.102363	0.0437865	0.0350121	0.0856288	0.0412091	-0.0503721	0.0797759	0.090229	0.0696666	-0.0325812	0.0461401	0.0754655	-0.0711309
Map1a|A2ARP8	0	-0.0177461	0.0224229	0.155723	-0.0110906	-0.040814	-0.00291625	-0.0720212	-0.0129576	-0.0226506	-0.104959	-0.141225	-0.0567274	-0.0469621	-0.0783485	-0.130696	-0.00349258	-0.0328781	0	-0.0640152	0.0653933	0.09307	0.132464	0.00353251	-0.0157801	-0.0337797	-0.0680203	-0.0979692	-0.084351	-0.118227	0.00765166	0.106361	-0.0754029	-0.11485	-0.082613	-0.0268343
Bsn|O88737	0	0.00190198	0.104548	-0.11297	0.0753476	0.0438618	0.0308459	-0.0151175	-0.0215678	-0.0567272	-0.00260799	-0.293235	-0.0706069	0.0169129	0.109022	-0.101585	-0.159795	0.0323422	0	-0.0355151	-0.0585394	0.187996	-0.0331904	0.0335039	0.0138777	-0.0588246	-0.00263158	0.0992943	-0.0497322	0.0307673	-0.0249738	-0.0557787	0.0485796	-0.0423946	-0.137552	0.0520278
Dst|S4R1P5	0	0.0021462	0.0148559	0.0983961	0.00370173	0.0226989	0.00302322	-0.0124054	0.0252633	-0.0024398	-0.0415691	-0.0352449	-0.0228917	-0.00559152	-0.0540986	-0.115884	0.000255381	-0.00923625	0	-0.00591171	0.0175406	-0.017341	0.0665056	0.0224142	0.0207935	0.00764199	-0.0175094	-0.0363813	-0.0273892	-0.0552119	0.0611934	0.0432084	-0.050289	-0.0423149	-0.0187882	-0.0216487
Sptbn2|Q68FG2	0	0.00470296	0.0635854	-0.00380245	0.0139651	0.00236858	0.0091639	-0.027127	-0.0133804	-0.0415554	0.000244254	-0.0741382	0.00975204	-0.0124502	0.137914	-0.135795	-0.0414985	0.0442916	0	-0.0143974	0.0667129	-0.0793584	0.0315044	-0.00641365	0.00115449	-0.0294629	-0.0216901	-0.0305444	0.0600934	-0.0492669	0.0129328	-0.01814	0.011473	-0.0316306	-0.0438261	-0.0195117
Tln2|E9PUM4	0	-0.0216563	0.0515597	-0.0494368	0.00796166	0.0141467	-0.0258398	-0.0201498	-0.0128836	-0.0353666	-0.0444585	-0.0650958	-0.0395282	-0.0164238	0.0245678	-0.0246487	-0.0449497	0.00870434	0	-0.0379425	-0.036218	0.00150635	0.0196902	0.0257656	-0.00505226	-0.0151544	-0.0204923	-0.0471336	-0.0285203	0.0147877	-0.0470337	-0.0279715	-0.014326	-0.00877906	-0.0862483	0.00462263
|Q3UHT6	0	0.0178889	0.0718121	0.00823577	0.00622315	0.00872189	0.00134808	0.0101196	0.0152	0.0269394	0.0353474	-0.0418201	-0.0362936	-0.0201359	-0.0294145	-0.0404406	-0.00304212	-0.0549307	0	0.00722463	0.0270066	-0.0820768	0.0263167	0.0130215	0.00536674	0.0285878	0.00299205	-0.0469122	0.0358271	-0.0327939	-0.0306801	0.00594747	-0.0452744	-0.0374718	-0.0323241	-0.0659519
Myh10|Q5SV64	0	0.00982302	0.076607	0.0162867	0.0460118	-0.0197991	-0.0229629	-0.0163171	-0.00877309	-0.0247496	-0.0396396	-0.129382	-0.0811873	0.012383	0.0144545	-0.105502	-0.045593	-0.0100707	0	-0.0206376	0.00348005	-0.0381181	0.0439859	-0.024023	-0.0276167	-0.0204145	-0.0209234	-0.0186374	-0.0585724	-0.00566118	-0.0923754	0.0581682	-0.00435268	-0.0775055	-0.115099	-0.00951044
Myh10|Q3UH59	0	0.105155	0.094841	0.0800291	0.0411291	-0.0331085	-0.0637305	0.0548887	0.0443719	0.0398927	0.00161227	-0.189467	0.120382	-0.00730648	0.00802487	-0.133083	-0.00526458	0.075782	0	-0.246548	-0.147448	0.211052	0.0892777	-0.036532	1.02361	0.0104113	-0.149057	-0.0923787	-0.00958262	0.0756647	-0.072167	0.0354805	0.00720676	-0.127571	-0.0795523	-0.136864
|W6PPR4	0	0.00355192	0.0401082	0.0979934	-0.00886711	0.00224556	-0.00991471	-0.0461001	-0.0188972	0.00198072	-0.0882858	-0.116354	-0.0925224	0.00897662	-0.0726386	-0.100664	0.00370331	-0.0269131	0	-0.026057	0.00830976	0.0915567	0.128509	0.0166731	0.00777559	-0.00779304	-0.0310378	-0.0208787	-0.0384397	-0.027475	0.059681	0.104728	0.0112711	-0.0900043	-0.0430655	0.0072135
Atp1a3|A0A0G2JGX4	0	0.0246078	0.0795918	0.036662	-0.0152878	-0.0119674	-0.0176297	-0.0495123	-0.0313158	0.0389199	0.0201746	-0.0271696	0.00578626	-0.00846965	-0.0101457	-0.111645	-0.0474815	-0.0454111	0	-0.0176674	0.067864	-0.0721176	-0.019817	-0.0313203	-0.0157837	-0.0541908	-0.0441295	-0.0108523	0.00454179	-0.0270385	0.0240317	0.01379	-0.0141274	-0.00380135	-0.0230724	-0.0311161
Dmxl2|Q8BPN8	0	0.00843765	0.0838793	-0.113165	0.0363442	0.0124855	-0.0299317	-0.00521122	-0.0448238	-0.0067521	-0.00513803	-0.147966	-0.037739	0.0228912	0.05425	-0.146063	-0.048111	-0.0231211	0	-0.0185112	0.00994473	-0.0724888	0.0153518	0.0138198	-0.0211327	-0.00995789	-0.00748738	0.0298793	-0.0566428	0.0108024	-0.0680334	-0.0491133	0.0443296	-0.0467315	-0.0827969	-0.00204163
|Q6ZQ49	0	-0.0181406	0.0171781	0.14275	-0.0641552	0.0501373	0.0417403	-0.0740843	0.0229036	0.0157092	0.0289394	-0.00421469	0.0241845	0.031693	-0.0121935	-0.156773	-0.124622	-0.109614	0	-0.0768778	0.0233058	-0.0281796	-0.0663346	0.0285049	0.0424269	-0.113448	-0.0260969	-0.0137199	-0.00983051	0.0109346	0.0501533	-0.000377979	0.0072497	-0.0308814	-0.00712525	-0.0774502
Lrp1|A0A0R4J0I9	0	-0.0183043	-0.0519079	-0.00591394	-0.0391566	-0.00866837	0.0571677	-0.0159288	-0.0106906	-0.040735	0.000241355	0.0831119	0.000433795	-0.0174008	0.023443	0.0389244	0.00583901	-0.00780312	0	-0.0306241	-0.0213599	0.00875392	-0.0243892	-0.0353827	0.0256662	-0.0101594	-0.0125426	-0.0951254	-0.0104881	0.0136333	-0.0424644	-0.0369472	0.01416	0.0272109	0.0338698	-0.0159397
Dnm1|A0A0J9YUN4	0	0.0163943	0.0793198	-0.0709242	0.0446919	-0.0103207	-0.0131849	-0.0305835	-0.0244682	-0.0219997	0.00656676	-0.160591	-0.0192725	0.0122096	0.047821	-0.117157	-0.0981512	0.0103034	0	-0.0345171	0.0227593	0.0278758	-0.0406169	-0.0199822	-0.0394452	-0.056876	-0.0107934	0.0103335	-0.0338072	-0.00140794	-0.0559841	-0.0702863	0.000451461	-0.0203487	-0.0898288	-0.0201779
Tln1|P26039	0	-0.0314221	-0.0330014	0.178164	-0.00809411	0.0654165	0.0569812	0.0107568	0.0300736	-0.0270298	-0.0167594	-0.0319004	0.050668	-0.013302	-0.0429316	-0.0139498	-0.0160832	-0.135087	0	-0.0466967	-0.0116082	0.0136177	-0.0022991	0.0641101	0.0584013	0.0117224	-0.0113088	-0.018277	-0.0400479	-0.0229195	0.0256579	-0.00383811	-0.0552248	-0.121205	-0.0102195	-0.100885
Myo5a|D3YZ62	0	0.0146825	0.0767003	-0.0318867	0.0443292	0.017953	-0.0110028	-0.00534627	-0.0026037	-0.00211278	0.00450981	-0.0893963	-0.0305012	0.0345128	0.0348861	-0.115043	-0.0396902	-0.00805965	0	-0.0160033	0.00817524	-0.0844869	-0.0220025	-0.00963077	-0.00876853	-0.0321802	-0.00815602	-0.0147031	-0.0545318	0.00647905	-0.0901211	-0.00141341	0.00162655	-0.0661309	-0.0748716	-0.0420957
NA|A2AN08-5	0	-0.00594738	0.0547359	-7.53328e-05	0.00458976	0.0143186	-0.0522813	-0.00359652	-0.00444396	0.0223996	-0.018238	-0.0299251	-0.0169857	0.0117036	-0.0121186	-0.038353	0.0012166	-0.0432217	0	-0.00517992	0.0216634	-0.0772376	0.00248997	0.00839906	-0.0157647	-0.00900366	-0.0178129	0.0240363	-0.00997901	-0.012262	0.0146341	-0.0085974	-0.00388041	-0.0362245	-0.039931	-0.0218087
NA|P39053-6	0	-0.0090771	0.0296029	-0.0985585	-0.00072323	0.0198193	0.0963123	0.0342788	-0.128252	-0.0206571	0.000406497	0.0367174	-0.0315775	0.0561898	0.0902213	-0.0100008	0.0504328	-0.081365	0	-0.0370286	0.00113465	-0.0239518	-0.0658144	-0.0639635	0.0160473	0.0142113	-0.103558	-0.0640101	-0.0224522	0.0227599	-0.0969529	0.00591776	0.0306182	-0.0435564	0.0115472	0.0286037
Uba1|A0A1S6GWH5	0	0.0174382	0.0327668	-0.0551767	0.0232583	-0.00884164	-0.0552186	-0.00481637	-0.0105893	-0.0450788	-0.0131119	-0.079583	-0.0739321	0.0221704	0.0201139	-0.0771745	0.000786031	-0.0454535	0	-0.00276906	0.0217902	-0.0604144	0.00307463	-0.0303603	-0.0344843	-0.0121269	-0.0122531	-0.0591195	-0.0379783	-0.0301293	-0.118346	0.00947906	0.00557944	-0.0770211	-0.0607428	-0.0718503
Ank3|S4R2K9	0	0.122998	0.17988	0.0849502	0.358878	0.0966814	-0.593839	0.0299187	-0.00882911	0.697018	0.198018	0.00993565	0.611851	0.251747	0.0664109	0.0842404	0.169929	0.300493	0	0.226934	0.187261	0.152595	0.315978	0.366028	0.22956	-0.082401	0.36499	0.060558	0.332723	0.0577991	0.37905	0.338055	0.378136	0.308023	0.188966	0.298021
Syn1|O88935	0	-0.00106675	0.109176	-0.138513	0.0352609	-0.0106094	0.00674404	0.0160058	-0.0344112	-0.062498	-0.00856203	-0.141838	-0.0576709	-0.0352708	0.110921	-0.087109	-0.0817271	0.0356212	0	-0.0636728	-0.0273602	0.111438	-0.0162291	-0.0447335	-0.0125069	0.0158434	-0.00965418	-0.0482121	-0.0698881	-0.0183547	-0.167963	-0.0545032	0.0404371	-0.0136804	-0.102595	0.0354286
Myh9|Q8VDD5	0	-0.032729	-0.0104608	0.171914	0.0416821	0.0219856	0.0548759	0.0359831	0.0668284	-0.0339778	-0.0318371	-0.0527797	-0.00575023	-0.0211388	-0.0231649	-0.0175172	-0.0401521	-0.057205	0	-0.0181442	0.0731561	0.0213064	-0.0036378	0.0491837	0.0607745	0.0176355	0.0446465	0.0286918	0.012118	-0.0238457	-0.0066821	-0.0227519	-0.0517388	-0.118862	0.00847123	-0.047971
Atp5b|P56480	0	0.028334	0.0326535	0.0339305	0.0152116	0.00598971	0.11202	-0.0109068	-0.0163785	-0.0150825	0.0112917	-0.0389352	-0.0177221	0.00831328	0.0368807	-0.0781551	-0.0285107	0.00124817	0	-0.0341758	0.0032817	0.13016	0.00182947	-0.00578115	0.0299457	-0.0399779	-0.0165155	-0.0215071	0.000651517	0.0124463	0.00389125	-0.01873	0.0171165	0.00257707	0.00230285	0.0128672
Atp1a1|Q8VDN2	0	-0.0131515	0.0598546	0.0259686	0.0506289	-0.0257166	-0.0971693	-0.0594557	-0.0199438	-0.0175814	-0.0406923	-0.149217	-0.0511144	0.0161035	0.00982228	-0.0811376	0.0193917	-0.0684538	0	-0.0224114	0.0102924	-0.0715207	0.0862307	-0.0307792	-0.0496592	-0.0342901	-0.0195166	-0.0347487	-0.0743531	-0.060442	-0.0740964	0.0876671	-0.0361979	-0.143936	-0.0969408	-0.060672
|Q3UGY4	0	0.0375966	-0.0632899	-0.100379	-0.0486481	-0.0323979	0.0885923	-0.034429	-0.0392855	-0.0313555	-0.0169239	0.0464911	-0.0399743	-0.0448751	0.0664781	0.0495669	-0.0507124	0.0309769	0	0.0288646	-0.0364651	-0.0720329	-0.0426952	-0.0170884	0.0123894	-0.0184543	-0.0498606	0.00225982	0.15763	0.015145	0.0322678	-0.0826169	-0.0109857	0.0645613	0.0241579	-0.015571
|Q3TYI8	0	0.163956	0.19848	0.0337911	-0.0154668	0.092518	0.368372	0.234909	0.251268	0.279743	0.250922	-0.127643	0.138429	0.188376	-0.0567962	-0.0711939	0.180841	0.292261	0	-0.699021	-0.436855	-0.258158	-0.117715	-0.298256	-0.140467	-0.482571	-0.510316	-0.0927506	-0.158938	-0.436188	-0.213748	-0.285814	-0.239648	-0.303388	-0.0853026	-0.0509572
Nbea|Q9EPN1	0	-0.0163343	0.0537624	-0.0896283	0.0322344	-0.0109738	-0.0584944	-0.00317263	-0.0161404	0.00794509	-0.0315946	-0.040729	-0.0337855	-0.00681096	0.0048879	-0.00426245	5.12284e-05	0.00156338	0	-0.00561351	-0.00884032	-0.0936714	0.00988695	0.00774159	-0.0324743	0.00171834	0.00191113	0.0561088	0.0010721	0.00838214	-0.0359821	-0.018745	0.00552371	-0.00284126	-0.0527431	0.0289528
Vcp|Q01853	0	-0.0175527	0.0222802	-0.0122752	0.00138711	-0.00603562	0.0283953	-0.0288489	0.0204359	-0.0399306	0.0065932	-0.0622031	-0.0290101	0.0148554	0.0382579	-0.0357715	-0.00549626	-0.0304183	0	-0.0250962	-0.00415691	0.0987211	-0.036982	-0.0196708	0.0183918	-0.0304658	0.00839951	-0.0268874	-0.0245932	0.0117934	-0.0570915	-0.0123018	0.00895402	-0.0454957	-0.0114623	-0.0341707
Dpysl2|O08553	0	0.0226176	0.0371069	0.00465745	0.0141303	-0.0267919	-0.0060839	-0.00630398	-0.00718714	0.0365216	0.0285815	-0.0333388	0.0597203	-0.00535727	-0.00697784	0.00728936	0.065335	0.0780051	0	0.0221641	0.0304505	0.0661443	0.0571191	-0.029865	-0.0231351	0.0341492	-0.000509339	0.00583238	0.0346685	-0.0174804	0.066952	0.0428363	0.00413917	0.0497903	0.0210199	0.0326568
|Q571M2	0	-0.0393023	0.0147965	0.00489645	-0.0118369	-0.0330236	-0.00900814	-0.0220859	0.0129797	-0.0964676	-0.0439691	-0.0473775	-0.0927866	-0.0284624	-0.0188558	-0.149642	-0.0716309	-0.0197965	0	-0.00674481	0.0500601	0.0418287	-0.0153541	-0.0338201	-0.0202526	-0.0121406	0.0153615	-0.0450227	-0.049933	-0.0360521	-0.0915516	-0.061657	-0.0298956	-0.0790233	-0.0558233	-0.0717037
Nefm|A0A0R4J036	0	0.0460633	0.0931528	0.451354	0.0267188	-0.0736697	-0.089552	-0.168169	-0.0295672	0.031747	-0.156473	-0.330408	-0.168627	0.0293127	-0.224562	-0.287837	0.0783022	-0.219048	0	-0.0525414	0.126082	0.138982	0.304595	0.0269367	-0.0777844	-0.0948472	-0.186873	-0.078214	-0.14814	-0.187188	0.190302	0.390422	-0.1499	-0.326572	-0.16431	-0.0590602
Ryr2|E9Q401	0	0.0397474	0.050822	0.0188147	0.0313192	-7.13637e-05	-0.0260843	0.00191615	-0.0499212	0.0153089	-0.00380703	-0.104525	0.0350419	0.0461457	0.0479981	-0.0222689	0.0237355	0.043555	0	0.0415121	0.134713	-0.0918329	0.0643899	-0.00524383	-0.0280491	0.0196877	-0.0159369	0.0219677	0.04749	-0.039793	0.0681617	0.0768475	0.0397896	-0.0474688	-0.0742347	0.0239559
Ank3|G5E8K5	0	0.190582	0.149904	0.189472	0.147243	0.15654	0.297325	0.0822922	-0.0147866	0.747572	0.46491	-0.174957	0.75233	0.143847	0.0755516	0.222504	0.240287	0.248514	0	0.11466	0.010278	0.338279	0.215644	0.117879	0.197288	0.0431098	0.0812274	0.0830581	-0.0989492	0.156447	0.0771857	0.325462	0.18253	0.0100949	-0.00318119	0.0764782
Tubb2a|Q7TMM9	0	0.0161458	0.038578	-0.0353741	0.0228116	-0.0524246	-0.00609531	0.0188188	-0.00690895	-0.0178643	-0.0115494	0.0460938	0.0665037	-0.0393094	0.0356189	0.0336816	0.0693796	0.124506	0	0.0320529	0.0322227	-0.0161565	0.0391104	-0.0496132	-0.0109159	0.0644016	0.0308387	-0.068296	0.0336864	-0.002845	-0.000261673	-0.0160963	0.0373943	0.0706168	0.0213911	0.0378565
Tubb2b|Q9CWF2	0	-0.150671	-0.164317	-0.0979939	-0.167924	-0.10176	-0.0196843	0.0111601	0.0867465	-0.231487	-0.133587	0.370683	-0.0605406	-0.0749519	-0.0332481	0.0850366	0.0850684	0.0549025	0	-0.0881845	-0.0454604	-0.0335583	-0.0550903	-0.0800912	0.0013891	0.0846131	0.0508924	-0.331138	0.0242289	-0.0162115	-0.0950677	-0.0975331	0.0486865	0.097993	0.0900641	-0.014156
Cntn1|P12960	0	0.0204154	0.0595784	0.0339514	-0.006987	0.0101506	0.00893551	-0.0427678	-0.0275974	-0.00844889	-0.00662202	-0.110001	-0.0235928	0.0195908	0.021736	-0.0731012	-0.0300153	-0.0312644	0	-0.0489426	-0.0308291	-0.00692893	0.00977146	-0.0235565	0.00748959	-0.0570715	-0.0448894	-0.0671266	-0.059994	0.00262127	-0.0305909	0.0265586	-0.00760639	-0.0404059	-0.0642321	-0.0262367
Myo18a|B2RRE2	0	0.0137236	0.0558135	0.0538481	0.0141497	0.0620097	0.0381343	-0.0498713	0.00702198	0.0144182	-0.0262441	-0.100317	0.00236885	0.0396366	0.0337141	-0.0564047	-0.0251373	-0.00194992	0	-0.0450015	0.00087475	0.000994067	-0.000160188	0.0187534	0.0467733	-0.0426695	-0.0255032	0.026705	-0.032247	0.0178445	0.0311709	0.0190685	0.0034449	-0.0207656	-0.0352974	0.0156493
Ncam1|A0A0A6YY91	0	-0.0246223	-0.0108686	-0.0992934	-0.0344861	-0.0734024	0.0378199	-0.001608	-0.0392358	-0.0700931	-0.000257207	0.112525	-0.0566806	-0.0598979	0.0245412	0.0246161	0.00582815	0.0199991	0	-0.0269074	-0.034586	-0.126193	-0.029427	-0.0944311	-0.0289221	0.0274858	-0.0114149	-0.208052	-0.0162129	-0.0158053	-0.150591	-0.032681	0.00189524	0.0623374	0.0115617	-0.0327093
Tubb4b|P68372	0	-0.0161122	0.0341839	-0.00853199	-0.0252669	-0.0541802	-0.0382143	-0.0365415	-0.0243907	-0.0256008	-0.0545024	-0.0185384	-0.0312906	-0.0334992	-0.0235503	-0.065154	0.0410877	0.00442698	0	0.0102915	0.0506598	-0.0171472	0.0552615	-0.035888	-0.030713	0.0212865	-0.0123232	-0.0627655	-0.0135499	-0.0282085	-0.00240252	0.0201228	0.00374435	-0.0257011	-0.00915367	-0.0176813
Tuba1a|P68369	0	-0.0350857	0.0355538	-0.0119727	-0.0347797	-0.054134	-0.0416175	-0.0381734	-0.0216871	-0.0155537	-0.042136	0.0244788	-0.0248367	-0.0322131	-0.0293355	-0.0529056	0.061206	0.00308876	0	-0.0156821	0.0317087	-0.0569991	0.0236846	-0.0514295	-0.0443304	0.00824196	-0.0190354	-0.05273	0.0015369	-0.0419834	0.0165527	0.00096136	-0.0143526	-0.0281095	-0.014463	-0.0219828
Atp6v1b2|P62814	0	-0.0179065	0.0385838	-0.0914361	-0.000336397	0.00119669	-0.00604438	-0.0499872	-0.0416708	-0.0344322	0.00843592	-0.0929027	-0.00274755	0.000199121	0.0494111	-0.0650778	-0.058801	-0.00974967	0	-0.0185524	-0.014899	0.0982755	-0.00961034	0.000567759	0.0128819	-0.0163084	-0.0176718	-0.000787694	-0.00656569	0.0300968	-0.029716	-0.0241732	0.0322454	0.0272488	-0.0128069	0.00833428
Huwe1|A2AFQ0	0	-0.00969809	-0.00597082	-0.0139319	-0.025823	0.0107117	-0.0155846	-0.0278312	-0.0219299	-0.00585419	-0.0390415	-0.0240957	-0.0108448	0.0161579	0.00290281	-0.0127473	0.00672614	-0.0543829	0	-0.0126148	-0.029663	-0.105495	-0.0390337	-0.00750522	-0.0279966	-0.0083982	-0.0262785	0.00902147	-0.00593945	-0.00130211	0.0165281	-0.00714909	-0.0124524	-0.018169	-0.0144153	-0.0175997
Tubb5|P99024	0	0.054864	0.0468557	0.0649064	0.0516633	-0.00320533	0.0365848	0.0219672	0.0136576	0.0976427	0.0157162	0.0405473	0.0860058	0.0361163	0.0262892	0.0355408	0.125424	0.121357	0	0.0414846	-0.00364719	0.00964635	0.107412	-0.0120091	-0.0121835	0.044422	-0.00803099	-0.0299947	0.0276692	-0.026026	0.0543636	0.0817665	0.0231445	0.0257639	0.0112683	0.0244959
Usp9x|Q4FE56	0	-0.0201744	0.0511885	-0.0101154	-0.0161387	-0.0133947	-0.00174305	0.0325853	0.000886857	0.0266094	-0.0102358	0.140364	-0.0304488	0.00710093	-0.0357469	0.00871382	0.0405669	-0.0177607	0	0.0143128	0.027739	-0.122653	-0.0102317	-0.0158582	-0.0302193	0.0388469	0.00518979	0.00483246	0.0242629	0.0230581	-0.00622055	-0.0100608	0.00568268	-0.00985155	-0.00338199	-0.000370287
|A0A0A0MQA5	0	-0.0123149	0.0870268	0.0702765	0.0352462	0.000733675	0.012619	-0.0634394	0.00376848	0.0165835	-0.053018	-0.0691532	0.00878815	0.0211612	-0.0162273	-0.128471	0.0107566	0.0105446	0	-0.0237876	0.0602721	0.0777601	0.0903315	0.0146768	0.0167418	-0.0208757	0.000417203	0.0412029	-0.0150136	-0.0256489	0.124483	0.0783229	0.00919731	-0.0753506	-0.0364402	0.0431299
Tubb4a|Q9D6F9	0	0.0554866	0.0654949	0.170222	0.0371413	0.0117868	0.024248	-0.0307743	0.0346061	0.0689618	0.000300915	-0.122148	0.0206323	0.0302229	-0.023979	-0.0739714	0.118744	0.00450632	0	0.0425442	0.0321013	0.0443207	0.115587	0.01796	0.00701977	-0.0108614	-0.00851343	0.0461167	0.00397336	-0.0447498	0.10754	0.111739	-0.0256558	-0.0596132	-0.0246263	-0.00441198
Pi4ka|E9Q3L2	0	0.0016868	0.080504	-0.0628729	0.0452516	0.00060277	-0.0613378	-0.0141928	-0.0357635	0.00895482	-0.0169369	-0.083367	-0.0583715	0.0216988	-0.00360395	-0.131848	-0.0965757	0.009665	0	-0.00638961	0.0490797	-0.0796421	-0.019159	-0.00302631	-0.0273051	-0.0192613	0.0017451	0.0402249	-0.0416032	0.0181712	-0.0869008	-0.0392515	-5.77643e-05	-0.05321	-0.10178	-0.0117475
Atp2b2|F8WHB1	0	0.0324896	0.187133	0.00549028	0.0834527	0.0288975	-0.0109781	-0.0546565	-0.0673998	0.0103196	0.021496	-0.313207	-0.104037	0.0275993	0.0258859	-0.251925	-0.214094	-0.0899163	0	-0.0544453	0.0754768	0.00647835	-0.0128999	0.00264323	0.0100558	-0.0927474	-0.029204	0.0332735	-0.062036	-0.00281434	-0.110568	0.00280903	-0.00246577	-0.110928	-0.144217	-0.013173
Aco2|Q99KI0	0	0.00974403	0.0351108	0.0520685	-0.000415394	0.00312137	-0.000309342	-0.0308094	-0.0153514	-0.0141518	-0.0292772	-0.0939858	-0.0483047	0.0128694	0.00308376	-0.103639	-0.0650755	-0.0432746	0	-0.0765041	0.0439817	0.0770258	-0.00356052	-0.0280124	0.015194	-0.0734472	-0.0146357	-0.0282569	-0.0253792	-0.0168838	-0.00616736	0.0106504	0.0157978	-0.0559371	-0.02935	-0.0231922
Epb41l1|E9PV14	0	-0.000355322	0.0178337	-0.0029985	-0.0574566	-0.0929639	0.044227	-0.0101975	-0.0669977	-0.0260871	0.0301653	0.0816518	-0.00174213	-0.0538627	0.0107644	-0.0160597	-0.00913545	0.0463558	0	-0.0639807	0.03867	-0.0862618	0.0315411	-0.0956072	-0.031522	0.029541	-0.0603884	-0.0867	0.0516313	-0.0341973	-0.0131722	0.0156482	-0.0138065	0.108013	0.0686719	0.0577214
Rtn4|Q99P72	0	-0.0185035	0.0222374	0.0657494	-0.0301086	0.012443	0.00503128	-0.0406874	-0.00299752	0.0220466	-0.0157369	-0.0541686	-0.0105092	0.00706573	-0.0090598	-0.0288335	0.0203478	-0.0111722	0	-0.0510962	-0.022106	-0.0318905	0.0327524	0.0180354	0.0302793	-0.0174155	-0.0229733	-0.0162596	-0.0169334	-0.0236758	0.0413111	0.0613572	-0.0226314	0.0074435	0.00156092	0.0045978
Kif21a|E9Q0J5	0	0.0388312	0.0161423	0.0259604	0.00618777	-0.0346623	0.0195947	0.0200994	0.00640432	0.00709694	0.0278017	0.0210859	0.0235773	0.000631368	0.0290106	-0.0196478	0.00309334	0.0376976	0	0.0246632	0.0186498	0.00996949	0.0166876	-0.0568114	-0.0156367	0.0247653	-0.0012862	-0.0351731	-0.0102665	-0.000535825	-0.0339408	0.0139664	-0.00214072	0.0722632	0.0165808	0.0278022
NA|O08599-2	0	-0.00400223	0.0818186	-0.0488641	0.0155825	-0.0321799	-0.0235482	-0.00529487	-0.0487352	-0.0136906	0.036327	-0.0908817	-0.0201096	-0.0222735	0.0302774	-0.0912814	-0.0905086	0.0428326	0	-0.0656299	0.0288086	-0.0354274	-0.0147624	-0.0445178	-0.0335895	0.0106506	-0.0169847	-0.00780112	-0.00744455	0.00103431	-0.0482136	-0.0125597	-0.0158835	0.0372635	-0.0297116	0.0303963
Sptbn4|E9PX29	0	0.0244587	0.0411338	0.130625	0.0268651	-0.00825754	-0.0402412	-0.0584665	-0.0355782	0.0372248	-0.0833447	-0.16686	-0.0320917	0.0431124	-0.0869692	-0.118304	0.0339728	-0.0484284	0	-0.00248268	0.0303029	0.0502078	0.156744	0.0271384	-0.00483953	-0.0253666	-0.0556994	0.0414874	-0.0453452	-0.0237711	0.11778	0.151714	-0.00950346	-0.0796705	-0.0447753	0.0124113
NA|Q9QXL2-2	0	0.0522151	-0.011789	-0.183015	-0.223811	-0.19842	-0.11952	-0.0243523	-0.101043	0.0654935	0.0404771	0.165565	0.186486	0.00904176	-0.0850607	-0.0952336	-0.0210163	-0.134853	0	-0.154549	-0.301844	0.059055	-0.171803	0.0749266	-0.169839	0.152202	0.420612	0.252819	0.319338	0.293343	-0.0606097	-0.379639	-0.0167124	0.176758	0.265005	0.0798522
Synj1|F7BQW7	0	0.130866	0.0100359	-0.150681	-0.0664132	0.0986769	0.0363129	0.195956	0.0387871	-0.0958524	-0.0207566	0.0922499	-0.22377	0.0067766	-0.109634	-0.137533	-0.0618589	-0.114976	0	0.224128	0.190997	0.152819	0.131361	0.104959	0.330237	0.15528	0.134424	0.302878	0.223739	0.14634	0.185799	0.203945	0.235021	0.0899498	0.0550831	0.180399
NA|Q8C8R3-3	0	-0.0230875	0.0113781	0.186089	-0.000974745	0.0647842	0.0337666	-0.0576095	0.07929	-0.103743	-0.12102	-0.0806921	-0.0368973	0.0167934	0.0087942	-0.0749852	0.0193621	0.0158221	0	-0.0272497	0.0378217	0.0599038	-0.0302202	0.00123821	0.0541398	-0.0350143	0.00308191	-0.0571963	-0.0605508	-0.0455185	-0.0324563	-0.00809785	-0.00429388	-0.101958	0.0239812	-0.0575151
|Q8CHC4	0	-0.0161276	0.0410628	-0.0708867	0.000728687	-0.0187973	-0.0282758	-0.0213845	-0.00938889	-0.0665316	-0.0277131	-0.0497384	-0.0765785	-0.0168708	0.0320694	-0.102286	-0.054146	-0.0181496	0	-0.0178815	0.0372281	-0.0665203	-0.0529131	-0.0504039	-0.0362309	-0.0289464	-0.00917787	-0.0810686	-0.0505446	-0.0124539	-0.104927	-0.0490682	0.00176305	-0.0429461	-0.0782044	-0.0599158
Ap2b1|Q9DBG3	0	-0.0186271	0.0742895	-0.0971225	0.0216436	0.0180918	-0.0141941	-0.00625141	-0.0189613	-0.0274937	-0.0105558	-0.0405086	-0.0618145	0.00903239	0.0646316	-0.0722352	-0.00946493	-0.0180637	0	-0.0267021	-0.00154621	-0.0687111	-0.0602767	-0.0087552	0.000488593	-0.0227374	0.00623041	-0.0073895	0.000577298	0.0325163	-0.0722775	-0.0540616	0.0361084	-0.0233054	-0.0389451	-0.0087241
NA|Q9QXL2-3	0	0.031325	-0.138416	-0.127633	0.0324276	-0.116095	-0.0295622	0.0119663	-0.0142234	-0.0351103	-0.116021	0.188969	-0.103158	-0.0362705	-0.0600944	-0.0563486	-0.0146472	-0.0572672	0	0.0759342	0.0954476	0.00449622	-0.0815643	-0.0114507	0.0398622	0.0988307	0.0733156	-0.105383	0.13006	0.0807921	-0.0701495	0.0167402	0.0901872	0.140213	0.0943019	-0.00104674
Stxbp1|O08599	0	-0.0156197	0.0890149	-0.239156	0.0601867	0.00494675	0.0702043	-0.0193226	-0.0508497	0.406494	0.381123	0.0500612	0.587208	0.00742393	0.10858	0.0830783	-0.0443287	0.264439	0	-0.0194019	0.0472054	-0.0965201	0.119117	0.0201654	-0.0336206	0.0528819	-0.123668	0.818441	0.622201	0.0160267	0.976891	-0.0683534	0.0475025	0.693664	0.394838	0.419027
Nefl|P08551	0	0.0595503	0.105923	0.433528	0.00391792	-0.0905453	-0.128353	-0.179473	-0.0504201	0.0056004	-0.161942	-0.344385	-0.188413	0.0257534	-0.239753	-0.312857	0.0556587	-0.227687	0	-0.0383733	0.161919	0.0965589	0.285693	-0.00850467	-0.0995978	-0.111729	-0.186875	-0.0671509	-0.162756	-0.202556	0.159014	0.361067	-0.157992	-0.336031	-0.173596	-0.0794138
Atp2b2|S4R1C4	0	0.0599539	0.132379	0.0587901	-0.0629185	0.0137252	-0.0544463	-0.129321	-0.175294	-0.092965	0.0060192	-0.163891	-0.194402	-0.0290197	-0.0925772	-0.225753	-0.203177	-0.23142	0	-0.0216538	0.17855	0.0567754	0.0940167	-0.0141146	0.0860106	0.00282643	-0.0387879	0.0613752	0.0426655	-0.0172861	0.0755697	0.0643392	0.0175744	0.0904778	0.0591184	0.0587923
Dctn1|E9Q3M3	0	-0.00434391	0.0198847	0.00378462	-0.0185158	-0.0143427	-0.0115094	-0.0169031	-0.0264397	-0.0324456	-0.0379695	-0.0881272	-0.0909757	-0.0333593	-0.017944	-0.0480327	-0.027658	-0.0514443	0	-0.0188966	-0.00326719	-0.0127454	-0.00171169	-0.043873	0.00127275	-0.0141102	-0.0191876	-0.0539798	-0.0279108	-0.0323243	-0.064113	0.0379665	-0.0327649	-0.0353649	-0.045969	-0.0153166
Hspa4l|P48722	0	-0.00645114	0.0632702	0.0214686	-0.0126081	-0.0618648	-0.0117064	-0.0226148	-0.032532	-0.0466963	-0.00510538	-0.0661753	-0.119086	-0.0442304	-0.0442583	-0.170934	-0.122502	-0.0622336	0	-0.0337715	0.104661	0.0195511	-0.0180015	-0.0632711	-0.0494699	-0.0303542	-0.0315865	-0.0597971	-0.0449624	-0.0568838	-0.0746821	-0.0338204	-0.0572272	-0.0430215	-0.036477	-0.0553337
Dctn1|E9Q586	0	0.152007	0.0873873	0.210562	-0.0655725	0.0134071	0.113959	-0.0638442	-0.0435863	0.0506743	0.0344263	-0.142237	-0.0632626	0.123426	-0.0297755	0.146003	0.123296	0.0173232	0	0.112117	-0.11747	0.210692	0.23096	0.270535	0.154765	0.17501	0.139943	0.299871	0.0259693	0.127393	0.17022	0.177519	-0.174646	-0.0318724	0.0763212	0.0699826
NA|Q8BX70-2	0	0.015681	0.0113225	0.0692024	0.00226607	0.00933442	0.0386453	0.013301	0.0382216	-0.0104863	0.0162784	0.0855176	0.0230917	0.00471109	0.0230731	-0.0237725	-0.0486332	0.0712956	0	0.000987737	0.0833505	-0.0207199	-0.00769087	0.00565923	0.0174572	0.0148245	0.0175331	-0.00824153	0.0283041	0.00762321	0.0316652	-0.0304817	0.0119646	0.062704	0.0210547	0.0433239
Pfkp|Q9WUA3	0	0.0184613	0.111269	0.0378858	0.0628891	0.0473377	-0.0342592	-0.0225344	0.00736594	-0.0428642	0.00368692	-0.16961	-0.0648145	0.0344615	0.034062	-0.171898	-0.0705334	-0.053058	0	-0.0332912	0.0686668	0.0102294	0.0289546	0.0324414	-0.00522557	-0.0381915	-0.000422116	0.0291407	-0.0623927	-0.0123225	-0.0521203	-0.0234059	0.0137282	-0.0932304	-0.0723455	-0.0350606
Myh14|Q6URW6	0	0.0445662	-0.139398	0.23757	-0.0135216	0.0540009	-0.121188	0.0249718	0.0387378	0.00720104	0.00747774	0.010932	0.0730935	-0.041801	-0.138742	0.144826	0.100327	-0.112305	0	0.0798313	0.0687197	0.144483	0.175513	0.183182	0.208675	0.129807	0.174691	0.158389	0.154073	-0.0241095	0.379592	0.198689	0.0157712	0.0835931	0.219704	-0.0113914
Hspa8|P63017	0	0.0294358	0.0696798	-0.0165972	-0.0824023	-0.0331692	0.066447	-0.0389234	-0.0139015	0.036813	-0.0897253	0.0169052	-0.0173676	-0.0220584	0.0270237	-0.149736	0.0379067	0.0075054	0	0.103902	-0.0334011	0.151633	0.281203	0.118546	-0.106039	0.0295595	-0.0459092	-0.119657	-0.0938332	-0.0205596	-0.0488068	0.00816124	-0.0426456	-0.00319707	0.00637058	0.0161937
Pcx|G5E8R3	0	-0.0321821	0.000603223	0.026975	-0.0188769	0.0185931	0.0435881	-0.0353453	0.0269206	0.0120998	0.0233034	-0.0433039	0.0236633	0.0357354	0.0494549	-0.0700423	-0.0771618	-0.0452458	0	-0.0932453	-0.0129307	0.0260057	-0.0723672	0.0225165	0.0408711	-0.0621928	-0.0162962	0.0219518	-0.0203576	0.0316202	0.0315781	-0.0140249	0.00193652	0.00626049	0.0295538	-0.0447632
Macf1|F6XCT0	0	0.0586382	-0.00284785	0.196194	0.101727	0.115323	-0.0784666	0.148391	0.100897	0.0954753	0.124198	0.164809	0.0867838	0.181024	0.100052	0.158138	0.0954026	0.110575	0	-0.0519958	-0.17055	-0.276525	-0.134567	-0.0556912	-0.0823299	0.00503717	-0.165265	-0.134158	-0.113684	-0.136699	-0.238	-0.0654526	-0.298561	-0.145036	-0.106151	-0.124453
Hspd1|P63038	0	-0.0337225	-0.00240939	0.0570396	-0.0269518	-0.0134913	0.04419	-0.0171334	0.0226807	-0.0503887	-0.0136079	0.0574428	-0.0357964	0.00209221	0.0254738	-0.046728	-0.0392737	0.0558964	0	-0.0495094	0.0320341	0.118831	-0.0867462	-0.051365	-0.00443323	-0.0350591	0.0125118	-0.0770556	-0.0528034	0.0174748	-0.061563	-0.0537696	-0.000752755	-0.0109208	0.00825974	-0.0259544
Ap2a1|P17426	0	-0.0141243	0.0759522	-0.0906766	0.011856	0.00512795	-0.0264745	-0.0267364	-0.033055	-0.0274418	-0.00828749	-0.0659005	-0.0507132	0.00363738	0.033141	-0.115844	-0.0403931	-0.0536602	0	-0.058067	-0.0041179	-0.0867035	-0.0413288	-0.0169152	-0.0207134	-0.0426419	-0.0279212	-0.0313343	-0.0289486	-0.000782346	-0.0752477	-0.0666804	0.00598307	-0.0348825	-0.0659874	-0.0414315
Pkm|P52480	0	-0.0171565	0.0540219	0.0389084	-0.00692417	-0.0213436	-0.0154481	-0.0423285	-0.00983093	-0.00967789	0.0453226	-0.0708166	0.0289706	-0.00918773	0.00296179	-0.0723808	-0.0242273	-0.0272194	0	-0.0434851	0.0624605	0.0726979	-0.00654556	-0.0421858	-0.0174072	-0.0338499	-0.0276827	-0.0105402	0.00859357	-0.0222173	0.0289927	0.00436885	-0.0177432	0.0136032	0.017273	-0.0142983
|A0A1D5RLD8	0	0.116152	0.123223	0.0709396	0.099827	0.0789863	0.102642	0.0862472	0.0515997	0.087486	0.0995292	0.0282382	0.064288	0.106427	0.110574	0.015164	0.108253	0.0748153	0	0.0349517	0.0427286	0.107175	0.0204103	0.0599198	0.0127519	0.0419423	0.0108917	0.0178081	0.0452882	0.0213306	-0.0404076	0.0526822	0.0665118	-0.00425701	0.0123933	0.00549783
NA|Q6URW6-3	0	-0.0289049	-0.0253787	0.186578	-0.0475534	0.0172054	0.0161801	-0.0492329	0.0492777	-0.000944112	-0.0570095	-0.0579569	0.00803531	-0.0365125	-0.128118	-0.0483804	0.0187778	-0.0891767	0	-0.0149295	0.0417388	-0.0205903	0.0466497	0.0407308	0.0257601	-0.0159001	-0.00502898	0.00522394	-0.0425642	-0.0960314	0.101452	0.0554178	-0.105345	-0.0996226	0.00248796	-0.0796562
Mtor|Q9JLN9	0	0.0158819	0.049864	-0.00895768	0.0282362	0.0235379	0.0030614	0.0073625	0.0261754	0.0457765	0.0168829	0.0347958	0.0559255	0.0468165	0.0120309	-0.0078533	0.0241787	0.0304808	0	0.0213227	-0.000505243	-0.0755277	0.0177706	0.0124419	-0.00172341	0.0125595	0.0118789	0.0535615	0.0399531	0.0244151	0.0555016	-0.0187368	0.0176798	0.00811161	0.00239244	0.0249052
Cadps|Q80TJ1	0	0.184809	0.247265	0.156083	0.136626	0.292734	0.0893243	0.0216811	0.0318671	0.148015	0.256434	-0.131059	0.015634	0.110609	0.172091	-0.120556	0.00604995	0.021677	0	-0.1201	0.122856	0.065559	0.041719	0.0479116	0.00998011	-0.0751559	-0.0471246	0.0823554	0.149412	-0.0021102	0.115839	0.19359	0.0805119	0.0840129	0.115666	0.152013
NA|Q80TJ1-4	0	0.0254931	0.0890806	-0.0790307	-0.000643001	-0.0148121	-0.0551547	-8.23293e-05	-0.0693259	-0.00323333	-0.00339279	-0.0789779	-0.0814327	0.0140916	0.0183125	-0.12887	-0.0281905	-0.0605556	0	-0.0343878	0.0590025	-0.0776138	-0.0191074	-0.0336043	-0.0258641	-0.012047	-0.0277559	0.0123622	-0.0060488	-0.00528494	-0.0581861	-0.00406229	0.00838264	0.00445097	-0.0547671	0.0202068
|S4R1W1	0	-0.00975728	0.0450033	-0.00357102	0.00342633	-0.00426915	-0.027871	-0.0196532	-0.00121283	-0.0345713	0.0109507	-0.103453	0.000681514	-0.0103906	0.0205015	-0.0626947	0.00802176	-0.0319908	0	-0.0315659	0.0109072	0.0595225	0.0126642	-0.022831	-0.00963497	-0.0192703	-0.0179666	-0.0641181	-0.0125397	-0.0169535	-0.0521503	0.000536214	-0.0164113	-0.0428107	-0.0158468	-0.0454033
Tubb3|Q9ERD7	0	-0.00393651	0.0747391	0.0544153	-0.041221	-0.0543835	-0.0658559	-0.0416692	-0.0356728	0.0262107	-0.0189145	-0.0108071	0.0460646	-0.0381151	-0.035717	-0.107876	0.0515471	0.0209215	0	-0.00396148	0.0261921	0.011049	0.142438	-0.0247663	-0.0510756	0.0148242	-0.0696126	-0.0255748	0.0294278	-0.0477831	0.119287	0.0620042	-0.0111107	0.0333898	0.0188458	0.0161636
Macf1|F6SHS0	0	0.226104	0.14635	0.226453	0.324108	0.112225	0.300334	0.247096	0.119812	0.253389	0.181706	0.0383699	-0.0560753	0.200516	0.235241	0.193322	0.292804	0.114636	0	-0.1008	-0.253258	0.0249246	-0.144025	-0.155587	-0.18235	-0.292264	-0.106213	-0.0192742	-0.329649	-0.249747	-0.196373	-0.0067488	-0.171348	-0.338093	-0.105652	-0.279002
Ndufs1|Q91VD9	0	0.00031162	0.0417579	0.065307	-0.020219	0.00550385	0.0388978	-0.00778963	-0.00587974	-0.0357928	-0.0303956	-0.0361636	-0.0461278	0.0100846	0.00607311	-0.12053	-0.0321706	-0.0446467	0	-0.073627	0.0167915	0.053505	-0.0309888	-0.0271452	0.0131055	-0.0463129	-0.0336921	-0.0370915	-0.0324556	-0.0195938	-0.0274744	-0.0161628	-0.00879918	-0.0252911	-0.00862762	-0.0176687
|Q3TRH3	0	-0.0216555	0.0322891	0.013081	-0.011588	-0.0303116	0.0126209	-0.0317489	0.00946646	-0.0595298	-0.013317	-0.030863	-0.0584324	-0.0298091	-0.00729249	-0.0952499	-0.0533039	0.00154193	0	-0.0178137	0.0389486	0.0870634	-0.00253471	-0.0186132	-0.00873923	-0.0173715	0.00871446	-0.0629734	-0.0322008	-0.0281472	-0.0699278	-0.0360793	-0.0161871	-0.0591459	-0.0289954	-0.0349774
Htt|G3X9H5	0	0.0113644	0.0975147	-0.0806284	0.0273963	0.0115841	-0.0318536	-0.00993851	-0.0150238	0.00161431	0.000794633	-0.0893697	-0.0445908	0.0304237	0.026238	-0.0613257	-0.0287959	-0.0336781	0	-0.0388563	-0.0324304	-0.0788367	-0.0290713	0.00714264	-0.0281051	-0.021647	-0.0118825	0.0157858	-0.0236176	0.0279617	-0.0477437	-0.0138921	0.00938426	-0.0319639	-0.079179	-0.00544644
Kif1a|Q6TA13	0	0.0274644	0.0786034	-0.0179066	0.0325125	0.0296551	0.00247057	-0.0140698	0.00446023	0.00102172	0.00965935	-0.0642482	0.0232434	0.0207486	-0.00168752	-0.0878297	0.0117336	-0.00875335	0	-0.0145582	0.00324162	-0.0380083	0.0185349	0.0288174	0.00794567	-0.0281139	-0.00208621	-0.0210528	-0.0385595	-0.0124668	0.00803054	-0.0198473	0.00359913	-0.0177793	-0.0101207	-0.0110125
Eno1|P17182	0	0.0116715	0.0627023	-0.0362538	0.0360052	0.0198299	-0.00816328	-0.01589	-0.00966364	-0.0684111	0.00416887	-0.0994284	-0.0576263	-0.000301363	0.0511439	-0.0602316	-0.0125583	-0.0112897	0	-0.0149004	-0.00269357	0.116708	-0.0157742	0.000391688	0.00363463	-0.0049864	-0.00289483	-0.0284353	-0.00367249	0.0277408	-0.0876899	-0.000219696	0.0154488	-0.0296598	-0.0319322	-0.0119217
Tuba1c|P68373	0	0.00339646	0.100166	-0.0202989	-0.0625401	-0.0482363	-0.0310836	-0.0666318	-0.0834056	0.0796478	0.141634	-0.0449736	0.204546	-0.00578076	0.0895389	-0.00198983	0.0186018	0.204552	0	-0.0667694	-0.00581511	0.00357909	0.0505492	-0.0672385	-0.00744478	-0.0861551	-0.0356788	-0.11648	0.000716497	-0.0354829	0.0915444	0.0379667	0.073443	0.0671548	0.00756235	0.0469573
NA|Q80TJ1-2	0	0.111541	0.250093	0.00410936	0.245775	0.163975	0.155388	0.166448	0.00981221	0.188361	0.287681	0.195425	0.343675	0.199983	0.238639	0.321072	0.370979	0.283229	0	0.227357	0.0649787	-0.0339545	0.112843	0.0130525	0.166087	0.152057	0.151915	0.0085595	0.19202	0.0636573	0.175677	0.178315	0.296701	0.320987	0.106819	0.184923
Atp2b1|G5E829	0	0.0611602	0.172933	-0.108264	0.143773	0.0717818	-0.0152541	-0.0101775	-0.0525637	0.0836795	0.0271263	-0.515168	-0.0936249	0.0951414	0.0334991	-0.227702	-0.143055	-0.0736571	0	-0.00426837	-0.038601	0.0273227	-0.0108499	0.0580568	0.0213114	-0.114487	-0.0209075	0.127756	-0.100744	0.0679675	-0.141262	0.0579015	0.0807865	-0.141862	-0.232365	0.0136872
Ncam1|E9QB01	0	0.00782299	0.00899452	-0.0669136	0.0197136	-0.0370647	-0.00377378	0.0349932	0.0237417	-0.0530401	-0.00596112	0.110171	-0.0351791	-0.0311563	0.0552077	-0.0459649	0.0334058	0.0406764	0	-0.029808	0.00550956	-0.131526	0.0310761	-0.0739612	-0.0576931	-0.00466339	0.0129692	-0.194993	-0.0381615	-0.0416478	-0.138287	-0.0243108	0.0446958	-0.0203395	-0.0127248	-0.0585404
NA|P52480-2	0	-0.00955087	0.100323	-0.0385053	-0.00719021	-0.0666152	-0.0182009	-0.0855754	-0.00871541	0.0082695	0.0407528	-0.107364	0.0357237	-0.0237725	0.0146261	-0.0915679	-0.067683	0.00794471	0	-0.0504015	0.0563947	0.0486376	-0.001968	-0.0625668	-0.0581377	-0.0838194	-0.0431376	0.0349341	0.0406854	-0.0347777	0.0935072	-0.0217112	-0.0286923	0.0279566	0.00505736	-0.0266829
Ap1b1|Q8CC13	0	-0.016487	0.0627958	-0.0320406	-0.0213957	0.028263	0.0301492	-0.0407751	-0.0234958	-0.0244969	-0.0249604	-0.0586182	-0.0484298	0.0208561	0.0218862	-0.0638093	-0.0483653	-0.0376531	0	-0.0294179	0.00299728	-0.0251683	-0.0628113	0.00446463	0.0381045	-0.0121932	-0.000898718	0.0213963	0.00540489	0.0615358	-0.0357422	-0.0174453	0.0299633	0.0194911	0.00482778	0.0224051
Hk1|G3UVV4	0	0.0234482	-0.0653619	-0.0500533	-0.0103077	0.0344311	-0.0477694	0.0853045	-0.0297455	-0.0815566	-0.149754	0.00154591	-0.159318	0.0213402	0.0484176	0.0136381	-0.0637162	-0.00561016	0	0.00878986	-0.058379	-0.0560075	-0.0157638	0.0353716	-0.00839221	0.0339896	0.0114028	-0.0705186	-0.0995938	0.0249894	-0.219567	-0.026947	0.0147257	-0.00853529	-0.0383194	-0.0212424
|E9QLL2	0	0.00749759	0.0638708	-0.0581022	0.00111896	-0.0215493	0.0354922	-0.00732086	-0.0188998	0.000856498	0.0294195	0.0132637	0.0152435	-0.0164894	0.0245651	-0.03595	-0.00332612	0.0286218	0	-0.0188611	0.000830133	-0.0643627	0.00449452	-0.0346169	-0.0163511	-0.0116873	-0.0354358	-0.050245	0.0056688	-0.0102909	-0.0134562	-0.0278034	-0.0172012	0.0364444	0.00196878	0.0094792
NA|P17710-2	0	-0.0484947	0.00207726	-0.0825839	-0.0456278	-0.0164822	-0.0177188	-0.0408067	-0.0321184	-0.0474292	-0.0446729	-0.0266421	-0.0675819	-0.0444424	0.00855777	-0.0598553	-0.0704935	-0.0453476	0	-0.0488842	0.00310083	-0.120248	-0.0907115	-0.0358967	-0.0264872	-0.0512282	-0.0192103	-0.0566224	-0.0259686	-0.00122845	-0.0850163	-0.0901965	0.00357861	-0.0337698	-0.0296239	-0.0614858
Atp2b3|A2ALL9	0	0.0378612	0.0443944	0.0135095	0.0112103	-0.0270552	0.0339591	-0.00088547	-0.0420593	-0.0178484	0.0230227	0.0481912	-0.0460399	-0.0187505	0.00464754	-0.0727096	-0.036975	-0.0118904	0	-0.00120662	0.131254	-0.105609	-0.0216559	-0.0665588	-0.0168818	-0.00241839	-0.0448408	0.00446478	0.00870335	-0.0413655	-0.057148	-0.035017	-0.0293997	0.0254347	0.0222701	-7.22634e-05
Pfkm|P47857	0	0.0222798	0.0639827	0.0485603	0.0355234	0.0246135	-0.0317145	-0.0269131	0.0119002	0.0290688	0.0262225	-0.146152	0.0349239	0.0247563	0.00210556	-0.14556	-0.00361167	-0.0439753	0	-0.0280996	0.0193463	-0.0196105	0.0618568	0.0187097	0.00337138	-0.0367448	-0.0126162	-0.0146889	-0.0318828	-0.0266027	-0.0105874	0.0297593	-0.00129625	-0.0456925	-0.0391472	-0.0328086
Atp2b3|Q0VF55	0	0.0136013	0.0510273	0.0817903	0.0292699	0.00876217	0.107401	-0.0317222	-0.0499619	-0.0486633	0.0345278	0.010051	-0.0912402	0.0271676	0.0133732	-0.114371	-0.0652071	-0.164335	0	-0.0883797	-0.341579	0.117496	-0.121527	0.071078	-0.0614238	-0.0278099	-0.0988224	-0.113438	-0.0730206	0.0271539	-0.210948	-0.0641897	-0.169375	-0.132618	-0.193625	-0.00538458
Tnr|Q8BYI9	0	-0.0200786	0.00727108	0.0119806	-0.0553458	0.010261	0.058617	-0.0605452	-0.00524316	-0.0442283	-0.0471349	-0.08192	-0.0759407	-0.0277459	-0.0103578	-0.0699545	-0.0414326	-0.0418334	0	-0.0813708	-0.0567528	0.0982175	-0.0151106	-0.0186688	0.0384645	-0.0941784	-0.0407738	-0.0963839	-0.0809217	-0.00342215	-0.0835461	-0.00114334	-0.0125468	-0.0572836	-0.052143	-0.0194256
Kif1a|G3UW47	0	0.0162268	0.314417	-0.0703567	0.165504	0.231123	0.149721	-0.0779397	0.1277	0.057986	0.0663557	-0.227027	0.045568	0.09941	0.118136	-0.0336424	0.0896029	0.17602	0	-0.158983	-0.264401	-0.0720018	-0.135768	-0.00689519	-0.049251	-0.301303	-0.108019	-0.124247	-0.2864	-0.112266	-0.31118	-0.191665	-0.0405218	-0.248582	-0.325559	-0.134852
Srcin1|A0A571BDG0	0	-0.00997327	0.0917186	-0.166878	0.0884928	0.0328038	-0.0206647	-0.0375132	-0.0233054	-0.0343421	-0.00389306	-0.274779	-0.0557416	0.0016722	0.113185	-0.060822	-0.0935621	-0.0007226	0	-0.0268389	-0.107129	0.112504	-0.0150359	0.0397523	0.0142516	-0.0503734	-0.0105891	0.0233819	-0.0189793	0.0693564	-0.107744	-0.0421201	0.0234925	-0.0118691	-0.124555	0.0306731
Nf1|Q04690	0	-0.00703941	0.0073816	-0.0249994	-0.0374068	-0.0343088	-0.0285945	0.0167238	-0.0205024	-0.0146127	-0.0359722	0.149595	-0.0164612	-0.0166276	-0.0474499	-0.019469	0.0401716	-0.0249228	0	0.0139591	0.0194869	-0.119447	0.0414789	-0.0321216	-0.041797	0.0524493	-5.21618e-05	-0.0395527	0.0238787	-0.00468927	0.0365383	0.0201896	0.00395713	0.0496027	0.0335575	0.00935475
Hspg2|E9PZ16	0	-0.0132078	0.109664	0.193139	-0.060407	0.0780377	-0.0480089	-0.030468	-0.0346309	0.00217142	0.130734	-0.0975152	0.105478	-0.121911	-0.179167	0.133816	-0.0606749	-0.0873334	0	-0.168336	0.105637	-0.061098	-0.0779919	0.0501108	0.0309055	-0.115297	-0.0208901	0.097405	-0.0898338	-0.0500354	0.115523	-0.0494412	-0.258683	-0.0784849	0.0337684	-0.0714058
Atp2a2|O55143	0	-0.00454887	0.107587	-0.0278796	0.0529105	0.0277018	-0.0278623	-0.0327584	-0.0290104	0.0122455	-0.0198875	-0.292715	-0.13446	0.0753585	0.0443458	-0.183504	-0.092399	-0.102642	0	-0.0457889	-0.0340569	-0.0459012	-0.0263613	0.0346599	-0.00817267	-0.0827116	-0.0130393	0.0283654	-0.0815869	0.0341412	-0.102347	0.0632694	0.0323739	-0.110808	-0.139481	-0.00512606
Ckap5|A0A0R4J0K2	0	-0.00419203	0.0331517	0.0487668	-0.00581435	0.000225353	0.0179926	-0.0138463	0.00667272	-0.00485203	-0.0438968	0.00842473	-0.0580572	0.00656087	-0.00856865	-0.0421487	0.0383568	-0.0306556	0	0.0215546	0.011365	-0.092337	0.0357243	0.0049098	0.0116914	0.0164446	0.00334196	-0.0352694	-0.0358334	-0.0114535	-0.00399343	0.0413696	0.00676868	-0.0706278	-0.019866	-0.00517208
|Q3V3U0	0	-0.0101345	-0.0726144	0.0601478	-0.0799017	-0.00229366	-0.0729129	0.0366508	0.040082	0.0839029	0.044688	0.304986	0.0404568	0.0464706	-0.106293	0.0760992	0.12976	-0.105693	0	0.000178859	0.126899	-0.237382	-0.0779532	-0.0261298	-0.0831974	0.06553	0.0161491	0.0301587	0.0233397	0.0321957	-0.0203676	-0.0618245	-0.0321807	-0.121216	0.0324305	-0.055974
NA|P11881-3	0	0.130924	-0.270157	0.201647	-0.0941954	0.277625	0.0849869	0.0945099	0.0867594	0.0843149	0.0506493	-0.0232894	0.0138061	0.174174	0.230042	-0.125412	0.187364	-0.140386	0	0.526243	0.110392	0.386457	0.138997	0.16694	0.203889	0.343185	0.176619	0.0080109	0.238782	0.438493	0.34558	0.0745396	0.682298	0.475252	0.484329	0.522893
Cit|P49025	0	0.0274097	0.152233	-0.137597	0.092215	0.063415	0.021997	-0.00302263	0.00210859	-0.00226534	0.0279947	-0.272956	-0.0587023	0.0188685	0.0771723	-0.11152	-0.148441	0.011462	0	-0.0327307	-0.086537	0.118026	-0.0851028	0.0421803	0.0238585	-0.0896463	-0.00520221	0.0873385	-0.0370206	0.0735397	-0.0746942	-0.106104	-0.0101032	0.000978589	-0.118994	-0.00818151
Tuba3a|P05214	0	-0.15323	-0.103306	-0.14107	-0.302483	-0.135485	0.0922111	-0.24677	-0.156163	-0.0585007	-0.14396	-0.0070458	-0.0670657	-0.13025	0.0168658	0.194831	0.0253031	-0.285995	0	-0.246193	-0.0858112	0.0978631	-0.116557	-0.160238	-0.160751	-0.0383382	-0.418656	-0.288565	0.0063247	0.0370216	-0.0927365	-0.0634851	-0.166823	0.0156215	-0.0508863	0.0447496
Immt|Q8CAQ8	0	-0.074022	0.0362554	0.0302131	0.00285738	-0.0216318	0.0134477	-0.0714079	0.107842	0.0312911	0.0550909	-0.0698551	0.127501	-0.00933303	0.11407	0.0496941	-0.0946343	0.0661428	0	-0.0368991	-0.118906	-0.0292036	-0.0789363	-0.0283559	-0.0629624	0.0112992	-0.111487	0.0194915	-0.0158116	0.0256929	-0.242283	-0.0329642	-0.0804646	-0.0421772	-0.134598	-0.00749447
NA|Q60597-3	0	0.0430256	0.151076	0.109934	0.079705	0.0203637	0.0532313	-0.124082	-0.0258068	0.160843	0.180972	-0.175159	0.0925213	0.0570036	0.111002	-0.108832	0.0465202	-0.0979253	0	-0.242431	0.122747	0.000518929	-0.00536284	0.0283213	0.0142527	-0.187302	-0.126923	-0.0396882	-0.0127232	-0.0684774	0.0651912	0.0334979	-0.0549027	-0.108145	-0.102014	-0.0105879
Acly|Q91V92	0	0.00135111	-0.156945	0.0381136	-0.0477561	-0.0243138	0.0638783	0.0730401	0.0840119	-0.0278498	-0.109055	-0.0446935	-0.0156541	-0.138968	-0.122348	-0.00308351	-0.0475658	0.0413086	0	-0.0497864	0.00857775	-0.19983	0.00718618	-0.190554	-0.113802	-0.0735565	-0.16461	0.134128	0.206891	0.0776485	0.0984989	-0.14801	-0.0457344	0.0886799	0.172227	0.0207337
Acly|Q3V117	0	0.00233475	0.0367037	-0.0408131	-0.00135675	-0.0330724	-0.0167578	-0.0219042	-0.000120957	-0.0695551	-0.019514	-0.0579472	-0.0797786	-0.0329298	-0.0140922	-0.135601	-0.0637529	-0.0455213	0	0.0132293	0.0444905	-0.100055	-0.00990425	-0.030112	-0.00844786	-0.0147297	-0.000301434	-0.0145611	-0.0241506	-0.0121124	-0.0974179	-0.0336737	-0.0390519	-0.0284813	-0.0221557	-0.0540222
Ckb|Q04447	0	0.0199218	0.0842198	0.0804288	0.0489023	0.0307122	-0.0432964	-0.0451153	0.00079078	0.113347	0.100036	-0.234015	0.10537	0.0679823	0.00426291	-0.118373	0.0282561	-0.0308844	0	-0.028509	0.00264183	0.114715	0.0933885	0.060221	0.000318873	-0.0616598	-0.0514936	0.0681644	0.0321747	-0.0120598	0.0790205	0.12276	-0.0143322	-0.0512049	-0.0362639	-0.00638191
NA|Q8CAQ8-2	0	-0.0375431	-0.00507762	0.00729418	-0.0227838	-0.0167677	-0.00398848	-0.0286629	-0.00621209	-0.0735303	-0.0498194	-0.0520488	-0.0698723	-0.0187795	0.002573	-0.092343	-0.0510306	-0.0415354	0	-0.0698608	-0.00654786	-0.00176141	-0.020394	-0.0363534	0.00274003	-0.0514464	-0.0174293	-0.0881459	-0.076078	-0.0142363	-0.0980723	-0.0322119	-0.00997772	-0.0576708	-0.0441519	-0.0467497
Map6|Q7TSJ2	0	-0.00504243	0.0192497	-0.0368346	-0.0131651	-0.0186199	0.0226791	-0.0489645	-0.0406332	-0.0269293	-0.0479871	-0.0843971	-0.088019	-0.0337622	-0.0280143	-0.0270773	0.0297985	0.000572209	0	-0.0431165	-0.0651171	0.121533	0.0343983	-0.0555424	-0.000916189	-0.0210151	-0.0413747	-0.137688	-0.0701493	-0.0385748	-0.0945221	0.027267	0.00027707	-0.050853	-0.0723064	-0.013681
|Q3UGT5	0	-0.0402818	-0.083864	0.0257701	-0.0875641	-0.0523946	-0.0184402	0.0102896	0.029656	-0.0768538	-0.00437805	0.0923033	-0.0381774	-0.0221108	-0.0478088	-0.0182745	-0.00902954	-0.0597262	0	-0.0437318	0.0723844	-0.150982	-0.0574246	-0.0602943	-0.0354847	0.027378	0.0144094	-0.131294	-0.037028	-0.0583853	-0.07154	-0.0246111	-0.0517217	-0.0285926	0.0256052	-0.0701187
Akap12|Q9WTQ5	0	-0.057843	-0.0906497	0.0480739	-0.133039	0.013366	0.13667	-0.0586308	-0.00734354	-0.01015	-0.0853896	0.0838918	0.0201193	-0.00765719	-0.0650823	-0.0350846	0.0203896	-0.0240069	0	-0.0658101	-0.0777492	0.123948	-0.0443182	0.0168853	0.0925058	-0.0380653	-0.0640505	-0.12205	-0.049546	-0.0129202	0.0280014	0.00993464	-0.00128435	0.0135293	0.0931541	-0.0043165
Sacs|E9QNY8	0	0.0306582	0.13264	0.132993	0.0604869	0.0594593	-0.0161271	-0.0466167	-0.0309116	0.0885211	0.0247048	-0.155421	-0.0455902	0.0535097	-0.028311	-0.160053	-0.0632661	-0.0696426	0	-0.00376429	0.0485489	0.0164652	0.0764466	0.0718792	0.00816184	-0.0427832	-0.0453763	0.0922016	-0.00505664	-0.0184873	0.128757	0.0793677	-0.0219591	-0.0282728	-0.0776084	0.0242742
Cit|D3Z1U0	0	0.219878	0.157768	-0.0300039	0.129844	0.128497	0.0674743	-0.0272338	-0.230368	0.180254	0.153987	-0.0971104	-0.0614054	0.184243	-0.0620717	-0.218897	-0.0157468	-0.0791793	0	-0.0146858	-0.181521	-0.0688773	-0.0121297	0.00265486	0.0171261	0.0526057	-0.268296	0.0289642	0.0507272	-0.0463303	-0.146153	0.0682464	-0.0351931	0.0310484	-0.211267	0.0251274
NA|P11881-2	0	-0.00422773	0.0409011	0.00997436	0.119251	0.0153201	-0.071015	-0.0282269	0.0064058	0.0041427	-0.034332	-0.325441	-0.061788	-0.00493169	0.091008	-0.0491214	-0.0573036	0.0664531	0	0.0230461	-0.100346	-0.0250208	0.167857	0.0687587	-0.0161151	-0.0194886	0.00758915	0.141989	0.0874042	0.0408097	0.0222219	0.108651	0.00940796	-0.114763	-0.1772	-0.021189
Nsf|P46460	0	-0.0312867	0.0532977	-0.049644	-0.017055	-0.0209225	-0.0460722	-0.040917	-0.0360476	-0.0756481	-0.0257496	-0.0514225	-0.0611811	-0.0347376	0.0414912	-0.107748	-0.071732	-0.0454941	0	-0.0612919	0.0502342	-0.0598201	-0.0490543	-0.0520404	-0.0546249	-0.0173967	-0.0453244	-0.093404	-0.0377762	-0.0391624	-0.10073	-0.0587443	-0.0358413	-0.0177347	-0.0484511	-0.0701643
Hsph1|Q61699	0	-0.00297685	-0.000840357	-0.0208023	0.0143367	-0.0428995	-0.070083	0.0298605	0.0085944	-0.0458444	0.00257129	-0.0136059	-0.0744233	-0.047158	-0.0342215	-0.182272	-0.0822986	0.0764592	0	0.0570072	0.0813955	-0.00762225	0.00445577	-0.0248863	-0.0768818	0.0435928	0.033897	0.00127301	0.0158268	-0.0541706	-0.0425884	-0.0538067	-0.0310069	-0.0629211	-0.0374612	-0.0576008
Gcn1|E9PVA8	0	0.0180461	-0.00310925	-0.001314	-0.00991017	0.00942042	0.0233224	0.0482287	0.038689	0.0238996	0.0314809	0.103078	0.0469533	0.023059	0.00136927	0.0496979	0.0505001	0.00375098	0	0.0361335	-0.0178238	-0.100164	-0.0234708	-0.0165379	-0.00488757	0.0357627	0.0393169	-0.00170742	0.0308173	0.00423077	0.00545901	0.00797949	0.00203871	0.0275421	0.04573	0.010326
NA|Q60597-4	0	0.0114547	0.0458492	0.0461991	-0.0217758	-0.0126058	-0.0246943	-0.0503531	-0.0338418	-0.0118281	-0.0214521	-0.0520128	-0.0604396	0.003029	-0.00775103	-0.149177	-0.0720813	-0.084742	0	-0.0586955	0.0381015	-0.0093613	0.00107223	-0.00994017	0.00406945	-0.0540132	-0.0422789	-0.00766233	-0.0235498	-0.0175604	-0.016578	-0.00206703	-0.00137899	-0.02381	-0.024027	-0.0245177
Madd|A2AGR0	0	0.069118	0.0860042	-0.241816	0.171689	0.0881184	-0.241718	-0.00912825	0.0144302	0.0947605	0.0760735	-0.18805	0.00684158	-0.0931779	-0.0236674	0.0232458	-0.0863077	0.0297945	0	0.0701588	0.0972065	0.00893655	0.0930228	0.0403701	0.0606693	0.0776306	0.13234	0.123469	0.0825133	-0.0117252	-0.0215001	0.0952687	0.1582	-0.0429335	0.125694	0.0914955
Syn2|Q64332	0	-0.0528479	-0.00791403	-0.175278	-0.0359289	-0.0471107	0.0805583	0.0431014	-0.00983458	-0.0772575	-0.0131424	0.0938271	0.013215	-0.0784651	0.0986541	0.0655317	0.0871666	0.161766	0	-0.0499221	0.00200567	-0.015029	0.0431403	-0.0841744	-0.00350035	0.116631	0.0165743	-0.161702	0.0562725	0.00428098	-0.129145	-0.0217845	0.0759428	0.110344	0.0673353	0.0641647
Cyfip2|Q5SQX6	0	-0.0241866	0.0759062	-0.0716925	0.0444366	0.022982	-0.0665851	-0.00277075	-0.0193147	-0.010223	-0.0291915	-0.0549462	-0.0732472	0.0047387	0.0475252	-0.0475965	-0.0589967	-0.00330032	0	-0.00321328	-0.00590487	-0.0665205	-0.021924	0.0118795	-0.034695	-0.000470682	0.0118341	0.015278	-0.0338839	0.040465	-0.101863	-0.0196625	0.0129414	-0.0786397	-0.133234	-0.0238628
Eno2|P17183	0	0.0309358	0.120222	-0.0117773	0.0356059	0.0384341	-0.00991432	-0.00557791	-0.0593694	0.00965244	0.0620402	-0.0528585	0.028408	0.0345436	0.0746179	-0.0981053	-0.0110379	0.0436785	0	0.0465176	0.0830621	0.141103	0.043928	-0.0158289	0.00302241	0.00323393	-0.0302629	-0.0101893	0.0205677	0.0288681	0.00474975	-0.0602599	0.0105863	-0.0260527	-0.0523821	-0.0337642
Ptprd|Q64487	0	0.042654	0.0763144	-0.0405476	0.0541865	0.0125168	-0.0392819	-0.0110701	-0.00777053	0.0325851	0.0299109	-0.161902	-0.0016824	0.0110717	0.0378604	-0.0669661	-0.0573425	0.0104855	0	0.0177468	-0.0128478	0.0602697	0.0113684	-0.00629779	-0.00238967	-0.0397056	-0.0280039	0.0201371	-0.0492047	-0.00288589	-0.0344287	-0.00752551	-0.00659866	-0.0879573	-0.122739	-0.0264644
Clasp2|F7DCH5	0	0.0111913	0.045212	0.0263401	0.00950422	0.000691456	-0.0271009	-0.00614067	0.0076105	-0.0481698	-0.0453929	-0.0405495	-0.0916741	0.00765026	-0.019127	-0.107135	-0.00730526	-0.00425841	0	-0.00457676	0.0193895	-0.0696682	0.044419	-0.00246511	-0.0169616	0.011155	0.000218475	-0.0603667	-0.0442741	-0.0299777	-0.0494452	0.0377514	-0.0090791	-0.0705148	-0.0307989	-0.014499
Dnm1l|Q8K1M6	0	-0.0189474	0.0480984	-0.0344571	0.00224911	-0.0160563	-0.0393353	-0.00221456	-0.0176759	-0.0236803	-0.0268853	-0.00448372	-0.0583782	0.014662	-0.00264788	-0.0959494	-0.0359124	-0.0229308	0	-0.00813843	0.027005	-0.0608285	-0.0404994	-0.0308428	-0.0334796	0.00725063	-0.00889821	0.0102848	-0.00827054	0.00872301	-0.0614779	-0.0309169	0.0252559	-0.0206688	-0.0232544	-0.0227729
NA|P58281-2	0	6.51312e-05	0.0266334	-0.0208962	0.0275086	-0.0227631	-0.0207662	-0.0220376	-0.0293151	-0.0011432	-0.028958	-0.0713415	-0.0335748	-0.0107723	-0.00406515	-0.077296	-0.0420627	0.00322746	0	-0.00736257	0.0384774	0.033851	0.0256865	-0.0172979	0.00189684	-0.00616699	0.0146419	0.0025536	-0.0114547	0.0223549	-0.039511	0.0217816	0.0358528	-0.00640737	-0.0357758	0.0252019
Clasp2|Q08EB5	0	-0.0622503	0.208958	-0.0197804	0.0124089	0.0445085	0.0721305	-0.0670496	0.0237738	-0.199235	-0.0273258	-0.183155	0.0242481	0.0262161	0.024723	0.0698499	0.0559519	-0.0935129	0	-0.0336746	0.11964	0.061561	0.201535	0.121728	-0.0567735	0.0151915	0.0467977	-0.130934	-0.0894668	0.0117579	-0.13107	0.132556	0.117799	-0.0619706	-0.114347	-0.115987
Cand1|Q6ZQ38	0	-0.0386624	0.0348302	-0.0394652	-0.0438023	-0.0521869	-0.0358217	-0.00342003	-0.0296458	-0.00938665	-0.0203938	0.0912866	-0.0771218	-0.0161429	-0.0307016	-0.0218655	-0.00991893	-0.0608657	0	-0.00768099	0.0559897	-0.122876	-0.057444	-0.031389	-0.052266	0.0183658	-0.0213385	-0.0405126	-0.0232764	0.0213275	-0.07712	-0.0176116	-0.0220771	-0.0190265	-0.0234734	-0.0342487
NA|Q64487-1	0	0.151734	0.0497656	0.276665	-0.0550335	-0.26366	-0.191468	-0.0241966	0.0186179	0.0417394	-0.28792	-0.274279	-0.302011	-0.162336	-0.221553	-0.294744	-0.106014	-0.184636	0	0.258813	0.192074	0.267755	0.265089	0.0236763	0.00795675	0.112723	0.209289	0.102822	-0.11087	-0.117311	0.0375493	0.277974	-0.0475835	-0.0618591	0.0497371	0.0235522
Aldh1l1|Q8R0Y6	0	0.00081422	-0.00268007	0.0765012	0.0182501	0.0143633	-0.00807417	0.0214597	0.0275933	-0.0390188	0.0687452	-0.0811999	8.2971e-06	0.00285438	-0.0296955	-0.135656	-0.0378848	-0.0668909	0	-0.024027	0.0543392	-0.0333093	-0.0445429	0.0185776	0.0241952	0.0122166	0.0158245	-0.0427314	-0.00781492	-0.0376589	-0.00855345	-0.0375483	-0.0447907	-0.0357011	-0.00607974	-0.0592214
Eef2|P58252	0	-0.0321355	-0.0141899	0.0890075	0.020357	0.0228547	0.011972	-0.0150991	0.0299127	-0.0295608	-0.0577619	-0.0532457	-0.0160554	0.0098053	-0.0313254	-0.043438	0.0574653	-0.0150764	0	0.0140075	-0.000725543	-0.0212706	0.0365806	-0.0174101	0.0101152	-0.0101345	-0.00369366	-0.00747637	-0.00736924	-0.0515804	-0.000896447	0.0194521	-0.0418596	-0.0672807	0.0164959	-0.0354178
Gdi1|P50396	0	0.0196379	0.0353782	-0.0360743	-0.00349498	-0.010465	0.0144099	0.00861298	-0.00994973	-0.0178149	0.00147584	-0.00332548	-0.0423041	0.0339172	0.0355078	-0.040863	0.101918	-0.00154162	0	0.0324706	0.0162448	-0.00588937	0.0294936	-0.0516274	0.021751	0.0424911	-0.00256347	-0.0867829	-0.0142058	0.0151556	-0.101906	0.0456769	0.0436006	-0.0342362	0.0116979	-0.023813
Ptprd|G3UY75	0	-0.10893	-0.0941321	-0.0171602	0.0350277	-0.0315866	-0.089393	-0.00375393	-0.0773137	-0.099387	-0.0540615	-0.110115	-0.00193507	-0.0458631	-0.0733206	0.0396767	-0.098533	-0.0112367	0	-0.00286387	-0.154014	-0.196845	0.135421	0.340977	-0.0399828	0.000891291	-0.167427	0.141461	0.0114336	0.0292699	0.0464894	0.0593966	0.102693	0.121487	0.0453611	-0.237168
Hectd4|E9Q2E4	0	0.0219921	0.0540051	0.00335881	0.0308451	0.0212598	-0.000710321	0.00892041	0.000772437	0.0228123	-0.0270786	-0.0704519	-0.00891117	0.0363261	0.012705	-0.0222027	0.00871092	-0.00952714	0	0.029186	-0.00570872	-0.0477262	0.0315827	0.03824	0.00108972	0.00279009	-0.00908626	0.0396149	0.0158	0.00956853	0.0535987	-0.0206605	-0.00255624	-0.0577198	-0.0535625	-0.00962899
Atp6v1a|P50516	0	-0.0171267	0.0603703	-0.0658449	0.000887611	0.000743462	-0.00424565	-0.0413784	-0.0285498	-0.00626898	0.0124702	-0.0776138	0.0152284	0.0206947	0.0633264	-0.0638592	-0.0324099	-0.0108696	0	-0.0589157	-0.00216774	0.0101336	-0.0392218	-0.0221949	-0.00384069	-0.0246656	-0.0262489	-0.0244721	-0.0170026	0.00406444	-0.0487831	-0.0392317	0.0193632	0.0051352	-0.0302051	-0.0259092
Dnm1l|E9PUD2	0	0.0831167	0.0301091	0.00990903	0.0478737	-0.00241543	0.0316712	0.0210207	-0.00898019	0.0406816	0.050713	0.0039188	0.024004	0.0661594	0.101994	-0.00278809	0.0476774	0.0303742	0	-0.0284302	0.0410749	-0.0010196	0.0534395	0.00206067	0.044617	0.0171312	0.00545922	-0.0426872	0.0201488	0.00219545	0.131624	0.0333681	0.0571187	0.138644	0.0793138	0.047748
Tkt|P40142	0	-0.0176022	0.00021924	-0.015279	-0.0357893	-0.0620097	-0.0444385	-0.0275976	-0.0282612	-0.0189712	-0.0051174	-0.0112313	-0.0674673	-0.0506266	-0.0662449	0.00218032	0.0330264	-0.123032	0	-0.0257777	0.027043	0.0137435	0.0085131	-0.0684333	-0.0546052	-0.00310087	-0.0286532	-0.11453	-0.0415325	-0.0586179	-0.110334	0.0107829	-0.074667	-0.0414034	-0.0396117	-0.0675726
Vcl|Q64727	0	-0.0498628	-0.0717419	0.0728047	-0.045454	-0.00153265	0.0467747	0.0567043	-0.000917673	-0.0687235	0.000595495	0.00880895	-0.0337249	-0.0348235	-0.0132267	-0.0342215	-0.0690057	-0.111328	0	-0.0378146	0.00198896	0.0106988	-0.0550743	0.00724617	0.0314439	0.0274047	-0.00786477	-0.0929114	-0.0335241	-0.0267099	-0.0798709	-0.0449721	-0.0808661	-0.0656672	0.0050629	-0.0801598
Nrxn3|Q6P9K9	0	0.0340257	0.101973	-0.116332	0.0642787	0.0294631	-0.00063929	-0.00696829	-0.0523231	-0.0134006	0.0398641	-0.0955785	-0.0233605	0.0245268	0.0395871	-0.0525765	-0.0787899	0.0628208	0	-0.0348962	-0.0339824	0.0444122	0.00835903	-0.018653	-0.00805628	-0.00826844	-0.00665353	-0.00469082	-0.0300921	0.0322003	-0.102147	-0.0169554	0.0299071	0.00752214	-0.0930118	0.0187955
|B7ZNJ3	0	0.0434791	0.0506299	-0.0635967	-0.00355303	-0.00568676	0.0460702	-0.00781644	-0.0466453	0.0210404	0.061258	0.0306764	0.0516974	-0.017991	0.0400198	0.0601172	-0.00960281	0.0705379	0	-0.0355051	-0.0073806	0.0688566	0.00802135	-0.0410204	-0.0276437	0.00379971	-0.0304552	-0.0547884	0.0496082	-0.0184813	0.0109134	-0.0248271	-0.00838217	0.128623	0.0210564	0.0672258
Gpd2|Q64521	0	-0.0257272	-0.0158935	0.021516	-0.0124813	-0.00226863	0.00338147	-0.0100173	-0.00190056	-0.110843	-0.0833498	-0.0216419	-0.0530742	-0.0227198	0.00251316	-0.0571086	-0.0861592	-0.0277023	0	-0.0823956	0.0193643	-0.0309214	-0.0436214	-0.0343075	-0.00979844	-0.0344029	0.0156346	-0.0949606	-0.092765	-0.0239436	-0.073719	-0.0692429	-0.0151362	-0.046074	-0.0411943	-0.0559229
Madd|E9QN47	0	0.00884909	0.0939191	-0.139517	0.0625177	0.0325524	-0.0231505	-0.0159191	-0.037117	-0.00629283	0.00882744	-0.192707	-0.0746403	0.00804493	0.0306699	-0.126913	-0.0931114	-0.0137769	0	-0.016351	-0.0441501	-0.0456479	-0.0252205	0.0117357	0.00193186	-0.0269044	-0.0108638	0.035161	-0.0200543	0.0268828	-0.0805226	-0.0386027	0.0382546	-0.0481432	-0.0928465	0.0220712
NA|Q8K1M6-3	0	0.112311	0.163131	0.145151	0.205936	0.109475	0.116	0.159946	0.199814	0.0187205	0.135462	0.047137	0.036854	0.124932	0.105732	-0.0491881	0.0713262	0.106493	0	0.118739	0.0766495	0.174993	0.147689	0.0607606	0.0862346	0.11227	0.0755826	0.149698	0.087816	0.0931573	0.063111	0.102139	0.0586636	0.00490694	-0.00502835	0.0674239
NA|P97807-2	0	-0.0168589	0.0470724	0.037847	-0.0116438	-0.0273074	0.0289014	-0.0274518	-0.0094904	-0.0550432	-0.0216476	-0.015715	-0.0462483	-0.0135537	0.015987	-0.0882203	-0.0388792	0.00344523	0	-0.0760236	0.0411993	0.071115	-0.0375559	-0.0654678	-0.0139247	-0.0570558	-0.030629	-0.0742605	-0.0555892	-0.0314696	-0.0667259	-0.028215	-0.0160787	-0.0212196	-0.0136108	-0.0346208
Myh11|A0A338P6K2	0	-0.00344477	0.463519	0.0842609	0.453186	0.204478	0.201224	-0.00884722	0.137573	0.281026	0.374914	0.465894	0.184608	0.109124	0.722488	-0.0942267	0.126507	0.00691911	0	0.201429	0.541789	0.286896	-0.373835	0.0755589	0.109936	0.235513	0.0966588	0.184391	0.195944	0.363534	0.699683	0.359129	-0.0146089	0.0416493	0.412614	0.164396
Cnp|P16330	0	0.0794829	0.122712	0.216279	0.045126	-0.0600305	-0.0762313	-0.0662692	-0.0183736	0.0913536	-0.0631557	-0.261723	-0.062649	-0.028228	-0.218044	-0.0926422	0.134245	-0.140874	0	0.04996	0.056281	-0.0604065	0.228272	-0.0180074	-0.0948771	-0.0676594	-0.102181	-0.0316281	-0.0690141	-0.204502	0.0673256	0.243675	-0.190228	-0.219696	-0.133306	-0.074694
Hsp90aa1|P07901	0	-0.03128	-0.00708557	0.0260324	-0.00951567	-0.0636593	-0.00719355	-0.00847816	0.0522586	-0.103065	-0.0194362	0.0304887	-0.104194	-0.0610217	-0.0466674	-0.117784	-0.0925367	0.053478	0	0.0331579	0.096511	0.00252173	-0.0275154	-0.0407318	-0.0415957	0.000640144	0.0444597	-0.0798515	-0.0224788	-0.0403561	-0.111035	-0.0507259	-0.0616412	-0.0541588	-0.0111088	-0.0715897
|Q6ZQ56	0	0.0294516	0.186228	-0.0274123	0.0486756	0.0803276	0.0817178	-0.0764435	-0.004665	0.0541508	0.157435	0.0307904	0.0463431	-0.00800796	0.0939041	-0.100185	-0.147605	0.0731093	0	-0.111782	-0.0583391	0.0165458	0.0278934	-0.0107074	0.0332755	-0.00138896	-0.105003	0.0717904	-0.0933649	-0.0575347	-0.021603	-0.142351	-0.161122	0.163796	-0.0201653	-0.0281303
NA|Q61301-3	0	0.0272254	0.0789357	-0.110847	0.0887736	0.0227057	-0.013509	0.0107797	0.00799262	0.0134686	0.00484455	-0.118685	-0.0324171	0.0312764	0.0781383	-0.0473109	-0.0721851	0.021207	0	-0.0144804	-0.0630436	-0.0611148	-0.0855187	0.0146898	-0.0239344	-0.0305484	-0.00412715	0.0270429	-0.0399897	0.0721593	-0.119381	-0.071051	0.0137848	-0.0314317	-0.122397	0.0139295
|Q69ZX3	0	0.131345	0.173995	-0.050507	-0.000782707	0.0289856	0.0545062	0.00703755	-0.150314	0.021644	0.108925	0.147082	-0.0244329	-0.0421466	0.290083	-0.0986055	-0.117142	-0.173854	0	-0.0618618	0.111555	-0.0661071	-0.0971732	-0.0652182	0.0829011	0.0444709	-0.138508	0.0318064	0.00709615	0.0982871	0.0103379	0.10736	-0.0736847	-0.0467729	0.047494	-0.0307098
Alb|P07724	0	-0.155431	-0.232307	0.0156867	-0.0525747	-0.0591006	0.458371	0.162654	0.044528	-0.307683	-0.052417	0.607886	0.218757	0.104104	-0.129111	0.249475	-0.0386208	-0.151375	0	-0.283155	-0.0366753	-0.208196	-0.292159	-0.111576	0.292782	0.234899	0.14261	0.0261802	-0.329679	0.14456	-0.116637	-0.435659	-0.0670651	-0.289374	0.0383825	-0.183951
NA|Q64332-2	0	-0.0659115	0.0380838	-0.0688673	0.0329768	0.0916755	0.143945	0.162628	-0.0367349	-0.00521855	-0.0147608	0.141702	0.0169023	0.0466772	0.119103	0.0718054	0.173409	0.193199	0	0.0860551	0.00913574	0.0751259	0.109028	0.0411841	0.114043	0.199635	0.080441	0.0269834	0.16959	0.10518	0.0114489	0.0556178	0.1442	0.0827642	0.145927	0.135333
Srcin1|Q9QWI6	0	0.0458683	0.178571	-0.229711	0.103015	0.104371	-0.0683529	-0.0610146	-0.024077	-1.48308e-05	-0.00744869	-0.437139	-0.00706338	0.0658639	0.149868	-0.138699	-0.152158	-0.127266	0	0.0137324	-0.104563	0.0798629	-0.0979342	0.087658	-0.0784838	-0.145482	-0.0307237	0.138721	-0.0240605	0.0396375	-0.0707739	-0.135371	0.0525738	-0.0452389	-0.220643	0.00177363
Itsn1|Q9Z0R4	0	0.326787	0.292549	0.246749	0.180399	0.0922799	0.627994	-0.189961	-0.142205	-0.0664315	0.396632	0.346653	0.303449	0.0744842	-0.15752	-0.0882509	0.113975	0.166478	0	0.37589	-0.122632	0.175617	-0.340237	-0.22779	0.273581	0.204018	0.0381965	0.113545	-0.429103	0.0895039	-0.195157	0.175441	-0.0861274	0.413491	-0.12492	0.139617
Itsn1|E9Q0N0	0	0.00949343	0.021925	-0.0789472	-0.0125599	-0.0226142	0.0229469	-0.00594346	-0.0256552	-0.0513039	-0.00300019	-0.00846177	-0.0094555	-0.0244014	0.0381613	-0.0401222	-0.0243288	0.0130104	0	-0.0426132	-0.011433	0.0550759	-0.0233877	-0.0492186	0.00442942	-0.00766928	-0.029579	-0.0668205	0.0144802	-0.0203242	-0.0566217	-0.041518	0.00161285	0.0266792	-0.0139276	0.0011628
Lrpprc|Q6PB66	0	-0.0407862	-0.000260693	0.0289979	-0.00952685	0.0233898	-0.0111341	-0.00296512	0.0225385	-0.047071	-0.012199	0.0518972	-0.0033458	0.0018448	-0.0128619	-0.0846039	-0.0301429	-0.0160302	0	-0.0227084	0.0150797	-0.0795032	-0.0560302	0.0351635	0.00321588	-0.0116788	-0.0036894	-0.00713849	-0.0355435	0.00681627	-0.027163	-0.0648173	-0.0046631	-0.0296048	-0.000143126	-0.026097
NA|Q6ZPE2-2	0	0.01629	0.0649561	-0.00971873	0.0232726	0.0153137	-0.0390899	-0.0290377	-0.00572507	-0.00906569	-0.0256768	-0.106447	-0.0330502	0.00360846	0.0168202	-0.0168042	0.0134852	0.0140316	0	0.00455122	0.00576554	-0.0580526	0.0269442	0.00664737	-0.0328162	-0.0164774	-0.0163337	0.00151436	-0.0129744	-0.00597004	-0.000744795	0.0266779	0.00901454	-0.0503615	-0.0722482	-0.00461323
Trio|Q0KL02	0	0.00493947	0.0645144	-0.0534031	0.048867	0.0236875	-0.0167595	0.00680658	-0.0232286	-0.0137754	-0.0220204	-0.140973	-0.0341912	0.000271937	0.0202025	-0.0902812	-0.0715652	0.0390911	0	0.0178225	0.00950091	-0.0271534	0.0253704	0.0230102	0.00959015	-0.015809	-0.00244265	0.0400268	-0.0228104	0.0063343	-0.0431481	0.0011704	0.0309471	-0.0293783	-0.117948	0.0209102
Aak1|Q3UHJ0	0	0.0265212	0.0859037	-0.0416489	0.0585234	0.0243169	-0.00179168	0.00901126	-0.011433	-0.00556681	-0.0056927	-0.105637	-0.0751936	0.0433726	0.0400278	-0.0807714	-0.0334884	-0.00112226	0	-0.0192608	-0.0174944	0.0303482	0.0179652	0.00355125	0.00676196	-0.0281771	-0.0277618	0.0194432	-0.0414389	-0.00734762	-0.0589502	0.00279738	0.014798	-0.0756341	-0.078562	0.00889192
|A0A1L1SV25	0	0.110166	0.299808	-0.0483624	0.192209	0.109129	0.0328269	0.0455585	0.0524243	0.0506509	0.130933	-0.391541	0.0136758	0.0906053	0.21116	-0.157889	-0.020191	0.100406	0	0.0259431	0.181505	0.173158	-0.0694079	-0.0138427	-0.00170726	-0.0575376	-0.00242653	0.292824	0.0162614	0.0894475	0.248619	0.0263936	0.0365157	0.103426	-0.0572654	0.112273
Ank3|A0A087WNU5	0	0.17072	-0.114135	0.07727	-0.0757647	-0.0194236	0.1513	-0.016743	-0.107837	-0.0162999	-0.0640409	0.132245	-0.2816	0.0244904	-0.105681	-0.0301238	-0.0521099	-0.0210782	0	-0.0583105	0.158471	0.0785325	-0.0256923	-0.00533681	-0.135251	-0.0212244	-0.0561555	-0.125444	-0.075672	0.00602058	-0.222677	0.0348271	-0.0862762	0.00174759	-0.00890835	0.000255844
Wdfy3|A0A1D5RLV7	0	0.00671374	0.0505139	-0.0694908	0.00298522	0.00933803	-0.00542165	-0.0048928	-0.038936	-0.020594	0.00192465	-0.00996125	-0.0213588	-0.00822249	0.00549894	-0.00416529	-0.0381428	0.00801005	0	-0.00362084	-0.0086291	-0.0832694	-0.0060967	-0.00714673	-0.0323041	-0.00520305	-0.0131077	0.0152584	-0.0113301	0.0240787	-0.0264181	-0.0299325	-9.09005e-05	0.0147569	-0.0383354	0.0129855
NA|Q9WV92-5	0	0.000216551	0.0716773	0.058064	-0.0298826	-0.0471762	-0.00950373	-0.00914025	-0.0728954	0.0365459	-0.017916	-0.013743	-0.00759128	0.00553857	-0.0460934	-0.123115	0.0467044	-0.0390256	0	-0.0264561	0.0707485	-0.0176805	0.0452299	-0.0220726	-0.0364006	0.0132516	-0.0827565	-0.0418114	0.00492596	-0.0500324	0.0857621	0.0744579	-0.04646	0.0110311	0.0282568	-0.0173674
Atp5a1|Q03265	0	-0.033289	0.00633243	-0.000429494	-0.0541277	-0.0269895	-0.00634137	-0.0632834	-0.0429884	-0.0653486	-0.0683157	-0.06476	-0.109036	-0.0256288	-0.0082386	-0.135357	-0.0819418	-0.0815857	0	-0.0781929	0.0104316	0.0959604	-0.00672922	-0.0416267	-0.0097891	-0.0623889	-0.042518	-0.0850615	-0.0746699	-0.0217333	-0.0801574	-0.0327359	-0.0184648	-0.062612	-0.0516226	-0.0679934
Acaca|Q5SWU9	0	0.0189354	0.0474646	0.00294603	0.00319113	0.00186303	-0.0153592	0.0332496	0.0285926	0.0152407	0.00634396	0.0423225	-0.0149788	-0.00694755	-0.00849989	-0.0036325	0.0268181	-0.00370529	0	-0.012948	-0.0164167	-0.103877	-0.00682434	-0.00419907	-0.014728	0.010375	-0.00724016	-0.0221516	-0.0064023	-0.00688239	-0.0136915	-0.00337554	-0.0306677	0.0193724	-0.019476	-0.0128757
Ap2a2|P17427	0	-0.0159302	0.0458264	-0.13592	0.0317443	0.0113904	-0.0256858	-0.00389243	-0.00619916	-0.0637055	-0.00204519	-0.0691577	-0.0743494	-0.00352071	0.0829675	-0.0592222	-0.0471455	-0.00696249	0	-0.0113009	-0.052011	-0.0677886	-0.0691987	0.00329785	0.00112492	0.00190743	0.0215902	-0.0315958	-0.0310171	0.0570729	-0.127414	-0.0633722	0.0363786	-0.0194742	-0.0739485	-0.0297068
Actb|P60710	0	-0.0844743	0.107724	-0.0294954	-0.0243587	-0.0499904	-0.0195359	-0.0463548	-0.0087149	-0.0304605	-0.0152582	-0.123615	-0.00976873	-0.0554304	0.00521385	-0.106161	-0.0267305	-0.0614797	0	-0.086231	0.00990386	-0.0195616	-0.0501965	-0.0455315	-0.0240524	-0.0187006	-0.0180317	-0.0220117	-0.0455486	-0.0312177	0.0215439	-0.0225641	0.00360288	-0.0396296	-0.051069	-0.00401869
Plcb4|Q91UZ1	0	0.0228109	0.201994	-0.118537	0.163712	0.0949935	-0.0113154	-0.00736225	-0.00487227	0.0181475	0.0483955	-0.410702	-0.0622214	0.0738149	0.0466027	-0.269986	-0.183202	-0.106824	0	-0.0427458	-0.0552442	0.14976	-0.0162208	0.0859827	0.0587704	-0.0963574	0.00778892	0.156061	-0.133502	0.0672325	-0.0649757	-0.0877649	0.0107593	0.00703176	-0.141958	0.0417963
|Q3TW58	0	-0.0353384	-0.137938	0.0863756	0.0325321	-0.0318807	0.0640344	-0.0387095	-0.0250242	-0.0300426	-0.0484673	-0.0300408	-0.0606815	0.0265858	-0.0751422	-0.0269648	0.0821794	-0.134735	0	-0.0144928	-0.0181625	-0.0131593	0.0653226	0.0134172	-0.0579979	0.0262994	-0.0329085	0.0207883	-0.113841	-0.0580369	-0.0521628	0.0283587	-0.102362	-0.163736	-0.0970528	-0.116637
Plcb1|Q9Z1B3	0	0.00863981	0.00737963	0.013373	0.0533005	-0.0489926	-0.0248011	-0.0142444	-0.0492482	-0.0530492	-0.051246	-0.117457	-0.0622267	-0.0223048	0.029342	-0.0264118	0.0439859	0.1088	0	-0.00683525	0.00345179	0.0126163	0.164547	-0.0666338	-0.0430588	0.0566697	-0.028983	-0.146803	-0.0123386	-0.0347812	-0.0875649	0.136274	0.0016558	-0.0970567	-0.127839	0.00596593
Kif5c|P28738	0	0.0246132	0.0579623	0.0153692	0.0420113	0.00653747	0.0187771	-0.00138899	-0.00628384	-0.0537711	0.00639777	-0.0555108	-0.0513769	-0.0096543	0.0075117	-0.056147	-0.0449405	0.0513969	0	-0.0298734	0.0106881	0.0593312	0.0217484	-0.044619	-0.0201384	-0.00907323	-0.0175311	-0.0703567	-0.05926	-0.00929455	-0.112603	-0.0118149	-0.00941152	-0.0545279	-0.0897089	-0.00990905
|Q3U804	0	-0.00217384	0.0602355	0.0348292	0.028719	0.0248254	0.0690902	0.0136764	0.0283023	0.00690117	0.027692	-0.0761323	0.0277927	0.016303	0.0739587	0.210761	0.0302027	0.0415534	0	-0.0260834	0.00686537	0.0240081	-0.0179574	-0.00833358	0.0320622	0.0152324	0.0227714	-0.00940914	-0.0267016	0.0111478	-0.029604	0.0237341	0.0368348	-0.0108154	-0.0116161	0.0353507
Ipo5|Q8BKC5	0	-0.0243146	0.0505489	0.0399181	-0.00854959	-0.00400335	-0.0478593	0.0193194	0.0263068	0.0300252	-0.0333796	0.0655199	-0.0308481	0.0209467	-0.0406263	-0.0583918	-3.39567e-05	-0.0423503	0	0.0525686	0.0488744	-0.0558229	-0.00627988	0.0323984	-0.0148125	0.0410751	0.053369	0.0569825	0.0228265	0.04656	-0.00571805	-0.00627722	0.01485	-0.0576034	-0.00988185	-0.0136721
Actn4|P57780	0	0.0217191	0.0806455	0.00866098	0.0754448	0.0391271	0.0112344	-0.00589238	0.0211436	0.0405354	0.0456799	-0.162558	0.028653	0.0174945	0.0977423	-0.0172883	-0.0270191	0.00536045	0	0.0109133	0.0282273	0.0554755	-0.00427356	0.0323465	0.0514235	-0.0249801	0.0192683	0.100957	0.00391041	0.0184614	-0.00864108	-0.00235519	0.0117657	-0.0892993	-0.0504823	0.00414086
NA|Q9WV92-8	0	0.0491334	0.0497061	0.133604	0.0609861	-0.035702	-0.155977	-0.0921439	-0.0385081	-0.00967693	-0.0555801	-0.120954	-0.101927	-0.0272004	-0.0535498	-0.118151	-0.0371795	-0.0508816	0	-0.0506582	0.00454133	0.0724696	0.116559	0.0442991	0.0200723	-0.00493556	-0.0427672	-0.0737374	0.000728645	-0.0370977	0.0570229	0.135752	-0.0558591	-0.0254679	0.0145664	0.0394864
|H2BL43	0	-0.0286883	0.00608077	-0.153496	-0.0110335	-0.0419514	-0.00671734	0.0148979	-0.0144833	-0.125756	-0.0626146	0.0565948	-0.062255	-0.0793412	0.133407	0.0322263	0.0199479	0.123344	0	-0.0482432	-0.0209627	-0.151986	-0.07985	-0.0910311	-0.0556574	0.0368923	-0.00874099	-0.209737	-0.110047	-0.0412224	-0.240874	-0.0929799	0.0291918	-0.01902	-0.0799969	-0.0328831
Crmp1|Q6P1J1	0	0.0257088	0.0295633	-0.0799761	0.0513656	-0.0260594	-0.0702031	0.00384963	-0.0242831	0.00318468	-0.0112628	-0.0910328	0.0367547	0.00691998	0.0181688	0.0428281	0.0922852	0.0753712	0	0.0259567	0.00185332	0.0225919	0.0820923	-0.0395331	-0.0400329	0.0344257	0.000517599	-0.0557753	-0.00627405	-0.0285381	-0.0232875	0.0299739	0.0230671	-0.0343956	-0.034976	0.00295683
Nfasc|A0A087WPX3	0	0.0111343	0.0636165	0.135538	-0.0476575	0.031675	0.0154639	-0.0562856	-0.00544417	-0.0406317	-0.0391443	-0.124171	-0.062783	0.0230812	-0.0292052	-0.13724	-0.0402157	-0.0678732	0	-0.0643045	-0.0221836	0.0772964	0.0507827	0.0215878	0.0246538	-0.0615888	-0.0555044	-0.0898425	-0.086244	-0.0373065	-0.0132927	0.0481209	-0.0275879	-0.104076	-0.0706444	-0.0716632
Madd|A2AGQ8	0	0.0524541	0.19278	-0.141338	0.081926	0.120875	0.164254	-0.0749314	0.0277381	-0.0123441	0.0585793	-0.30724	-0.136195	-0.142677	0.19197	-0.0279162	-0.0458102	-0.0493586	0	-0.0139645	0.0785569	-0.194924	0.296932	-0.286318	0.0633997	0.142215	0.118733	0.113099	0.265642	0.166854	0.0132024	-0.0182212	0.0974853	0.116208	-0.0188166	0.359331
Atp2b4|D1FNM8	0	0.191587	0.116145	0.130282	0.123042	0.190633	0.072591	0.0549389	0.135349	0.0907912	0.31398	-0.118274	-0.213676	0.109333	0.10271	0.00407557	0.0348036	0.144478	0	0.349995	0.103285	0.109525	0.0288823	0.189195	0.142843	0.105582	-0.056165	0.386795	0.0232673	0.0382995	0.206316	0.253113	0.223857	0.152016	0.0777134	0.0185326
Epb41l3|A0A5F8MPE1	0	0.0210702	0.0768308	0.0681266	-0.00166905	-0.0348546	-0.0347465	-0.0390995	-0.0190682	-0.00968019	-0.032755	-0.0608235	-0.0342558	-0.00340099	-0.0395067	-0.153237	0.00969434	-0.0480702	0	-0.0384419	0.0521868	0.0309564	0.125683	-0.00249486	-0.0405659	1.49751e-05	-0.0586329	-0.0589449	-0.0222694	-0.0679168	0.0363336	0.0854745	-0.0315189	0.0169602	-0.0219844	0.00295193
Hsp90ab1|P11499	0	-0.0335539	-0.0424973	0.0367866	-0.0141962	-0.0869809	-0.0208241	0.0150487	0.0442763	-0.0761645	-0.0146969	0.0513842	-0.079232	-0.0585191	-0.0728716	-0.05915	-0.0601036	0.09314	0	0.0134638	0.0651836	-0.0157783	-0.0397824	-0.0598872	-0.0632493	0.0176517	0.0365076	-0.0470217	-0.0333678	-0.0534306	-0.0491235	-0.0435482	-0.0746686	0.00449842	0.00425857	-0.0357106
Flna|Q8BTM8	0	-0.0720498	-0.0534873	0.093144	-0.0125099	-0.0178538	0.0943099	0.0287386	0.0438417	-0.00168397	0.0539637	0.265453	0.113676	-0.0558573	0.0824798	0.215718	0.0289571	-0.216899	0	-0.00760046	0.119188	-0.0350483	-0.153939	-0.0655416	0.0748207	0.0576317	0.00236777	0.0455475	-0.0476033	0.03506	-0.00746313	0.00435417	-0.121182	-0.129167	0.0752832	-0.130251
NA|Q8VD37-8	0	0.0134534	0.0649787	-0.124122	0.0339443	0.052025	0.0974142	-0.0386131	-0.0287636	-0.0652288	-0.0239449	-0.156926	-0.104272	0.0428197	0.0709458	-0.0857197	-0.0378305	-0.0328409	0	-0.0491957	-0.0815113	0.137822	-0.0432867	0.00135151	0.0599989	-0.058073	-0.0529225	-0.0686692	-0.0884526	0.0328513	-0.153434	-0.0118024	0.0257491	-0.0609926	-0.0929994	0.00349305
Rock2|F8VPK5	0	-0.0170718	0.0484599	-0.0320513	0.0459578	0.0034225	-0.03255	-0.038238	-0.00560945	-0.0539271	-0.0623142	-0.198881	-0.102367	-0.0137925	-0.00624557	-0.123026	-0.0551353	0.0280865	0	-0.0158251	-0.0143857	0.0169456	0.0428448	-0.0153975	-0.00360693	-0.0253895	0.00267292	-0.0429452	-0.0784598	-0.0114648	-0.0873032	0.0208168	0.00533215	-0.0823812	-0.125076	0.00979894
Eprs|Q8CGC7	0	0.0161715	0.023369	0.0376678	0.0363651	0.0306308	0.0198023	0.0261512	0.0214129	-0.0229449	0.0129467	-0.0568941	-0.0410394	0.021193	0.0039696	-0.0683128	-0.0119007	-0.025841	0	0.0223534	0.0255313	-0.0520295	-0.027374	0.0128801	0.0245229	-0.00058172	0.0197232	-0.0212882	-0.00304571	-0.0108692	-0.0596332	-0.002828	-0.0190533	-0.0492533	-0.0356867	-0.0278873
Agl|F8VPN4	0	0.000335064	0.0181598	0.106714	0.0157406	0.00464171	-0.0265772	0.011365	0.0083503	-0.0261227	-0.0294883	-0.0188302	-0.0130516	-0.01233	-0.0634958	-0.226251	-0.0749199	-0.0567257	0	-0.061258	0.112217	-0.086799	0.00823008	0.00202331	-0.0437603	-0.00928077	0.0200202	0.0520747	-0.0531139	-0.0805256	0.0320693	-0.0263803	-0.036315	-0.0539065	-0.00657531	-0.0451046
Pgk1|P09411	0	-0.0166985	0.0500283	0.0312976	0.00159504	-0.0282473	-0.0219839	-0.0304049	-0.0102152	-0.0745914	-0.0423286	-0.0807522	-0.0952743	-0.0223107	-0.0101193	-0.103068	-0.0576095	-0.0480597	0	-0.0403966	0.0545677	0.0656174	-0.0072586	-0.0377034	-0.045298	-0.0382938	-0.0283458	-0.049044	-0.0589126	-0.0244879	-0.0822339	-0.0147509	-0.0407597	-0.0661262	-0.0498322	-0.044561
Slc25a12|Q8BH59	0	0.0143715	0.0693898	-0.0527407	-0.00460668	-0.0397716	-0.0542019	-0.00651429	-0.0231541	-0.0599112	-0.0294855	0.0288038	-0.0717149	-0.0244427	0.0047914	-0.0704344	-0.0306623	-0.00597302	0	-0.0217255	0.084694	-0.116153	-0.0292817	-0.064517	-0.028854	-0.0147933	-0.00403176	-0.0513958	-0.00405358	-0.0229178	-0.0663381	-0.00985206	0.00878145	0.0108734	-0.0195595	-0.0352681
Immt|Q3TEY5	0	-0.144822	-0.0920623	-0.0506601	-0.0534241	0.00506577	-0.0769647	-0.0820257	-0.194902	0.0843286	0.0319544	-0.292761	0.0855655	-0.0285091	-0.0705513	-0.0422366	-0.123442	0.0539451	0	-0.183461	-0.0845362	0.00701396	-0.0562814	-0.0218832	-0.0339748	-0.100689	-0.107809	0.135821	-0.147754	-0.0196092	-0.0734768	0.0388581	-0.107114	-0.0831083	-0.172331	-0.00296521
Wdr7|Q920I9	0	-0.00192876	0.062759	-0.0935933	0.0395564	0.0280782	-0.0646138	-0.00692643	-0.0232813	-0.018117	-0.00631302	-0.129608	-0.0442857	0.0362703	0.0478698	-0.126224	-0.0570368	-0.0165598	0	-0.030419	0.0157131	-0.053728	0.00725411	0.0238089	-0.0083953	-0.00348816	0.0127867	0.0438714	-0.020972	0.0180731	-0.0527672	-0.0502355	0.0455228	-0.0312592	-0.0638898	0.00101205
Ap3d1|O54774	0	-0.0283516	0.0251106	-0.0221087	0.0190524	0.0141502	0.0536466	0.0103562	0.00309903	-0.00151284	-0.00319124	0.0679775	-0.0179169	-0.00224575	0.0353164	-0.0194381	-0.0204601	0.020494	0	0.00181113	0.00871469	-0.110224	-0.0461394	9.71045e-05	0.00172297	0.00942107	0.00189281	-0.0112054	0.010817	0.046075	-0.0559236	-0.0583395	0.0162307	-0.0133905	-0.0335266	-0.0164451
Nefh|Q80TQ3	0	0.101478	0.145468	0.297294	-0.0149466	-0.0783254	-0.169916	-0.187425	-0.109413	0.0367943	-0.116472	-0.401145	-0.168943	-0.00110259	-0.236046	-0.351061	0.0334041	-0.248673	0	0.0269161	0.198514	0.113987	0.24603	-0.00331744	-0.0769311	-0.145202	-0.202054	0.0166166	-0.135458	-0.215458	0.171747	0.364911	-0.12462	-0.272956	-0.167315	-0.0330044
Abat|P61922	0	-0.027502	-0.0274978	0.078665	-0.0441817	-0.0175302	-0.0144751	0.0111096	0.00910104	-0.0247955	-0.0632518	0.103683	-0.0313623	0.00398791	-0.038006	-0.0954536	-0.0137759	-0.0269291	0	-0.0546133	0.0280213	-0.0463792	-0.000643749	-0.0035032	-0.00417747	0.0320471	0.0144752	0.0187241	-0.0186119	0.032872	0.0292028	-0.00814607	0.0326671	0.0307763	0.0858513	-0.0155404
Snrnp200|Q6P4T2	0	0.00735552	-0.0417862	-0.0513323	-0.0110248	-0.0370318	-0.00501972	0.0319223	-0.0120826	-0.0213581	0.046381	0.0801993	0.000168556	0.00240303	-0.00297667	0.0596365	0.0238646	-0.0185746	0	0.0639914	0.0113438	-0.124147	-0.0149573	-0.0409356	0.00898106	0.00595602	0.0382518	-0.022509	0.0634261	0.00340596	-0.0502663	-0.00683731	0.0100999	0.0318542	0.0270118	0.00406846
Epb41l3|A7YY80	0	0.0436945	-0.26766	0.179913	0.352792	-0.0319586	-0.076394	0.2895	-0.0482065	-0.0357915	0.350216	0.0668805	0.213947	0.106071	0.363871	-0.0757734	0.192731	-0.0492589	0	0.291782	0.199758	0.24748	0.00228019	0.0429312	-0.0334989	-0.119439	0.0963132	0.247033	0.0311163	-0.0045792	-0.0874889	0.169095	0.0640971	0.0240962	0.0724705	0.101401
Oxr1|Q4KMM3	0	0.0117261	0.0315102	-0.10112	0.0731064	0.0610308	0.0282827	-0.0173433	-0.00495791	-0.0143555	-0.0360221	-0.295552	-0.0754626	0.00129869	0.0406166	-0.108359	-0.104274	0.00956093	0	-0.0366678	0.00511858	0.155882	-0.0265992	0.0435665	0.027207	-0.0557565	0.0119768	0.0444854	-0.0257468	0.032925	-0.0623366	-0.075532	0.00076411	-0.0740663	-0.131406	0.00214641
Actn1|A1BN54	0	-0.0502823	-0.0476353	-0.0336915	0.0303072	-0.0070589	-0.00941388	-0.0211176	-0.0308873	-0.0710152	-0.0634476	-0.00921697	0.00365439	-0.068836	0.196847	0.029009	0.00396689	0.109272	0	-0.00227013	0.0178628	-0.0298564	0.0133058	-0.0440437	0.000939955	0.0289036	-0.0228957	-0.0179763	0.116565	-0.0218029	-0.0191422	-0.0314323	0.0229069	-0.0488939	-0.0150291	-0.0281955
Crmp1|P97427	0	0.24072	0.108134	-0.295998	0.0190865	-0.153862	-0.473157	-0.260106	-0.117479	0.637476	0.319859	-0.0717935	0.84683	-0.309941	-0.336452	0.743644	0.0477307	0.304331	0	0.0257929	-0.175114	-0.35985	0.578965	0.404899	-0.3478	-0.103444	-0.244515	0.895594	0.864601	-0.0747455	1.34232	-0.261341	-0.0866298	0.897518	0.306141	0.492585
Dpysl3|Q62188	0	0.0296997	0.0111516	-0.0118497	-0.0459131	-0.00225983	0.0528501	0.00300776	-0.0182631	0.0417333	0.0255278	0.00663776	0.0256069	-0.0368033	0.0306746	0.048467	0.0308515	0.0340993	0	-0.0178643	-0.0495631	0.0858837	-0.0315579	-0.0314967	0.0109244	0.00739086	-0.0153275	-0.0527824	0.050336	0.0125067	0.00403043	-0.0724471	-0.015466	0.0753272	0.0435469	0.0407598
Ank1|A0A0R4J1N7	0	0.0649602	0.06806	0.128197	-0.0428993	-0.000163077	0.134802	-0.0696416	-0.0453352	-0.00134916	0.0479041	0.0308395	-0.0148015	0.0181667	0.000505939	-0.0796636	-0.157294	-0.159874	0	-0.0745085	0.131285	0.0732607	-0.0285374	0.011176	0.0726335	-0.0690482	-0.0871419	-0.00570596	0.0135942	-0.0181219	0.0652197	-0.0103391	-0.0351655	0.0394198	0.0487115	0.0205954
Clasp1|A0A087WRE8	0	-0.0335182	0.0252958	0.0424751	-0.0296291	-0.0155313	-0.0477711	-0.0507994	-0.00840657	-0.0156369	-0.0440671	-0.0618333	-0.054748	-0.019693	-0.0335019	-0.0958702	-0.0582816	-0.0564622	0	-0.0389678	0.0178562	-0.0746479	0.0542762	0.0281511	-0.024275	-0.0438418	-0.0299723	-0.0475815	-0.056267	-0.0421044	0.00236244	-0.00855769	-0.0287931	-0.0656644	-0.045434	-0.0364536
NA|Q3TA69	0	0.0314064	0.0994141	0.027673	0.148871	0.109131	0.115321	0.0291677	0.11024	-0.00420334	0.0192319	-0.24573	-0.00082424	0.0733244	0.0825584	-0.0821113	-0.00283259	0.10689	0	-0.0369513	-0.0731196	-0.0018802	-0.00196678	0.0188395	-0.000487971	-0.0786886	0.0168698	-0.0607165	-0.159526	-0.0142741	-0.200793	-0.00150192	-0.0221969	-0.171563	-0.18506	-0.0286036
|Q3UBP6	0	0.0350968	0.0933983	0.143549	0.10789	0.0510153	0.17596	0.0464039	0.0948418	-0.0319731	0.0490933	-0.0637088	0.0563704	0.0644822	0.151686	-0.338859	0.140434	0.0852981	0	0.0269677	0.0189517	0.0556704	-0.00543698	-0.0521378	0.105557	0.0625102	0.0621179	-0.0245626	0.00286565	0.0561793	-0.0938418	0.0718165	0.0651272	0.00783422	0.03214	0.0896466
NA|I6L967	0	0.00748115	0.154375	0.0381808	0.131193	0.0728695	-0.0633957	0.139037	0.0228257	0.266187	0.0397386	-0.000211843	-0.0164666	0.23102	-0.0259347	-0.0424206	0.192406	-0.0244436	0	0.169932	0.106769	0.118125	-0.033942	0.159403	0.0296555	0.0781551	0.0268053	0.370412	0.193394	0.238986	0.120222	0.110769	0.156068	-0.0194682	0.0961801	0.0133798
Epb41l2|O70318	0	-0.0382144	-0.014148	0.100326	-0.0279393	-0.0122098	0.0456941	0.00692635	0.0127236	-0.0703206	-0.0572564	-0.0496369	-0.0557536	-0.0549586	-0.0734119	-0.0857621	-0.0193367	-0.071815	0	-0.00165426	-0.00706415	-0.025298	0.0300772	0.0313533	0.0108734	0.0288207	-0.0190348	-0.077469	-0.016072	-0.0571935	-0.0152223	0.0370034	-0.0716836	-0.0260582	-0.00369092	-0.0335433
Kalrn|A2CG49	0	0.0538805	0.204419	-0.0944752	0.172423	0.0802847	-0.0422695	0.0425435	-0.000521378	0.0865489	0.0737228	-0.344834	0.0232643	0.07729	0.12436	-0.13829	-0.107044	0.00311603	0	0.0130424	-0.00778611	0.00988898	-0.0182422	0.0585709	0.00588661	-0.0391958	0.0245976	0.160562	-0.0470856	0.0381942	-0.0280628	-0.028002	0.0333375	-0.0467653	-0.144709	0.0291216
Nfasc|Q810U3	0	0.03998	0.041114	0.101825	-0.0176752	0.19624	0.163718	0.0496396	0.166272	0.229332	0.239498	0.0343058	0.282995	0.185907	0.117758	0.144644	0.0463453	0.230192	0	-0.085254	-0.100288	0.255317	-0.0682599	0.292941	0.290869	-0.047787	0.110761	0.151836	0.101726	0.289527	0.503494	-0.0727572	0.229067	0.109985	0.191526	-0.0238477
Septin7|E9Q1G8	0	-0.0156484	0.0846631	-0.0713289	0.0542833	0.0943278	-0.0209528	-0.0140354	-0.00621689	-0.0811113	0.0071127	-0.301664	-0.158614	0.083511	0.0958022	-0.135015	-0.125265	-0.0598685	0	0.0305226	-0.0750257	0.221873	-0.0257138	0.0979968	0.109957	0.0317052	0.0758927	0.100903	-0.024982	0.138344	-0.105832	0.0631162	0.0940395	-0.0403085	-0.046809	0.101112
Slc4a4|E9Q8N8	0	-0.0303644	0.00824327	-0.0039045	-0.0392715	-0.0223944	-0.0142154	0.0140437	-0.0251615	-0.060022	0.00760262	-0.0453777	-0.0953568	-0.0268932	-0.0379112	-0.130664	-0.0859859	-0.117585	0	-0.016796	0.00878162	-0.125509	-0.0344615	-0.011208	-0.00919746	-0.0518743	0.00614052	-0.0472845	-0.0175045	0.0258721	-0.0848257	-0.0115009	-0.00585605	-0.0316909	-0.0503249	-0.0829988
Dip2b|Q3UH60	0	0.0229617	0.0780546	0.0493886	0.00305061	0.0447768	-0.0184781	-0.0398969	-0.0144689	0.0308405	-0.0343541	-0.135343	-0.0485092	0.0373774	-0.00710812	-0.0898141	-0.0715802	-0.0446341	0	-0.0074668	0.0144515	0.0278306	0.0245141	0.062604	0.0259267	-0.0376482	-0.0168636	0.032536	-0.0385914	0.0255808	0.0307957	0.0370124	-2.37768e-05	-0.0429924	-0.0733149	-0.011483
Kif5b|Q61768	0	-0.0134813	0.004109	0.113162	-0.0169444	-0.0055143	0.0451154	-0.0101906	0.0136682	-0.0519372	-0.0418985	-0.00823916	-0.0630141	-0.0379056	-0.0296834	-0.0427578	-0.0198426	0.0125542	0	-0.016862	0.0351996	0.00746679	0.0100941	-0.0366825	0.00918243	0.00453598	-0.00950568	-0.076043	-0.0479527	-0.0690985	-0.0526969	0.0119879	-0.0485648	-0.0687171	-0.018198	-0.0309079
Nckap1|P28660	0	-0.0203203	0.0494909	-0.0478942	0.0334131	0.027319	-0.0464282	-0.00855094	-0.00998604	-0.0257177	-0.0364477	-0.0988608	-0.0631826	0.00306655	0.0427519	-0.0339256	-0.0732542	0.0153377	0	-0.0178186	-0.0190272	-0.0609634	-0.00655393	0.014808	-0.0277124	0.00228311	0.00903873	0.00309164	-0.0292246	0.0312692	-0.072977	-0.0455529	-0.00914688	-0.0481327	-0.121744	-0.016855
|A0A2S1B6B8	0	-0.011203	0.0849043	-0.179481	0.106887	0.0789814	-0.00649552	-0.0270818	-0.0280719	0.0317504	0.0372437	-0.335412	-0.00206829	0.0344506	0.224184	-0.0113941	-0.10493	-0.0107583	0	-0.0330076	-0.0959654	-0.000521857	-0.081391	0.0454115	0.0502401	-0.0714927	-0.00615363	0.114397	0.0625681	0.105154	-0.0378948	-0.0748776	0.0580671	-0.00768832	-0.102374	0.0318704
Ptprs|B0V2N1	0	-0.0172266	-0.0288646	-0.085788	0.00307054	-0.0187296	-0.0151894	0.0280594	-0.0363755	-0.063929	-0.0509943	0.0976979	0.000172779	-0.0325679	0.103103	0.0389343	0.0440592	0.118063	0	0.0187904	-0.0136189	-0.0440512	0.0134871	-0.0473432	-0.0170893	0.0514978	0.030386	-0.147453	0.00263851	-0.0171313	-0.112535	-0.0748998	0.0512264	0.0129888	-0.0427958	0.00231421
Nfasc|E9PW06	0	-0.086234	0.00959329	0.336323	-0.114079	0.0870284	-0.0186467	-0.120781	0.0554377	-0.0522053	-0.115233	-0.169146	-0.0547013	-0.0101912	-0.132373	-0.224311	-0.00207117	-0.262626	0	-0.079777	0.0574884	0.100803	0.187612	0.117755	0.014301	-0.0502588	-0.0461552	-0.0969954	-0.0453973	-0.157636	0.118574	0.159172	-0.0829184	-0.27334	-0.0176379	-0.136617
|Q99J49	0	-0.188822	-0.156434	-0.211991	-0.124774	-0.0613353	-0.430821	-0.134565	-0.0637494	0.0295947	-0.0930752	-0.0546715	-0.064591	-0.1152	-0.166833	0.00291919	-0.107026	0.0265647	0	-0.118028	-0.0662684	-0.157371	0.132136	0.150228	-0.320247	-0.156665	-0.147277	-0.088813	-0.130302	-0.150126	0.156994	-0.10462	-0.0734412	-0.0689063	-0.15736	-0.120762
Ina|P46660	0	0.0503048	0.0939882	0.239344	0.0296814	-0.120343	-0.17111	-0.117953	-0.0473589	0.0361607	-0.16173	-0.295508	-0.146476	-0.0234284	-0.229403	-0.24447	0.105106	-0.166946	0	0.028699	0.0868687	0.0938862	0.276467	-0.0478585	-0.118824	-0.0738704	-0.139211	-0.0732483	-0.110173	-0.209185	0.0963537	0.354749	-0.122993	-0.289634	-0.171991	-0.0732124
Aldoc|P05063	0	-0.074655	-0.0145835	0.0981019	-0.069325	0.059181	-0.00468791	-0.0875926	0.0390259	-0.0604857	-0.0161091	-0.119808	-0.0498982	-0.00763252	-0.0406563	-0.207974	-0.125725	-0.178019	0	-0.10655	-0.0203247	0.178281	-0.0166546	0.0896963	0.0487307	-0.0817604	-0.0389451	-0.0970253	-0.0373273	-0.0238189	-0.0141229	-0.0540773	-0.0495954	-0.0831733	-0.0270801	-0.0814492
Vps13a|Q5H8C4	0	0.0125825	-0.00476078	0.0315592	0.0529796	0.0332421	-0.0112162	-0.00737182	0.0245943	0.000532783	-0.0473308	-0.0277953	-0.026786	0.0340843	0.0331935	-0.0198245	0.00486871	0.0842759	0	-0.0120487	-0.0424275	-0.0476362	0.034286	0.0364614	-0.0190597	-0.00558704	0.00660469	-0.00111002	-0.0402497	0.01957	0.012285	-0.00660031	0.0224829	-0.0503577	-0.0625494	-0.00656784
Septin7|O55131	0	-0.00407355	0.085931	-0.0152552	0.0531776	0.0560473	0.0544822	-0.0409469	0.015334	-0.0641504	-0.0179732	-0.22509	-0.0742667	0.015769	0.0658545	-0.147945	-0.119966	-0.00420237	0	-0.0555033	-0.0403157	0.12773	-0.0768309	0.020186	0.0214605	-0.0680401	0.000538626	-0.0221515	-0.102575	0.043549	-0.121177	-0.0356717	0.00730131	-0.103855	-0.117876	-0.0311059
Cep170b|Q80U49	0	0.0207936	-0.00223421	-0.0489139	0.0108573	-0.00914055	-0.0224894	-0.00698084	-0.0158473	0.00823948	-0.0505006	-0.00948589	0.0353262	-0.0404262	0.0036233	0.0253727	-0.00108646	0.0886526	0	-0.0178426	-0.0474445	0.0890505	0.0676493	-0.00525315	-0.0250523	0.00471583	-0.0184802	-0.0718911	0.006863	-0.0137564	0.0144452	-0.0404841	-0.0158571	0.0379977	-0.00258394	0.021916
NA|Q3TU36	0	-0.00170721	0.108123	-0.010694	0.0695221	0.0418523	0.0233918	-0.0370401	-0.0077928	-0.00490841	-0.0473759	-0.268539	-0.118216	0.0246659	-0.00396137	-0.153663	-0.0849215	-0.0671326	0	-0.00406064	-0.00954055	-0.0168186	0.0193797	0.0580881	0.0151183	-0.0520497	-0.00352749	0.0495432	-0.107571	0.0376714	-0.0949181	0.023562	0.0133507	-0.130396	-0.145358	-0.0186529
Camk2b|Q5SVJ0	0	-0.0198772	0.0749291	-0.0398593	0.0572014	-0.0187177	-0.0155236	-0.0167597	-0.0308258	-0.0578643	-0.0245035	-0.198727	-0.0766318	-0.00931893	0.031624	-0.126307	-0.0332769	-0.00218065	0	-0.0323689	0.0170816	-0.0190879	0.0511815	-0.036095	-0.0280792	0.015082	-0.00729764	-0.0359329	-0.0160037	-0.00896782	-0.0875083	0.0240471	0.0225988	-0.0512736	-0.127662	0.0166444
Clasp1|E9Q6L0	0	0.21871	0.167951	0.238807	0.0646379	0.12228	-0.416577	0.147917	-0.0589864	0.0776005	0.0532917	-0.227766	0.128347	0.076624	-0.0680796	0.204909	0.130012	0.0333995	0	0.0115979	-0.304189	0.0501978	-0.00251299	-0.0189175	0.00235186	0.0149606	-0.178843	0.00316664	0.0817849	-0.094512	0.00125438	0.203517	-0.250136	-0.0494927	0.00674582	0.0951395
Cntnap1|O54991	0	0.0378275	0.0819222	0.14991	-0.0714357	-0.0072531	0.000203996	-0.0549032	-0.0440202	0.00151064	-0.0477006	-0.05093	-0.073962	0.00915788	-0.0687934	-0.0972841	0.0351775	-0.131372	0	-0.0272761	0.0485472	-0.0409019	0.130847	-0.0158888	-0.0044038	-0.00384855	-0.073716	-0.107216	-0.0189938	-0.0608673	0.0291342	0.177373	-0.0459958	-0.100339	-0.0364038	-0.0597981
Ube2o|Q6ZPJ3	0	-1.91441e-05	0.0185703	-0.017569	0.00155592	-0.0241505	0.000756311	-0.0204046	-0.0413519	0.0130213	-0.0132296	-0.05483	-0.02727	-0.011864	0.00579575	-0.0608785	0.00541404	-0.0280738	0	-0.0219571	0.0142475	-0.00855991	0.0405528	-0.0150825	-0.0122768	0.0208859	-0.0203421	-0.0661735	-0.0188486	-0.0140459	-0.023836	0.034938	0.00395519	0.0162705	-0.00475512	0.00958878
Add2|Q9QYB8	0	0.00444831	0.0288027	0.0398414	-0.0137261	-0.0112328	0.075848	-0.031739	-0.0173547	-0.0914858	-0.0505091	-0.0261079	-0.07208	-0.0191492	0.0524122	-0.125853	0.0237472	-0.00495688	0	-0.0477662	0.00867211	0.0403143	0.0478685	-0.0508281	0.00649076	0.00826121	-0.062379	-0.119606	-0.0434468	-0.0355012	-0.0579296	0.0459564	-0.019349	-0.0512733	-0.039324	-0.0263308
NA|Q64514-2	0	0.0327854	0.063333	-0.0312077	0.000330997	0.00273179	-0.0304571	0.0351513	-0.0559035	0.0319903	-0.00317259	-0.096748	-0.0711688	0.0142961	-0.00952748	-0.083027	0.0205136	-0.102477	0	-0.0117437	0.0162869	-0.0313532	0.0225222	-0.0217823	-0.0148889	0.00982746	-0.0305061	-0.0534559	-0.0333495	-0.01628	-0.0464956	0.0678801	0.00681248	-0.0561613	-0.0670918	-0.0158522
Vdac1|Q60932	0	0.0339742	-0.00316322	-0.0268607	0.0769839	0.0267112	0.0191016	0.0297111	0.0443664	-0.0818402	-0.00694325	-0.0780069	-0.0259779	0.0153276	0.102921	-0.0727544	-0.0615729	0.07193	0	-0.00338488	-0.00145514	-0.0913456	0.0229141	0.0329081	-0.0360982	-0.0338941	0.0126745	-0.0259486	-0.0357676	0.0196005	-0.102486	0.0187644	0.0637705	-0.0124347	-0.0121156	-0.0536711
Dhx9|E9QNN1	0	-0.0824543	-0.108328	-0.288289	0.00474682	-0.041637	0.0568987	-0.112965	-0.124253	0.22458	0.194313	0.0522377	0.0215889	0.128314	0.120892	-0.142798	0.300328	0.145882	0	0.0268732	-0.00271669	-0.0971451	0.092106	-0.0944205	0.138371	0.00857401	0.0850938	0.156677	0.159477	0.0223977	0.145423	-0.0471853	0.122203	0.19522	0.0380334	0.0977922
Shank1|D3YZU5	0	0.0359043	0.141871	-0.0860023	0.113193	0.0603733	0.0488679	-0.00557386	-0.0347638	0.0756444	0.0436155	-0.37057	-0.00480538	0.0747165	0.116772	-0.101325	-0.148156	-0.015431	0	-0.0292614	-0.0721078	0.167423	-0.0302204	0.0376569	0.0539215	-0.0860069	-0.016538	0.114144	-0.037022	0.0583607	-0.0373843	-0.0198335	0.0388659	-0.0298076	-0.124411	0.064434
Nrxn1|Q9CS84	0	0.0590426	0.10755	-0.113376	0.0828697	0.0308926	0.0193173	0.0126024	-0.00591328	-0.0146073	0.0177988	-0.09793	-0.0226018	0.0105091	0.0854594	-0.0335347	-0.0569061	0.0460963	0	0.00809086	-0.0318662	-0.00892775	-0.0299248	0.00566281	0.00635692	-0.0298069	0.0042734	-0.0321787	-0.0135454	0.0253741	-0.0893768	-0.0562667	0.0242233	-0.0123543	-0.0882772	-0.0193986
Gdi2|Q3UPA3	0	0.0286623	0.0245941	0.0173351	0.00201279	0.00257197	0.0131064	0.0147461	-0.00505929	-0.0372947	-0.00939664	0.00851869	-0.0663205	0.0113326	0.00927083	-0.0667872	0.0848679	-0.0166886	0	0.0511516	-0.00598545	-0.0154644	0.0361285	-0.0270723	-0.00319759	0.0421555	-0.0154017	-0.118636	0.00705575	-0.0204629	-0.092307	0.0324183	-0.0085534	-0.0555943	-0.0149534	-0.07037
Prpf8|Q99PV0	0	0.00447257	-0.0453521	-0.0795475	-0.0210617	-0.0359145	-0.033258	0.000670552	-0.0210248	-0.0158242	0.0304143	0.0735336	0.0196547	-0.00791425	-0.0187094	0.0351639	-0.00934867	-0.0436892	0	0.0515904	0.0116322	-0.139637	-0.0283815	-0.0390336	-0.0366516	-0.00918918	0.0169112	-0.0200599	0.0345707	-0.00433638	-0.0762868	-0.0269006	-0.00105464	-0.0159367	-0.0206643	-0.0304056
Rtn3|Q9ES97	0	0.011381	0.0697546	-0.00543076	0.0187138	-0.00292269	-0.000407351	-0.046781	-0.0199247	0.0579325	0.00671087	-0.0790985	0.012601	0.00684291	0.0188307	0.00133176	0.0123387	0.0314958	0	-0.0633971	-0.0237592	-0.0571557	0.00827898	-0.00831898	-0.0117889	-0.0219954	-0.0498579	-0.055384	-0.0295525	0.000224153	0.0174711	0.0489143	-0.0175187	0.0183677	-0.0541327	0.037253
Ncdn|Q9Z0E0	0	-0.000884227	0.0427083	-0.0581395	-0.0166749	0.00253829	-0.0447089	-0.0273731	-0.0415239	0.0318112	-0.0415241	-0.0580598	-0.00793761	-0.0292534	0.00772139	0.00523436	0.044448	0.0281644	0	-0.0352534	0.0401214	-0.109423	0.00625492	-0.0314278	-0.0305809	-0.0021742	-0.0469152	-0.0388107	0.0543098	0.0125067	0.00662675	-0.0142141	0.00795175	-0.0413345	-0.0530969	-0.0307932
Aars|Q8BGQ7	0	0.00808497	0.0514579	0.063816	0.00653526	0.0034424	0.11004	-0.0225766	-0.00748823	-0.022411	-0.0265781	-0.0763205	-0.0108017	0.00663812	0.00385168	-0.0760662	0.0388005	-0.0168789	0	-0.0215841	0.0038293	-0.041017	0.0228231	-0.0193096	0.0183487	-0.0243199	-0.0393133	-0.0417397	-0.0109362	-0.0269091	-0.0174829	0.0547493	-0.0078273	0.00282873	0.0119273	0.0170924
|Q9QZ83	0	0.198933	0.0611885	0.123916	0.179754	0.108511	0.227314	-0.194307	0.145568	0.0545855	-0.0318492	-0.191879	0.147001	-0.0684051	-0.0219674	0.176034	-0.00380939	0.315963	0	-0.489524	-0.496364	-0.173518	-0.0816624	-0.0262913	0.0323802	-0.175541	-0.0303935	-0.0795123	-0.126554	-0.298837	0.0200136	-0.0971398	-0.139369	0.386287	-0.275435	0.365273
Ddb1|Q3U1J4	0	-0.0144695	0.00117123	-0.0203125	-0.0424028	-0.0217589	-0.0366355	-0.0304165	-0.0280664	-0.0606683	-0.0271637	-0.0128044	-0.0536028	-0.0126214	-0.00211599	-0.0808796	-0.0162202	-0.0468903	0	0.0134991	0.0149812	-0.0667293	-0.00951954	-0.0363376	-0.0011773	0.00117633	-0.000397103	-0.0413038	0.000353382	-0.000306477	-0.0519155	-0.00698146	0.0123003	-0.0175618	-0.0100926	-0.0270762
Agrn|M0QWP1	0	0.0520613	0.0689528	0.0983453	-0.0154371	0.111919	0.1312	-0.0015361	0.0133451	0.0959467	0.130063	-0.115742	0.104207	-0.0101774	-0.00567014	0.000953808	-0.0474085	-0.0175904	0	-0.055889	-0.0316941	0.151221	-0.0222094	0.0466319	0.0861801	-0.0910019	-0.0359137	0.0382675	0.0261579	-0.011479	0.082756	-0.0395806	-0.0634001	-0.0679742	-0.0366058	-0.0635297
|Q80UE4	0	0.0355631	0.096184	0.015967	0.0400695	0.0475213	-0.359402	0.0130188	0.0859056	0.76219	0.727554	0.0194745	1.22105	-0.025235	0.0423788	0.507821	0.0440815	0.626306	0	-0.15689	0.0138115	-0.264008	0.0708782	0.222181	-0.0964689	-0.0734176	-0.305381	0.359896	-0.106068	-0.0170347	0.377077	-0.344802	-0.0278431	0.426057	0.000987531	-0.343686
Gpi1|P06745	0	-0.0294466	0.0591851	-0.0350074	0.0175247	-0.0202574	-0.0191086	-0.0344025	0.0166219	-0.0403557	0.00881048	-0.0856925	0.0281498	-0.0343815	0.0238291	-0.0443183	-0.00407183	0.0143981	0	-0.0273922	0.0128566	-0.104457	-0.00183186	-0.0101676	-0.0365262	-0.0275423	-0.0150583	-0.0710293	-0.0536851	-0.0352079	-0.0882733	-0.0265378	-0.032544	-0.0399896	-0.0357784	-0.0495495
|Q3U6K8	0	0.37347	0.304714	0.26123	0.249594	0.13915	0.0836481	0.31873	0.121891	0.257594	0.388696	0.106689	0.254431	0.11836	0.111599	0.126305	-0.0134695	0.415316	0	0.261264	-0.2459	0.12538	0.0295396	0.232737	-0.110532	0.100925	0.102344	0.281945	0.295823	-0.030956	0.0607737	0.101047	0.18452	0.0587787	-0.0512558	-0.05865
Dhx9|A0A087WPL5	0	-0.00376173	-0.00418121	-0.0889366	-0.0172766	-0.0592433	-0.0256245	0.00275244	0.00727936	-0.0351599	0.0215414	0.0559043	-0.0470001	-0.00164692	-0.0166111	0.0182225	0.0284755	-0.0593052	0	0.0414336	0.0076081	-0.143359	-0.0485717	-0.0694416	-0.0463949	-0.000582003	0.0177992	-0.0104343	0.0267592	0.0107281	-0.0823094	-0.0229615	0.00674002	0.00426209	0.00607679	-0.0236825
Plxna4|Q80UG2	0	-0.0168137	0.0223433	-0.0929426	-0.06393	-0.0626992	-0.00612159	-0.00197758	-0.0716893	-0.0104992	0.00105703	0.152626	-0.0222628	-0.0465558	0.00997541	0.0425833	0.0328875	0.0243469	0	-0.0285524	0.0383011	-0.101301	-0.0466228	-0.0884653	-0.0214877	0.045712	-0.0192576	-0.11805	0.016651	-0.00414646	-0.0490569	-0.0534329	0.0140541	0.0972473	0.0122492	0.016251
Bin1|A0A3Q4EBK4	0	-0.280881	-0.0394851	0.0591059	-0.00684358	0.0111423	0.0049315	-0.236674	-0.227226	0.118128	0.286963	-0.0332349	0.410631	0.110023	-0.179419	0.114188	-0.0051662	0.0324244	0	0.00780318	-0.0629658	0.0846637	0.113892	0.0101027	-0.0962016	-6.80312e-05	-0.202361	0.0841051	-0.175003	-0.206594	0.0545285	0.140312	-0.308636	-0.105737	-0.178546	-0.0343532
Cct2|P80314	0	-3.04969e-08	0.0378731	-0.0336743	-0.0208915	-0.0444657	0.00946973	0.0179274	-0.0116501	-0.0151211	0.0392009	0.0409994	0.0185045	-0.0194775	-0.00037103	-0.044114	0.0313956	0.000793987	0	0.00773564	0.0122601	-0.0177923	-0.0143738	-0.0632944	-0.0461535	0.0129455	-0.0170011	-0.0840577	0.00847123	-0.036641	-0.0516217	-0.0176615	-0.00526641	0.0169501	0.0183104	-0.0278036
Etl4|E9QAU4	0	0.0667304	0.164989	-0.155952	0.142456	0.127952	0.0446522	-0.0244389	-0.0230505	0.0294709	0.0581914	-0.468641	-0.0951864	0.0844257	0.163722	-0.103665	-0.16979	-0.0335362	0	-0.0267966	-0.183438	0.217492	-0.111075	0.0429609	0.0497684	-0.125788	-0.0173138	0.0742091	-0.0776601	0.109326	-0.143744	-0.0691933	0.0494059	-0.0862214	-0.238767	0.0167838
|Q3UH39	0	0.0419223	0.0962364	0.197473	-0.00294178	-0.0291605	-0.0267714	-0.0546613	-0.0196332	-0.0259686	-0.0387966	-0.0493779	-0.0557555	0.00281973	-0.0680959	-0.196714	-0.0162969	-0.096946	0	-0.0180559	0.0817355	0.0573617	0.162681	0.00355247	-0.0405887	-0.00468774	-0.0595741	-0.0426227	-0.0258258	-0.0884252	0.0846043	0.128186	-0.0650505	-0.103435	-0.0496055	-0.0374946
Npepps|Q11011	0	-0.0123304	0.00641647	0.0710598	-0.00246593	-0.00797129	0.0273054	-0.0203969	0.0201686	-0.0677832	-0.0334028	-0.0415849	-0.036643	-0.0038308	-0.0146429	-0.0710784	-0.00639005	0.0509479	0	-0.0264873	0.0119583	-0.0848499	0.0141481	-0.0133392	-0.00540111	-0.0128661	0.00233796	-0.0656054	-0.0387602	-0.0355979	-0.040078	-0.0102001	-0.0162013	-0.0374197	-0.0253144	-0.0364347
Snap91|Q61548	0	0.00368732	0.042719	-0.0876718	0.0143421	0.00753866	-0.00875529	-0.0187147	-0.0160802	-0.0303138	-0.0133807	-0.0563893	-0.024176	-0.00927381	0.0551271	-0.059711	-0.0340262	0.0462443	0	-0.0446896	0.0190225	-0.041902	-0.0254248	-0.0118125	0.00614739	-0.0337209	-0.00595182	-0.0445774	-0.0007381	-0.0099096	-0.0558402	-0.0772303	0.0265994	-0.0100506	-0.0201426	-0.00197591
Birc6|A0A1S6GWH6	0	0.05608	0.0904521	0.0145545	0.042473	0.0485628	-0.0134729	-0.0117181	0.0137755	0.107581	0.0830207	-0.0554726	0.120972	0.0153749	0.0133435	0.0420133	0.0364726	0.0235358	0	0.0456602	-0.00217634	-0.0106673	0.0745208	0.0767406	0.0531375	0.03531	0.0313596	0.0852933	0.0849915	0.0325362	0.0861631	0.0175581	0.0390048	0.0303901	0.0153239	0.0563931
NA|O08532-5	0	-0.0205779	-0.00132742	-0.141769	-0.0250651	-0.0886089	-0.0219716	0.0750835	-0.0487094	-0.032723	0.0023919	0.169206	0.021911	-0.0516963	0.0410485	0.0253948	0.0365098	0.0725017	0	-0.0206682	-0.0204967	-0.130672	0.0241746	-0.11041	-0.038424	0.0831215	-0.0146649	-0.151461	0.000842403	-0.0167689	-0.0635495	-0.0642509	0.0200669	0.13041	0.0596536	0.0457454
Gls|D3Z7P3	0	0.00593817	0.0791671	-0.0580786	0.0597931	0.053625	0.0953652	0.0178373	0.0135332	-0.0304439	-0.061681	-0.160057	-0.0786031	0.00527582	0.0900632	-0.0402076	-0.0600202	-0.0243696	0	-0.00708618	-0.0600265	0.000468378	-0.047406	0.061552	0.051051	-0.0313658	0.0106812	-0.0262851	-0.0663901	0.0696933	-0.12986	-0.0293558	-0.011171	-0.0543688	-0.0846625	-0.0079119
NA|Q810U4-3	0	-0.0128586	0.0182693	0.0289527	-0.00774493	0.021513	0.0758795	-0.0455247	0.0051128	-0.0268169	0.0169671	-0.0540071	0.0556042	-0.00739887	0.0644788	-0.0317711	-0.0401382	0.0605257	0	-0.0655895	-0.0269924	0.130765	-0.0146874	-0.0131798	0.0696993	-0.0542857	-0.0238511	0.00565455	0.0358973	0.0119136	0.0593359	-0.0487517	-0.00392271	0.0676465	0.0113929	0.0268462
Lrrc7|A0A0G2JDT9	0	0.00490754	0.139407	-0.157075	0.123765	0.0740707	0.0575004	0.011357	-0.0625621	0.0490171	0.069567	-0.455924	-0.0399983	0.0664266	0.13054	-0.125493	-0.192405	-0.0591	0	-0.035137	-0.0817079	0.0764703	-0.0394323	0.0662399	0.0677395	-0.0695886	0.0138016	0.133021	-0.0674758	0.0823745	-0.0698007	-0.0405559	0.057969	-0.0473666	-0.164157	0.0364867
Atp6v1h|A0A0A6YX18	0	0.0201209	0.354559	-0.0279085	-0.0426569	0.0393012	-0.476129	-0.255046	0.0932091	0.258458	-0.275938	0.149421	-0.185591	-0.125648	0.154353	0.00056782	-0.0350027	-0.0551386	0	0.0166558	0.164024	0.230907	-0.0368528	-0.117381	0.0800334	0.265281	0.229856	0.0982749	0.196386	0.234409	-0.214364	0.0335546	0.225326	0.20808	0.371443	0.124215
Aldh5a1|Q8BWF0	0	-0.0278477	-0.0315528	-0.00268381	-0.0792142	-0.0440295	0.000667752	-0.0241724	-0.00599285	-0.0518947	-0.0373849	0.0539762	-0.0140421	-0.0221603	-0.0132648	-0.0743082	-0.0244634	-0.000658494	0	-0.0731127	0.04636	0.027093	-0.0504407	-0.059607	-0.0250184	-0.0184987	-0.025502	-0.0814252	-0.0123562	-0.0214938	-0.0272224	-0.0416882	0.0263231	0.0157623	0.0411216	-0.0326941
NA|B0V2N1-3	0	-0.131647	-0.0275571	-0.192591	-0.0852649	-0.0613884	-0.187378	0.0124693	0.0627054	-0.371827	-0.353189	0.137673	-0.211695	-0.317103	-0.0829556	0.080068	0.00708333	0.120258	0	0.0274687	0.0509061	0.0400302	0.0400622	-0.038914	0.0682082	0.103348	-0.00977915	-0.194756	0.00500786	-0.101873	-0.0499781	-0.0850433	0.0501605	-0.0241626	-0.0388216	-0.13299
Slc12a5|Q91V14	0	0.0103774	0.0414941	0.00890229	-0.0262759	0.0365423	0.0219059	-0.0561526	-0.00607441	-0.0473473	-0.0129515	0.00779343	-0.0150163	-0.0436997	0.0405952	-0.145417	-0.134847	-0.0496722	0	-0.0689702	0.0618035	-0.0804211	-0.0494654	0.0249128	0.016432	-0.0770112	-0.0405012	-0.0642198	0.0122235	-0.000923618	-0.0623884	-0.0733281	-0.035596	0.0253704	-0.0226242	-0.046328
Sucla2|Q9Z2I9	0	-0.0130493	0.0296613	0.00852278	-0.0499267	-0.0484945	0.00195142	-0.0478363	-0.0284457	-0.0471029	-0.0385877	-0.0104229	-0.0840097	-0.0154898	-0.00798157	-0.11247	-0.0597163	-0.0655858	0	-0.0405375	0.049864	0.0071989	-0.0595309	-0.061421	-0.0235636	-0.0511825	-0.0356013	-0.0820411	-0.0488287	-0.0149187	-0.0760675	-0.0195608	-0.0157168	-0.0256137	-0.0258618	-0.0397562
Unc13a|Q4KUS2	0	0.0111306	0.115543	-0.081406	0.0987006	0.047509	0.0346977	0.00383663	-0.0222369	-0.0308614	-0.0245755	-0.258829	-0.068705	0.0260195	0.0697314	-0.155554	-0.147729	0.0307238	0	-0.00245376	-0.028739	-0.0219678	0.0210255	0.0391896	-0.00870988	-0.0127006	0.00756928	0.0833793	-0.0563391	0.0501082	-0.0596427	-0.0569425	0.0419381	-0.0559644	-0.146475	0.0516776
Sdha|Q8K2B3	0	-0.0176677	0.000197196	0.0155379	-0.0332614	-0.0196999	0.00993258	-0.0305531	-0.0105247	-0.00144681	0.00500199	0.00579232	0.00380107	-0.00740246	0.011646	-0.0553704	-0.0231614	-0.0375413	0	-0.0466109	0.00545056	0.0884463	-0.0147956	-0.0290609	0.0131386	-0.0276372	-0.0122157	-0.0272277	0.00442906	0.0157688	-0.00662511	-0.00802469	0.00390465	0.0271377	0.0357559	0.000877009
Myo6|V9GX76	0	-0.025213	-0.00861098	0.199053	-0.0366586	0.03793	0.00553519	-0.00233157	0.0540951	-0.00215231	-0.0528185	-0.0392728	-0.0193431	0.0122501	-0.0948175	-0.0541679	0.0756528	-0.0965305	0	-0.0159518	0.0332573	-0.0746196	0.054935	0.0499479	0.0126963	-0.0101899	-0.00992412	-0.0322445	-0.0459933	-0.0785686	0.0469464	0.097199	-0.0961638	-0.142185	0.00256478	-0.0856657
|Q8K2I5	0	-0.0319825	0.0703169	-0.0370822	0.0168973	-0.0484379	-0.0124735	-0.0399395	0.0323402	-0.119869	-0.006562	-0.0646616	-0.0292094	-0.029517	0.129046	-0.168316	-0.0297303	-0.00183298	0	-0.0646695	-0.0196077	-0.201968	-0.0349412	-0.077119	0.0204641	-0.112199	-0.0187282	-0.0902784	0.0125139	-0.0636933	0.0311442	-0.134935	0.0549557	0.0332446	-0.0825845	-0.0543375
Map4|P27546	0	-0.353508	-0.207768	-0.27438	0.115799	-0.24222	0.0139493	0.0119504	0.206693	-0.134449	-0.00293107	-0.389945	-0.962933	0.102398	0.154177	-0.0415577	-0.487033	-0.33969	0	0.152428	0.333799	0.28358	0.47198	0.0765248	0.249485	0.117809	-0.18787	0.10804	0.451152	0.113766	0.0754906	0.124415	0.0145952	0.151983	-0.256217	0.0509933
Tcp1|P11983	0	0.0136665	-0.00954414	-0.0391034	-0.0157922	-0.0549419	0.0200448	0.0398493	-0.00159382	-0.0116505	0.00501694	0.06245	0.0115495	0.00107879	-0.0024654	-0.0660269	0.0480674	-0.010794	0	-0.0080375	0.0574977	-0.0507656	-0.0254426	-0.0741552	-0.0452786	0.00930328	-0.0147008	-0.0740606	0.0113922	-0.0600356	-0.0684335	-0.0139848	-0.00126912	-0.0265288	0.0285165	-0.0612625
NA|P27546-2	0	-0.021863	0.0472301	0.189385	0.0264814	0.0640246	0.0543612	-0.045084	0.0607747	-0.041195	-0.089094	-0.196767	-0.0981994	-0.00270415	-0.0594508	-0.0639475	0.00278922	-0.0920965	0	-0.0581999	0.0117934	0.15447	0.0275398	0.0415037	0.0579276	-0.0656674	-0.0240162	-0.0952069	-0.13564	-0.0536926	-0.117607	0.0810679	-0.0497678	-0.177215	-0.0659785	-0.0840964
Snap25|P60879	0	0.0386092	0.159747	-0.0021617	0.104179	0.0465095	-0.0874853	-0.0500925	0.0175327	-0.035974	0.00563671	-0.193724	-0.0771786	0.002082	0.00647533	-0.103242	-0.116215	-0.0101223	0	0.0194168	0.0538359	0.070935	0.00527494	-0.00381293	-0.0513032	-0.022015	0.00193449	-0.0045193	-0.0641415	0.00521826	-0.152499	0.00698982	-0.0308596	-0.0944417	-0.145673	-0.0410316
Hspa9|P38647	0	-0.0507185	0.00403788	0.0569616	-0.033265	-0.0319209	0.0621452	-0.0436879	0.00134101	-0.0983833	-0.0436808	-0.0275382	-0.0773934	-0.031254	-0.00739639	-0.119229	-0.0781338	-0.0138993	0	-0.0780064	0.0353232	0.0908203	-0.0397869	-0.0334132	-0.00986575	-0.0708576	-0.0305148	-0.0917413	-0.0798108	-0.0336639	-0.109212	-0.0507586	-0.0347256	-0.0820762	-0.0441013	-0.0518194
Ptprz1|B9EKR1	0	-0.0110473	0.0303924	0.011372	-0.0389803	0.0319952	0.0684334	-0.0478235	0.00721979	-0.039406	0.00100342	-0.0628914	-0.014353	0.0219247	0.0671379	-0.0221461	-0.0125747	0.00192383	0	-0.104726	-0.0661785	0.118433	-0.0515982	-0.040919	0.0266487	-0.0808536	-0.0450688	-0.0985428	-0.0585188	0.0608092	-0.0753701	-0.0391359	0.00371325	-0.0173037	-0.0556935	-0.0183529
Prkce|P16054	0	-0.018326	0.0292171	-0.0966569	0.0467203	0.00367111	-0.0828672	-0.0285476	-0.0334334	-0.0136065	-0.0872705	-0.241496	-0.116233	0.00277712	-0.00659868	-0.046658	0.00240412	-0.0368778	0	-0.00508679	-0.0050691	-0.0506602	0.048144	-0.00994907	-0.0227636	0.0014833	0.00152308	-0.00995534	-0.0589265	0.0138694	-0.105251	0.0626982	0.0306041	-0.117617	-0.169033	0.0112506
Pygm|Q9WUB3	0	0.0228797	0.0453251	-0.00683636	0.0296831	-0.0749643	-0.0978838	-0.0254409	-0.033906	-0.0306196	0.00608023	-0.0498018	-0.0960122	-0.0155936	-0.0438676	-0.165844	-0.105604	-0.131981	0	-0.0678999	0.138829	-0.106881	0.00954327	-0.0534474	-0.0764944	-0.0353677	0.00540784	0.0513805	-0.0609856	-0.0364573	-0.0045998	0.0235197	-0.0258058	-0.032533	-0.0632943	-0.047392
|A0A0J9YUM2	0	-0.0180807	0.0232068	-0.133618	0.0081383	-0.0158193	0.037235	-0.0377932	0.0435021	0.202259	0.0197228	-0.315198	0.114745	0.0405979	0.21707	0.125846	0.173984	0.0983802	0	-0.0763857	-0.157701	-0.0139477	-0.0388163	-0.0438091	-0.0778208	-0.0809069	-0.0603527	0.0879933	0.138468	0.0463952	-0.035877	-0.0362167	0.013034	-2.96332e-05	-0.00567841	0.00398013
Mycbp2|Q7TPH6	0	0.005732	-0.009112	-0.0112021	-0.0331467	0.0161856	-0.00166438	-0.0260524	-0.0150721	0.00498697	-0.0362805	0.0224862	0.0371088	-0.0116218	-0.00524847	0.0208942	0.0501898	0.016479	0	0.00858817	0.00716953	-0.081361	0.0499666	0.0510425	0.0411857	0.0455927	0.00453397	-0.0173066	0.021545	0.0226152	0.0652317	0.0144237	0.0508504	0.0086289	0.0383127	0.00937688
|Q6NY00	0	-0.0299535	0.0262293	-0.0308187	0.0106082	-0.00189678	-0.0258734	-0.0423378	0.00137477	0.0177027	0.0448572	-0.103806	0.0619718	-0.0126258	0.0290743	-0.042143	-0.00943106	-0.0029917	0	-0.0546405	-0.0129233	0.0968518	0.0475744	0.0262931	-0.0198806	-0.02344	-0.00540346	0.00494592	0.0200419	-0.00397295	0.0692757	-0.0149295	-0.0107141	0.00965595	-0.0237505	-0.000169569
Ogdhl|B2RXT3	0	0.0392025	0.0334582	0.06564	-0.0295884	0.0268891	0.0188468	-0.0434614	-0.0471004	0.0180503	-0.0258632	-0.0839543	-0.0256064	0.0236103	0.00288944	-0.11535	-0.0970074	-0.0724836	0	-0.0348483	0.0529668	0.0386402	-0.0077324	0.0105559	0.0384267	-0.064744	-0.0215568	0.0320214	0.000565039	0.0100887	0.0652225	0.024972	0.0256079	0.00113831	0.00240451	-0.00856785
NA|O08532-4	0	-0.530277	-0.413899	0.403284	-0.383272	0.0230718	-0.264729	-0.31479	0.0139452	-0.135507	-0.534796	-0.301603	-0.0906485	-0.291337	0.0340749	0.13974	0.196539	0.0841981	0	-0.390192	-0.403334	-0.422077	0.0527944	0.162046	0.12458	0.0512702	-0.228052	-0.190551	-0.389986	-0.286823	0.0551044	0.0436153	-0.0483888	-0.348196	0.157237	0.0580925
Rapgef2|A0A0A6YWG7	0	-0.00555107	0.035098	-0.0772827	0.0506465	-0.0240779	-0.0605068	-0.0186718	-0.0239565	-0.0359989	-0.015982	-0.115142	-0.0229846	-0.0188666	0.027737	-0.0108823	-0.0663553	0.0575476	0	-0.0133342	0.00820668	-0.0305458	0.00770552	-0.0118694	-0.0525848	-0.00743442	0.00359086	0.0159681	0.00820764	0.00495271	-0.0159327	-0.0275838	-0.00978631	0.00858178	-0.0867141	0.030013
Dlg4|Q62108	0	0.0285665	0.0539881	-0.109429	0.0415658	0.0580565	0.111789	-0.00462604	-0.0479661	0.0502348	0.0601022	-0.170523	0.0479918	-0.000499418	0.142656	0.0225136	-0.0669564	0.0482353	0	-0.000629346	-0.0893592	-0.0126228	-0.0226852	0.0732754	0.0469876	-0.0999188	-0.0415987	0.0047265	0.0443833	0.08236	-0.0513381	-0.0283471	0.04212	0.0165479	-0.0913368	0.0313395
Lrrc7|A0A571BEA5	0	0.0554108	0.0949962	0.188916	0.142409	0.0197618	0.152523	0.071986	-0.146525	0.120397	0.0749378	-0.379999	-0.00746078	0.113445	0.0400948	-0.0390199	-0.435296	-0.244686	0	-0.166151	-0.197268	-0.099787	-0.466487	-0.235813	-0.0365197	-0.00393064	-0.195181	0.169465	-0.168624	-0.0310728	-0.149489	-0.226556	-0.0821972	-0.392457	-0.221629	0.0457673
|A2A5Y6	0	-0.028887	8.70832e-05	-0.0708046	-0.0402537	-0.0691204	0.158976	-0.0180017	-0.0349373	-0.0576146	0.00961955	-0.0144573	-0.0765531	-0.03692	0.0172968	0.0517811	-0.0167845	0.0513095	0	-0.0714386	-0.0289445	0.0702869	-0.0107004	-0.0631705	0.022355	-0.0115864	-0.0403287	-0.114837	0.0157792	0.0364516	-0.0421643	0.00469526	0.0235422	0.0312782	0.0336619	0.0569714
Cct5|P80316	0	0.017778	0.0197981	-0.0103838	-0.0218303	-0.0555374	-0.0413039	0.020874	-0.00714817	-0.0571866	-0.0145183	0.0502258	-0.0380753	-0.0106798	-0.0123144	-0.0665921	0.042979	-0.0148305	0	0.0142969	0.0617334	0.010283	0.0121669	-0.0701948	-0.00995029	0.0480493	0.0263601	-0.0668888	0.0223706	-0.0143368	-0.0777756	0.00528902	0.00692818	-0.000464662	0.0401659	-0.0247537
NA|Q810U4-2	0	0.0886176	0.0211081	0.226041	0.0647104	0.0779657	0.150793	0.071151	0.102862	0.109541	0.0967146	-0.0241061	0.102164	0.139671	-0.0196668	0.0242842	0.0554833	0.119446	0	-0.00791545	0.0746891	0.265564	0.0633412	0.14458	0.185128	-0.0493892	0.0766581	0.0338598	0.0213888	0.115715	0.148325	0.118286	0.0769089	0.0356806	-0.0255676	0.173562
Aldh6a1|Q9EQ20	0	-0.0469767	-0.0998205	-0.0130758	-0.0628653	-0.0388956	-0.0314285	-0.0254867	0.0169833	-0.0573513	-0.0419224	0.025897	-0.00881469	0.0193743	-0.00583885	-0.000351039	0.0180629	-0.0840522	0	-0.0912761	-0.0424785	0.00474358	-0.0702173	-0.0355705	-0.0143359	-0.0216845	0.000425544	-0.0845914	-0.0724847	0.0231665	-0.0488341	0.00117364	0.00533641	-0.041969	0.0280443	-0.0709415
NA|Q8BYR5-2	0	0.0287141	0.118623	-0.0751692	0.0938482	0.0373835	-0.0338421	0.0718367	-0.0100416	0.0227855	0.0152	-0.0377375	-0.0196771	0.11009	-0.0114306	-0.106584	0.0368303	0.00460788	0	-0.0268656	-0.0290177	-0.0965216	-0.0303837	-0.0233431	-0.03244	0.0106103	0.00744996	0.0250598	-0.0854697	0.0514714	-0.0976463	-0.0594108	0.0682553	-0.0832098	-0.104924	0.0661403
Eea1|Q8BL66	0	-0.0683245	-0.0814016	-0.0627182	-0.0654917	0.00322244	0.0643061	-0.0557716	0.0173579	-0.0818261	-0.0579785	-6.31171e-05	-0.0423821	-0.0341698	0.0284781	0.0607581	-0.0527943	-0.0148206	0	-0.0468363	-0.0950151	0.121702	-0.0783201	0.0172943	0.0345178	-0.0541247	-0.00281899	-0.0962674	-0.0459244	0.0571072	-0.0951409	-0.0942832	-0.00946737	0.0198275	-0.0161109	-0.0287016
Mprip|Q5SWZ5	0	0.0252395	0.0733092	-0.0118528	0.0746247	0.0328964	-0.0250015	-0.00614888	-0.0146829	0.0473808	0.0334872	-0.155324	0.0105523	0.0369671	0.00929476	-0.0740691	-0.0550811	-0.0131077	0	-0.0231231	-0.0262668	0.0806063	0.00241258	0.0203961	0.00435354	-0.0420423	-0.0268847	0.0735317	-0.0311097	0.0089112	-0.0166259	-0.000531181	-0.010135	-0.0265838	-0.0616476	0.0291011
Ppfia3|P60469	0	0.0189802	0.077337	-0.139622	0.0723158	0.031739	-0.0111122	-0.00427524	-0.0228976	-0.00877893	0.0285136	-0.177741	-0.00752476	-0.00271988	0.0762637	-0.0638645	-0.0782994	0.0426766	0	-0.027602	-0.0392071	0.0825298	0.00797762	0.00609737	-0.0164096	-0.0362901	-0.00858111	0.027201	-0.0147818	0.0232237	-0.0363633	-0.0849907	0.0123801	-0.0163055	-0.108405	0.00394
|A0A1W2P7Y9	0	0.0619061	0.100499	0.0770511	0.0966248	0.0984138	0.187687	0.0318625	0.0735845	0.0866663	0.115725	0.0590008	0.213918	0.12144	0.144705	0.0265792	-0.0380604	0.12816	0	-0.119492	-0.0915347	0.0911969	-0.0679695	-0.0504144	-0.0467369	-0.0320812	-0.086627	0.0748332	-0.0162909	-0.0093345	-0.0404933	-0.017902	0.0245024	0.0688063	0.0105634	0.0477721
|Q3TJN2	0	-0.0133203	-0.00900218	-0.0415316	-0.0216702	-0.058936	-0.0332063	0.0159821	-0.00969066	-0.0719035	-0.00626389	0.0353343	-0.0603705	-0.023143	-0.0121531	-0.0966499	0.0209778	-0.0484723	0	0.0314182	0.0663814	-0.0517408	0.0178653	-0.0492755	-0.0176465	0.038365	0.0198362	-0.0258297	0.0441583	-0.0235606	-0.00874283	0.0103709	0.0377523	0.0290339	0.0627892	-0.00611751
Shank3|Q4ACU6	0	0.0421192	0.191261	-0.216194	0.159114	0.0379428	0.0400346	-0.0198693	-0.0848917	0.0765159	0.0837313	-0.536475	-0.0894773	0.039504	0.116949	-0.0589167	-0.254571	-0.0587095	0	-0.0340576	-0.0741576	0.20165	-0.0479904	0.00655429	0.00297614	-0.122667	0.00551953	0.164348	-0.0429114	0.0506691	-0.103381	-0.0304749	0.030876	-0.0209821	-0.192299	0.0741704
Flnb|Q80X90	0	-0.00308697	-0.0219825	0.0789246	0.0286165	0.0228167	0.00169227	0.0260555	0.0325951	0.0145433	-0.00334974	-0.0652858	-0.0181766	-0.0409601	-0.0167695	0.0738551	0.0320456	-0.0750365	0	0.0292249	0.0497134	0.0709699	-0.00278079	0.0366927	0.0465415	0.0630431	0.0241103	0.0959641	0.0376242	-0.01796	0.0143645	0.0660163	-0.0334275	-0.0381928	0.028333	-0.0184042
Dock9|F8VPN7	0	0.0369466	0.049666	0.114001	0.0284333	0.0629057	0.00369224	-0.0396987	0.0156496	0.0373949	-0.0204558	-0.064302	-0.0132163	0.0652142	0.0305567	-0.0625393	0.0135417	-0.0814383	0	-0.0215133	-0.0479288	-0.0362661	-0.0164542	0.0508946	0.00354017	-0.0692148	-0.050211	0.00285186	-0.063139	0.0152693	-0.00991624	0.0547094	-0.03116	-0.0871006	-0.0900792	-0.0597398
Oxct1|Q9D0K2	0	0.0447309	-0.0258982	0.0207167	0.0492554	0.0402187	0.0180198	-0.0253915	0.0495944	0.0487165	0.0210998	-0.12444	0.00577292	-0.021876	0.0532925	0.0182092	0.0574468	-0.0081338	0	-0.0498422	-0.041334	0.123422	0.00325577	-0.0217006	0.00552458	-0.0905444	0.00246346	0.111839	0.0365838	0.0624916	0.0188282	-0.0436293	0.0252299	-0.00367328	-0.0478666	0.0217093
Capn2|O08529	0	-0.0326202	0.0164894	0.199113	-0.0251594	0.0111098	-0.0219507	-0.0181018	0.0242954	-0.0288356	-0.0413693	-0.0163129	-0.0549692	0.0200269	-0.0659372	-0.122318	-0.0268667	-0.0961191	0	-0.0294324	0.076815	-0.0272465	0.00568963	0.0537832	0.0253487	0.00148509	-0.00234398	-0.00352951	-0.0241291	-0.020313	0.0595853	0.0226856	-0.0063834	-0.0725017	0.0240069	-0.0448219
Bin1|O08539	0	0.0342693	0.0397514	0.05296	0.00794867	-0.0108133	-0.0294354	-0.0151188	-0.0178452	0.0375706	0.00541134	-0.151263	0.00409378	0.00498106	-0.039837	-0.0964338	0.0362361	0.000780733	0	0.0120747	0.0538545	0.0889286	0.0759689	0.0175759	-0.00849349	-0.00961627	-0.022648	0.051103	-0.0113119	-0.0526486	0.0531389	0.0925528	-0.0214017	-0.0428337	-0.0328739	0.00565573
NA|P60879-2	0	0.108931	0.0605984	-0.122189	0.203457	0.0519214	-0.0385126	0.041838	0.125552	-0.0403301	-0.0499081	-0.0286728	0.0254016	-0.032081	0.123585	0.187929	0.134277	0.226292	0	0.198555	-0.00102871	-0.0711927	-0.01887	-0.0619079	0.0104687	0.104843	0.110857	-0.0515574	0.0365529	0.0893897	-0.262161	0.0769544	0.0997668	0.00256267	0.0218414	0.0113547
|Q6NXX6	0	-0.0383173	0.055897	-0.131145	-0.0141707	0.000133092	-0.0297551	0.016213	-0.0349364	-0.0686146	-0.0302452	-0.00273737	-0.0840827	-0.013097	0.0487481	-0.0975164	-0.0640962	0.000442211	0	-0.0671342	-0.0184623	-0.0478498	-0.0321317	-0.00825312	-0.0171308	0.0169597	0.0178886	-0.0378523	-0.0112695	0.0288741	-0.111478	-0.0770126	0.0459097	-0.0162317	-0.0514315	-0.00818886
Dock9|E9QMR2	0	-0.209125	-0.0522253	-0.133682	-0.076244	-0.0386154	-0.0115863	-0.145916	0.0851404	-0.0231093	-0.30759	-0.274897	-0.305794	-0.0645433	0.0734628	0.0638916	-0.263706	-0.0756404	0	0.05979	-0.240038	-0.0219366	-0.124444	0.283522	-0.201479	-0.452881	-0.208758	-0.037077	0.0180087	0.0812357	-0.125909	-0.114794	-0.207551	-0.0756023	-0.0828643	-0.215583
|Q3UDK4	0	-0.0755532	0.0197005	0.144685	-0.0100259	-0.0223802	-0.0288184	-0.0594208	0.0121125	-0.0489377	-0.0532389	-0.134591	-0.0790701	0.00428075	-0.0673072	-0.19743	-0.0705736	-0.128833	0	-0.0260802	0.105816	0.0203593	0.0359822	0.00893676	0.00189816	-0.0283142	-0.0127275	-0.0408705	-0.112988	-0.0476641	-0.0392729	0.0321056	-0.0509728	-0.146217	-0.0423787	-0.0812064
Dld|O08749	0	-0.00373786	0.0321556	0.00264282	-0.0242982	0.00811226	0.0308209	-0.0531604	-0.0411172	-0.0332598	-0.027668	-0.0856332	-0.0819132	0.00244294	0.0234449	-0.0814369	-0.0592573	-0.0427088	0	-0.0768049	0.0188965	0.0734202	-0.071903	-0.0254151	0.0079086	-0.103137	-0.0427899	-0.0399138	-0.0505516	0.0020252	-0.0681643	-0.0221184	0.0125323	-0.056608	-0.0556973	-0.0438255
NA|P68404-2	0	-0.0210401	0.0456526	0.0633035	0.0867254	-0.0343912	-0.103969	-0.0359386	0.000859431	-0.0767627	-0.0818323	-0.222223	-0.0807764	-0.0168698	-0.0333077	-0.199325	-0.0905535	-0.0186699	0	-0.00144792	0.0602619	-0.0736614	0.224798	-0.0184051	-0.085161	0.031854	0.0113877	0.00435726	-0.0863654	-0.0724172	0.00240355	0.119387	-0.0536565	-0.155284	-0.169864	-0.068249
Myo1d|Q5SYD0	0	0.0921606	0.166265	0.234436	0.0438513	-0.0301223	-0.173354	-0.0180986	-0.0355103	0.075337	-0.0871216	-0.23346	-0.137746	-0.0296806	-0.226328	-0.0811301	0.143391	-0.145403	0	0.095549	0.0857571	-0.0680175	0.261042	0.00889102	-0.0666613	0.0417055	-0.0710548	0.0174082	-0.0447564	-0.183999	0.0137912	0.315918	-0.187174	-0.220863	-0.168529	-0.0494877
Hspa12a|Q8K0U4	0	0.010168	0.154667	0.0665666	0.066824	0.00821252	-0.0512216	-0.0360017	-0.0135674	0.0215426	-0.013927	-0.170023	-0.0578602	0.0451417	-0.000483208	-0.224163	-0.0305912	-0.121353	0	-0.0191142	0.0709646	-0.00843431	0.079552	0.0465515	0.00193765	-0.0169304	-0.0261307	0.0623587	-0.0389889	-0.0206165	0.0450995	0.116974	-0.00875845	-0.0580602	-0.0580011	0.00159822
Pdhb|Q9D051	0	0.027009	0.0526544	0.0215023	-0.00474959	-0.00277609	0.0170846	-0.0356149	-0.0496548	-0.00926933	-0.0438763	-0.0895418	-0.0802857	0.0342472	0.00787086	-0.0998701	-0.0561878	-0.0545971	0	-0.0375862	0.029986	0.11404	-0.0484244	-0.0299989	0.0216823	-0.0678762	-0.0370932	-0.00785626	-0.024484	-0.000133697	-0.059186	0.00307176	0.0273052	-0.0143897	-0.0290738	0.000844069
Atp6v1h|Q8BVE3	0	0.00674446	0.08386	-0.0320145	0.0480799	0.0384292	0.02644	0.000650047	0.00569444	0.00647444	0.0179249	-0.0101753	-0.0196566	0.0536982	0.0947209	-0.0535374	0.014344	-0.00336947	0	-0.0264401	-0.00631195	-0.0572589	-0.018941	-0.0216949	0.0108188	0.00292874	0.0072306	0.00365679	-0.00852859	0.0440236	-0.0568443	-0.028601	0.0388478	-0.0110539	-0.0206345	-0.00986915
Plxna1|P70206	0	-0.00834601	-0.00816836	-0.1879	-0.0484843	-0.0725187	-0.0139293	0.0195951	-0.0469093	-0.0208499	0.00304092	0.139118	0.0152072	-0.0219591	-0.0194085	0.104671	0.095648	0.0495534	0	-0.000223802	-0.0295319	-0.121437	-0.071083	-0.101419	-0.0270257	0.0656043	-0.00744518	-0.184886	-0.013911	0.023851	-0.101038	-0.00683198	0.0478937	0.105997	0.00548702	0.0435771
Gphn|A0JNY3	0	0.0306967	-0.00356737	0.0354279	-0.0329976	-0.0470893	-0.0108782	-0.0255953	-0.0550167	-0.0135045	-0.0213021	-0.00233476	-0.0425348	-0.0112687	-0.0335265	-0.0180858	-0.0112626	-0.0170195	0	-0.0418465	0.0495504	0.0169295	0.0337168	-0.0533397	-0.0217605	-0.0138856	-0.0600926	-0.0169251	0.0407128	-0.0199745	0.038026	0.0603059	-0.0209034	0.0710344	-0.0106592	0.0334558
Ndufs2|Q91WD5	0	0.0277603	0.0679876	0.0710587	0.00959768	0.0153923	0.0198264	0.0210177	-0.0127812	0.0468375	0.0122426	-0.00943675	0.00771619	0.0376749	0.0190092	-0.0895127	0.00321871	-0.00235174	0	-0.0411304	0.0404582	-0.00556223	-0.0447987	-0.018115	0.00156786	-0.0295245	-0.0272917	-0.0164157	-0.0378707	-0.0136408	-0.0110045	-0.00364947	-0.0160222	-0.00423008	0.00944948	-0.0216611
Pak1|G5E884	0	-0.0189843	0.0644733	-0.0102084	0.079339	-0.00720115	0.0185456	-0.0241226	0.0071172	-0.0633478	-0.0200693	-0.139016	-0.0908693	-0.00801236	0.0180448	-0.160866	-0.102919	0.0341055	0	-0.0244506	0.00208584	0.11879	-0.0245782	-0.0190084	-0.0266295	-0.0252841	-0.0148789	-0.0185766	-0.0838387	0.0118136	-0.107544	-0.0453175	-0.0382714	-0.0542548	-0.114545	-0.0417817
Slc4a4|A7E1Z5	0	-0.0653979	0.0291518	0.00824097	0.108129	-0.0385329	0.0254433	0.0905123	-0.0102817	-0.184017	-0.11315	-0.172283	-0.228225	-0.117525	-0.0585282	-0.301017	-0.0595971	-0.0389594	0	0.0306783	-0.0969723	-0.197237	0.172782	0.21784	0.00454942	-0.0274004	0.0445766	0.113006	0.174382	-0.040584	0.234945	-0.0171525	-0.0388929	0.0370517	-0.0610776	0.02605
Vwa8|Q8CC88	0	0.024764	0.0137706	0.0531087	0.0114493	0.0312622	0.0332194	0.0369202	0.0106581	0.0533033	0.0456802	0.0324434	0.0453297	0.0194967	-0.0120372	-0.00883278	0.0289877	-0.0169389	0	-0.00379194	0.00568742	0.0186309	0.0273847	0.00726824	0.0277583	0.00281158	0.00227181	0.0128316	0.0014489	0.016093	0.0785226	0.020671	0.0304028	0.0329333	0.0440443	0.0277742
Prkcg|P63318	0	-0.0654156	0.0630092	-0.0737689	0.0976246	0.00373611	-0.108083	-0.0868357	-0.0214071	-0.0653099	-0.0915662	-0.327725	-0.033669	0.0164908	0.0761599	-0.0577029	0.0495988	-0.0406412	0	-0.0693869	-0.0924335	-0.0875403	0.0725382	0.0173105	-0.0653831	-0.0105691	-0.0227762	-0.0641533	-0.140831	-0.00412637	-0.0955613	0.0814369	0.0136442	-0.153538	-0.182788	-0.0299541
Cyfip2|Q6PGK0	0	0.139581	-0.0594159	-0.0975351	0.109974	0.146147	-0.161215	0.0804464	-0.0174081	-0.0690624	-0.12363	-0.0497102	-0.124323	0.0458115	0.105781	0.0118816	-0.117214	0.0871429	0	-0.0133131	-0.0831171	-0.0546339	0.198912	0.171061	0.0345568	0.230939	0.194645	0.184352	-0.167078	0.124558	-0.132303	-0.455907	0.0185924	-0.0407252	-0.408806	0.00663359
|Q3UK61	0	0.00630361	0.0532137	0.0237414	0.0393374	0.0842028	0.0944465	-0.0476959	0.0244902	0.000820583	-0.0153438	-0.170536	-0.000215832	0.0470145	0.0874499	0.000945559	0.00496674	-0.0469727	0	-0.10401	-0.0674254	0.147721	-0.0546907	0.0243531	0.0722536	-0.0831981	-0.033067	-0.0221912	-0.113457	0.0469917	-0.107546	-0.0423352	0.0194841	-0.0837439	-0.0333039	-0.00907197
Cyfip1|Q7TMB8	0	-0.0104191	0.030031	0.0572621	0.00435459	0.0206089	-0.0369926	0.0328119	0.0373606	0.0265272	-0.0595253	0.0387566	-0.0752812	0.0257988	-0.0510122	-0.0428444	0.00431036	-0.0744503	0	-0.00641073	0.0556605	-0.113165	-0.0211419	0.00791539	-0.0128359	0.0368144	0.0183476	-0.0243546	-0.0508663	-0.0102218	-0.0556427	-0.00550542	-0.0221139	-0.117786	-0.0754905	-0.0413066
Arfgef2|A2A5R2	0	0.00664697	0.0340017	-0.000442532	0.000591667	0.0351779	0.0339733	-0.023047	-0.0136817	0.0579799	0.000583803	0.0295506	0.00856446	0.0470211	-0.0151042	-0.0198632	0.00145625	-0.0336122	0	-0.0107254	0.0210352	-0.105198	-0.0328596	0.0100439	0.00163168	-0.0186416	-0.0285944	0.0502055	-0.0171815	0.0193693	0.0155083	-0.00993882	0.0214105	-0.0129398	0.00583524	0.0216126
Etl4|D3Z781	0	-0.00990648	0.0344008	-0.221264	0.0301453	-0.0956688	-0.109316	-0.0665304	-0.0529087	-0.0405486	-0.0903284	-0.371067	-0.194203	-0.01268	0.0422745	-0.176372	-0.129017	-0.22078	0	0.2452	0.0486141	0.303611	0.0885221	0.191075	0.144646	-0.0514328	0.194027	0.33429	0.0454953	0.154031	-0.198015	0.142866	0.277164	-0.0120752	0.103762	0.409734
Ppp3ca|P63328	0	0.0211478	0.109074	0.0616761	0.10912	0.0212328	-0.0438846	-0.0192389	-0.00776929	-0.00356278	-0.00171183	-0.260914	-0.0360476	0.0319722	0.0503649	-0.131801	-0.000548764	0.0471155	0	-0.0292782	0.0125344	0.0294646	0.140532	-0.0218963	-0.0507514	0.0159338	-0.00154372	0.0356204	-0.0339084	-0.0295588	-0.0566339	0.115283	0.0234893	-0.10001	-0.139982	0.0440401
Ctnnd2|E9QKH8	0	0.00429919	0.0595729	-0.127425	0.0506	0.0256038	-0.0674489	-0.014346	-0.00799516	-0.0277713	-0.0331928	-0.11189	-0.0529955	-0.0100476	0.0354768	-0.067358	-0.120908	0.00388657	0	-0.00114288	-0.0766348	-0.0349709	-0.0715676	0.0201472	0.0126112	-0.011001	-0.0108942	0.00449436	-0.0192065	0.0494587	-0.101235	-0.0772071	0.0163829	-0.0407959	-0.126086	0.0117832
Pacsin1|Q61644	0	-0.0100874	0.0680315	-0.117947	0.00657022	-0.0628962	0.000624137	-0.039278	-0.0662889	-0.0574084	0.00545797	-0.097438	-0.0267325	-0.0437478	0.0264897	-0.0510621	-0.0894059	0.032622	0	-0.0574613	0.0222528	0.102547	-0.0345927	-0.0744519	-0.0308669	-0.0152091	-0.0329628	-0.0135416	0.00671501	0.00904021	-0.0305333	-0.0377672	-0.0297784	0.0724212	-0.0350912	0.0332017
Dip2b|B2RQC7	0	0.117172	0.206442	0.0848668	0.141302	0.098358	0.117433	0.00967363	0.0959124	0.0649229	0.0193211	-0.137448	-0.0927675	0.138142	0.0758982	-0.0846486	0.021958	-0.102469	0	0.074465	-0.133278	-0.0136879	0.164199	0.197697	-0.109183	0.0520288	0.113639	-0.0624128	0.160128	0.322001	0.0728207	0.148528	-0.0221454	0.126937	-0.150168	0.0944476
Fscn1|Q61553	0	-0.0345064	0.0692424	0.0788953	0.0188371	-0.00380347	-0.0634312	-0.0874308	-0.0124179	-0.034746	-0.0816094	-0.220313	-0.0811904	0.0116361	-0.0169794	-0.186254	-0.0365104	-0.0729036	0	-0.0471162	0.0240164	0.0903165	0.0930485	0.0188171	-0.00806621	-0.0379313	-0.0351752	-0.0221865	-0.0891861	-0.0268765	-0.011858	0.0931234	-0.0134885	-0.1364	-0.100512	-0.0547979
Ranbp2|Q9ERU9	0	0.00753349	-0.0339639	-0.0860627	-0.00910226	-0.0406409	-0.00991933	-0.00152104	-0.0384632	0.0243057	0.030151	-0.0423227	0.00278499	-0.0163314	-0.0130964	0.0565391	-0.0179733	-0.0206221	0	0.0152413	0.00348896	-0.0196761	-0.0465298	-0.0652736	-0.00383957	-0.0325706	-0.0239578	-0.00245756	0.0113652	-1.61143e-05	-0.0595276	-0.0198138	-0.00913478	-0.0114182	-0.00846314	-0.0287049
|Q3TIJ9	0	0.0333631	0.113391	0.138335	0.0518137	0.0423884	0.111463	0.0986731	0.00601492	0.0570504	0.0605966	0.0570164	-0.0131746	0.147152	0.0916728	0.00692394	0.141503	0.011883	0	0.093528	0.10146	0.0525527	0.0649972	0.0478783	0.0347593	0.0954594	0.0567791	0.0591545	0.0397499	0.101918	-0.000891456	0.0932251	0.096238	-0.058151	0.0699742	0.0582945
Stx1b|P61264	0	0.015291	0.1018	0.00869675	0.0301411	-0.0236874	-0.00808412	0.01071	-0.0169139	-0.0846153	-0.00559298	-0.0362673	-0.0954718	-0.0223098	0.046482	-0.138919	-0.0900156	0.0292774	0	-0.0628632	0.0597881	-0.0553485	-0.0156353	-0.0902999	-0.0298875	0.010633	0.00118218	-0.128644	-0.0611268	-0.0060796	-0.168474	-0.0153459	-0.0182942	-0.0459521	-0.0645904	-0.0359556
Cct4|P80315	0	-0.0209984	0.0153529	-0.079563	-0.0403213	-0.0533854	-0.0528934	0.00990272	-0.0159224	-0.0480877	-0.00889021	0.0766346	-0.0541891	-0.0254751	-0.0251122	-0.0857207	0.0169547	-0.0563285	0	-0.00387739	0.0488723	-0.091602	-0.0324629	-0.0419069	-0.0535631	0.0222081	-0.0106314	-0.0694609	0.000917953	-0.0479789	-0.0455541	-0.0450858	-0.0239453	-0.0498623	0.0158788	-0.0877661
Anxa6|F8WIT2	0	0.0478082	0.0453972	0.184216	0.0435847	-0.0048706	0.042235	0.0633476	-0.0983921	0.274435	0.183079	-0.0885438	0.335113	0.0706586	-0.028913	-0.00275291	-0.00910596	0.0800561	0	0.00973873	0.11876	0.0998881	0.162126	0.1159	0.00151698	0.0830585	0.0927238	0.173221	0.11244	0.0787397	0.366125	0.0747536	0.0746517	0.155061	0.0618181	0.0864172
Add1|E9Q1K3	0	0.0397979	-0.0885761	-0.00584043	-0.0200992	-0.0298408	-0.0714815	-0.152172	-0.181926	-0.033465	-0.076949	-0.175452	-0.179453	-0.0212733	-0.13184	-0.188806	-0.0849612	-0.0737411	0	-0.120007	-0.0567364	0.0907337	0.00106289	0.0283247	-0.0608702	-0.103565	-0.145284	-0.0491012	-0.030401	-0.0502469	-0.111438	0.106292	-0.105557	-0.0879956	-0.111104	-0.139382
Hadha|Q8BMS1	0	-0.0873691	-0.0750399	0.131372	-0.0584208	0.00689398	0.0253319	-0.0310762	0.0230747	-0.0836721	-0.0954241	0.0090907	-0.04915	0.0239113	-0.0301298	-0.0567003	0.00997047	-0.134861	0	-0.130321	-0.0139346	0.0606349	-0.041422	-0.00977453	0.0404332	-0.0603954	-0.0185319	-0.0639842	-0.152851	-0.00394555	-0.0075065	-0.00965468	0.0105484	-0.0997375	0.0260852	-0.0673479
Uggt1|Q6P5E4	0	0.00433198	-0.0135165	0.0697125	0.0247766	0.0310132	0.030812	0.0142213	0.0332628	0.0389719	0.0125213	-0.0371932	0.0257349	0.0218465	-0.00818751	-0.0233461	-0.0505314	0.024231	0	0.0159715	0.0108144	0.00996805	0.0026409	0.061531	0.0545541	0.00668919	0.0390791	0.0907246	0.00678097	0.0367544	0.0609674	0.0067092	0.0224847	0.0243399	0.0150814	0.0382784
Arfgef3|Q3UGY8	0	0.0149667	0.00507043	-0.0635003	-0.0182105	0.0292772	0.0248481	0.00738266	-0.013282	0.0175309	-0.010929	0.0844194	-0.02617	0.0434339	0.00171257	-0.0183235	0.104129	0.0587916	0	0.00919178	-0.0623601	-0.0787288	0.00268177	-0.0065724	-0.0226059	0.0429749	-0.0189123	-0.0763761	0.014866	0.0146673	-0.00807352	0.0265017	0.0258272	0.00549218	-0.00853507	0.0303449
|E9Q5F4	0	-0.0730408	-0.100352	-0.0928603	-0.186617	0.0119257	-0.111148	-0.026364	-0.110429	-0.243663	-0.17226	-0.0976356	-0.235664	-0.127642	-0.116976	-0.255851	-0.102814	-0.257395	0	-0.00806127	-0.0289272	-0.0111236	0.0629711	0.0430768	-0.13743	0.104933	0.0320124	-0.142949	-0.176911	-0.107431	-0.275813	-0.0635245	-0.0952023	-0.204664	-0.183488	-0.230647
Usp5|P56399	0	-0.00854709	0.0359443	-0.0268142	-0.00825833	-0.0128293	-0.0216792	-0.0232988	-0.00617583	-0.0428405	-0.00046661	-0.0748854	-0.0536838	-0.0136502	0.0101093	-0.0596276	-0.00593663	0.00963427	0	-0.0438378	0.00148121	0.031599	0.0316555	-0.0524339	-0.0185379	-0.0188739	-0.0207057	-0.0723143	-0.0383548	0.0139445	-0.0749838	-0.00549433	0.00621851	-0.0427956	-0.0459872	-0.0256373
Cep170|Q6A065	0	-0.024922	-0.0433606	-0.0603531	-0.0344974	-0.0366088	-0.0508821	-0.0345874	-0.0198421	-0.0556288	-0.0716082	-0.00862338	-0.0392058	-0.0303463	-0.0440268	-0.00861546	0.000371773	0.0466851	0	-0.0355034	-0.0770571	0.0369858	0.0137373	-0.0313992	-0.0396621	-0.0183603	-0.0450509	-0.0948401	-0.0436046	-0.0351503	-0.0413554	-0.0531077	-0.0155017	-0.0159248	-0.0317326	-0.00767128
Tpr|F6ZDS4	0	0.00289808	-0.0430825	-0.0949597	-0.0181423	-0.00950407	0.0191528	0.00941685	-0.0360001	-0.03106	0.018865	-0.0447759	-0.0723668	-0.0248035	-0.0205904	0.0649137	-0.0138729	-0.0176458	0	0.0209499	-0.0478178	0.0393246	-0.0533047	-0.0584104	-0.0197798	-0.0193202	-0.0265075	-0.0221434	0.0284008	-0.00934646	-0.10589	-0.0166801	-0.0203998	0.0244942	-0.0356644	0.0092783
Ktn1|A0A087WQQ5	0	-0.0180973	0.0186187	0.0738243	0.0150674	0.0179022	0.0487268	-0.00700144	0.035668	-0.0280545	0.0265932	-0.0717749	-0.0381207	0.0188687	-0.0211699	-0.0771238	-0.0576187	-0.0651255	0	0.0139048	0.00249823	-0.00319524	-0.0183429	0.0606788	0.0342712	-0.0521118	0.0151883	0.0170776	0.0022327	0.0148275	0.0120607	0.00918183	0.00396691	-0.0354864	-0.000498826	0.00883839
Marcks|P26645	0	-0.00197524	-0.0409631	-0.173829	-0.000107505	-0.133115	-0.0286298	0.0241256	0.00413089	-0.0963378	0.00830956	0.275631	-0.0253199	-0.146436	0.0177457	0.266904	0.0732732	0.164261	0	0.081898	-0.0648117	-0.109167	0.00977872	-0.128616	-0.0869745	0.103893	0.00198605	-0.24265	0.0749144	-0.0257643	-0.182707	-0.00375145	-0.00677004	0.150855	0.0938364	0.0278866
Ogt|Q8CGY8	0	0.0100856	0.061963	-0.0558216	0.0556994	0.0345088	-0.0226497	-0.0223474	0.00508333	0.0209032	0.0296297	-0.139358	-0.0106881	0.0232157	0.0733989	-0.0519804	-0.0345344	0.0515015	0	-0.00996384	-0.0188909	-0.0226961	-0.0123751	0.013468	0.000108656	-0.0381844	0.00231057	0.0441912	0.0194888	0.0425789	-0.01143	-0.0251653	0.0343912	-0.0139783	-0.0752561	0.0431104
|Q80TH1	0	0.0200256	0.0976686	-0.103409	0.102509	0.0430482	-0.0241185	-0.00328856	0.00614538	0.0359619	0.0698362	-0.27272	0.0540531	0.0417723	0.106429	-0.0880033	-0.10072	0.0247784	0	-0.0257687	-0.0269082	0.0846861	-0.0257887	0.0431133	-0.00894188	-0.0434816	0.0122259	0.0924781	-0.046084	0.0110858	-0.0657619	-0.0633107	0.0403508	-0.0603088	-0.137312	0.00205227
Add1|Q9QYC0	0	-0.0208766	0.0193207	0.0400327	-0.0246557	0.0148764	0.00166593	-0.0432386	-0.0180327	-0.0569085	-0.0539974	-0.0590895	-0.0292767	-0.0244497	0.0100412	-0.116078	0.00294833	-0.0345876	0	-0.0190458	0.0247241	-0.0191407	0.0599243	-0.0214456	0.0165695	0.0163572	-0.0240634	-0.108639	-0.0233414	-0.0405602	-0.0305971	0.0167615	0.00572513	-0.0754127	-0.0371048	-0.0204676
Ctnnb1|Q02248	0	-0.037846	0.0858727	-0.104691	0.0434945	-0.0103012	-0.0373387	-0.0181579	0.00173431	-0.0563856	-0.0375561	-0.115803	-0.102849	-0.00844529	0.0439279	-0.0694645	-0.0964978	-0.0550596	0	-0.0117316	-0.0444839	-0.066567	-0.0842666	0.00909412	-0.0253071	-0.0373777	0.00703331	0.0541169	-0.0364305	0.0573692	-0.130581	-0.0790932	-0.0133597	-0.0874575	-0.11548	-0.0313921
Add1|F8WGR0	0	-0.133344	-0.041979	0.0886088	-0.199464	-0.107085	-0.0127736	-0.0655421	-0.178521	-0.19518	-0.18176	0.0143967	-0.222109	-0.0795964	-0.168105	-0.288764	-0.164077	-0.30751	0	-0.161925	0.165941	-0.183472	0.0375698	-0.0460525	0.00140224	0.0143793	-0.110045	-0.116776	-0.078376	-0.101419	0.0744307	0.01876	-0.0773242	-0.0425407	0.0857407	0.0569575
Eif4g3|A0A0N4SVL0	0	0.0209691	0.0726537	-0.00203398	0.0440636	0.00804376	0.0122462	-0.00885015	-0.0089106	0.0193569	-0.00237605	-0.08026	-0.0395997	0.0261268	0.0208352	-0.0404834	0.00576	-0.0460238	0	0.00465819	0.00862776	-0.0246182	-0.00345317	-0.00720401	-0.000261583	-0.0409609	-0.0158238	0.0696677	-0.0207978	0.00770141	-0.00951602	0.0441681	0.0103947	-0.0254665	-0.0207495	0.042785
NA|Q7TMB8-2	0	0.0610399	-0.104898	-0.156022	0.165165	0.0370753	-0.357881	0.0657833	-0.33614	0.155865	-0.245048	0.14919	-0.104117	-0.163174	0.00926248	0.0422107	0.0403974	-0.054426	0	-0.119049	-0.107566	-0.385559	-0.356522	-0.103432	0.027093	-0.201881	-0.404873	-0.128225	-0.440562	-0.133349	-0.165586	-0.756571	0.0566454	0.240066	-0.317673	0.0343266
Rrbp1|A2AVJ7	0	-0.0959539	-0.08613	0.165375	0.000179627	0.0395618	0.188086	-0.0177491	0.110208	-0.0912032	-0.0389117	-0.11464	-0.0131397	-0.06788	-0.0524763	-0.0119181	-0.0163646	-0.0729279	0	-0.0455398	-0.00258558	0.114923	-0.037597	0.0874476	0.104959	-0.0434439	0.0565323	-0.00316055	-0.063201	-0.0482365	0.043829	-0.0553353	-0.0644666	-0.0595105	0.0492877	-0.0213939
Atp8a1|P70704	0	-0.0748726	-0.0445914	-0.0792494	-0.0981377	-0.10384	-0.0267686	0.0487226	-0.0625119	-0.121314	-0.0636153	0.199693	-0.0928353	-0.105962	-0.0525935	-0.00703887	0.0745265	0.137829	0	-0.040034	0.00830307	-0.148654	0.138415	-0.113156	-0.0824689	0.169532	-0.0177251	-0.206797	-0.0156812	-0.0513454	-0.140278	0.0241616	0.0177455	0.0377369	0.0100641	-0.00521053
|Q3TPT3	0	-0.0138096	0.107917	-0.134183	0.0768037	-0.00222736	-0.0152861	0.00404792	-0.0113987	-0.0756606	-0.0287349	-0.221773	-0.114954	-0.0139928	0.0873797	-0.16595	-0.0735785	0.0265582	0	-0.0652741	-0.043423	-0.000150242	-0.00347516	-0.0299235	-0.0175371	-0.0202865	0.0127915	-0.0415339	-0.0536438	0.00227532	-0.176834	-0.0577022	0.0345408	-0.0799934	-0.150548	0.00633527
Sdk2|Q6V4S5	0	0.0730043	0.0881306	-0.181742	0.126933	0.0968014	0.00563352	0.0122739	-0.0039399	0.0259393	0.0511718	-0.237927	-0.00590713	0.0457673	0.143448	0.00371901	-0.100125	-0.0119482	0	-0.0217711	-0.135541	0.0768766	-0.0883912	0.073634	0.0403362	-0.0488111	0.00603638	0.0265215	-0.0386069	0.133902	-0.0900016	-0.0390533	0.0600332	0.032569	-0.0933048	0.0589582
Hdlbp|Q8VDJ3	0	-0.0332741	-0.017504	0.0419443	-0.0173288	0.00682164	0.00973811	-0.0452707	0.00183672	-0.0478783	-0.0510834	-0.0771138	-0.055645	-0.0256257	-0.0398292	-0.0287521	-0.0228946	-0.0922638	0	-0.0280385	-0.0285076	0.118638	-0.0249361	0.0114363	0.0227303	-0.0509513	-0.0411713	-0.0159494	-0.063415	-0.0278214	-0.0407183	-0.0104316	-0.0492702	-0.0423041	-0.0376133	-0.0191477
Eif3a|P23116	0	-0.0380773	-0.0299992	-0.015902	-0.0293117	-0.0116407	0.015748	-0.00321804	0.00844721	-0.0147535	-0.018296	-0.00363776	-0.0459148	0.0119352	-0.0115217	-0.034561	0.00602681	-0.0884726	0	-0.0118219	-0.038756	-0.0821296	-0.0491923	-0.034912	-0.0100892	-0.0194839	-0.0171615	-0.0371356	-0.0552752	-0.00987673	-0.0740164	-0.0195489	-0.0210822	-0.0397441	-0.0375454	-0.042093
Afdn|E9Q9C3	0	-0.00241269	-0.035542	-0.0549557	-0.0125642	-0.0149782	0.0360369	0.0184402	-0.0215772	-0.0478933	-0.0244192	0.0396462	0.00698935	-0.0528065	0.0133889	0.00888561	-0.0244627	0.0776231	0	0.0648076	0.0184377	-0.0581199	0.00284128	-0.0145442	0.0316227	0.0508877	0.036413	-0.011565	0.062032	0.00188746	0.0115473	-0.0312845	0.0616512	0.0635091	0.0402674	0.0499301
Clip1|D3Z2Z1	0	-0.0219702	-0.0237096	-0.0496848	-0.0206039	-0.0184378	-0.00139254	-0.0313124	-0.00764719	-0.0661372	-0.0536949	-0.0198407	-0.0590459	-0.050874	-0.00439399	-0.0306244	-0.0616339	0.0573593	0	-0.00970695	-0.0245072	0.127085	-0.0124954	-0.00191196	-0.0078273	0.0103371	0.00069308	-0.0642637	0.00166292	0.0130965	-0.0622523	-0.0409889	-0.00640858	-0.00110506	-0.0535714	8.74101e-05
Fry|E9Q8I9	0	0.00486308	0.0940127	-0.013579	0.0504773	0.0490509	-0.0253942	0.00267534	-0.00509295	0.0842294	0.0236674	-0.114065	-0.0463764	0.0287161	0.0130925	-0.0576813	-0.0575171	-0.0396364	0	-0.00103256	-0.0342758	-0.0382816	-0.0146057	0.0543835	-0.0186828	-0.0374161	-0.00548399	0.0746491	0.00735816	0.0479913	-0.02686	0.011641	-0.00803632	-0.0375003	-0.0812945	-0.00464471
Gmps|Q3THK7	0	0.00401422	-0.0119563	-0.080347	-0.0407016	-0.0449179	0.00829834	0.0125469	-0.0169082	-0.0302265	0.0179686	0.0271157	-0.0314061	-0.0156203	0.0462119	-0.00462731	-0.0123678	0.00593772	0	-0.0288021	-0.00684861	0.0229214	-0.0118646	-0.0228431	-0.0103655	0.0145422	0.0138765	-0.0361426	0.0528989	0.0275442	-0.0416525	-0.0496102	0.019965	0.0594176	0.0251711	-0.00927556
Me1|P06801	0	-0.0428433	0.0236088	0.101143	0.0185326	0.0472267	0.0318371	-0.0622666	0.0435256	-0.0497326	-0.0103157	-0.1055	-0.00762219	-0.00397228	0.0143055	-0.0917985	-0.0374787	-0.0917847	0	-0.091944	-0.0511777	0.0645458	-0.0661418	0.0200327	0.0485697	-0.074423	-0.0121094	-0.0515019	-0.0539155	-0.0242204	-0.00473354	-0.0990387	-0.0364748	-0.0490567	-0.00710252	-0.0647722
Ktn1|A0A087WS23	0	0.252596	0.223833	0.164336	0.313574	0.112501	0.316892	0.143784	0.189897	0.321276	0.341547	0.0688442	0.399429	0.204377	0.238557	0.245437	0.166697	0.304448	0	0.169181	0.126863	0.0555122	0.00079974	-0.00168189	0.106273	0.0225962	0.0473101	0.083886	0.10102	0.00161894	0.12353	0.0287563	0.0130028	-0.137962	0.0806118	0.153781
Iqsec1|A0A1D5RM83	0	-0.019574	0.0468392	-0.0397745	0.0168729	-0.0139072	0.00925926	-0.0366769	-0.0319317	-0.0273308	-0.0195086	-0.106655	-0.062786	0.00351052	0.014559	-0.0450949	-0.0494224	-0.030199	0	-0.0332162	-0.0491773	-0.0304732	0.0137956	-0.0113592	-0.0242192	-0.0408188	-0.043725	-0.06534	-0.0196283	0.00593423	-0.079729	0.0215011	0.00301465	-0.0198069	-0.0598687	0.0169183
|Q768S5	0	-0.00663554	0.144449	-0.153794	0.0752233	0.0659543	0.00483772	-0.0362418	-0.0640844	-0.0371787	0.0162527	-0.350718	-0.148896	-0.0115583	0.102805	-0.228583	-0.211741	-0.0532985	0	-0.0719809	-0.0723	0.193474	-0.111812	0.0334095	0.0175898	-0.0961725	-0.0268349	0.0285688	-0.0871607	0.0332377	-0.203457	-0.119846	0.0256653	-0.0896858	-0.173152	0.000365377
Tuba8|Q9JJZ2	0	0.0406154	0.0416359	-0.0298577	-0.0910633	0.0295776	0.166308	-0.0862174	-0.00204091	0.221967	0.0998043	0.103816	0.200379	0.100209	0.0575613	0.253027	0.192347	-0.0185346	0	-0.0292188	0.15951	0.0637088	-0.0426062	-0.0576709	0.0882078	-0.045477	-0.0712507	-0.0275624	0.177771	0.19025	0.1548	0.076878	0.110976	0.0533721	0.0621298	0.0385811
NA|P03995-2	0	-0.170577	-0.356235	0.281708	-0.288008	0.197126	0.130654	-0.232845	0.0100881	0.231572	-0.0371681	-0.0437516	0.310093	-0.0185345	0.110128	-0.114458	-0.1063	0.00215754	0	0.0121414	-0.0764407	0.235069	-0.523101	0.0038955	0.0873225	-0.280815	0.0228485	0.150815	0.0381345	-0.0884944	-0.0787475	-0.0162061	-0.0355013	0.0906589	-0.393673	-0.0288228
Gfap|P03995	0	-1.18579	-1.2406	1.45994	-0.655963	0.546447	0.596327	-0.286524	0.699235	-0.654598	-0.407987	0.122916	0.0648886	0.126579	-0.312854	-0.299481	-0.387598	-0.758345	0	-0.580092	-0.441889	0.622339	-0.542959	0.690431	0.678608	-0.207932	0.170223	-0.715691	-0.368782	-0.165314	0.32981	-0.317156	-0.320227	-1.03926	0.197933	-0.875532
|Q3TPI3	0	-0.0287396	0.0337439	0.0813748	-0.0564099	-0.0212452	-0.00902717	-0.0473288	0.000961826	0.0142346	-0.0376666	0.00190209	0.0442356	-0.0291776	-0.0474046	-0.040566	0.0160531	0.047341	0	-0.0461665	0.02883	0.0918414	0.0494217	0.0109935	0.0228449	0.00330901	-0.00898866	-0.031926	0.00963866	-0.0266807	0.111106	0.0342814	-0.0106213	0.0127945	0.0121018	0.00852093
Map4|A0A0G2JDN7	0	0.0229037	0.0877978	0.0340974	0.0819748	0.0384113	0.0774192	-0.0397696	0.0133302	-0.0292643	-0.12672	-0.253229	-0.058437	-0.00171889	-0.0365086	-0.199862	-0.0988538	-0.0324086	0	0.0348072	0.0164626	0.198108	0.0302993	0.0720997	0.0563223	-0.0696789	0.025355	0.0401428	-0.054385	0.012957	-0.0506926	0.0166648	0.0296162	-0.0574618	-0.0635423	0.0128423
Camk2b|Q5SVI1	0	0.0541056	0.0341995	0.197061	0.034461	0.0356459	0.346735	0.103815	-0.0534685	-0.00286587	0.262776	0.299083	0.142707	0.116517	0.0559883	0.170248	0.285558	0.17182	0	-0.111468	0.127076	-0.15338	-0.0134202	-0.32425	0.0181075	0.0420828	-0.207525	-0.406695	0.0311777	-0.104545	-0.0169603	0.018497	-0.180436	0.0566401	0.117916	-0.0869041
Hspa5|P20029	0	-0.0624786	-0.0531722	0.0297816	-0.0342434	-0.0365878	0.0551915	-0.00226315	0.0368185	-0.0929884	-0.0284356	0.0515002	-0.09376	-0.0518747	-0.0306277	-0.0327253	-0.0445188	-0.0360678	0	-0.0390133	0.0188772	0.0897403	-0.0971238	-0.0566248	-0.0258145	-0.044853	0.0105753	-0.0572756	-0.0648845	-0.0430433	-0.111617	-0.0569076	-0.0641889	-0.042396	0.0237518	-0.0321249
|E9PV45	0	-0.00132261	0.0215237	0.0257278	-0.00228267	0.0572516	0.0257964	-0.00439615	0.03552	0.0306248	0.00641736	0.0759753	0.0142846	0.0553048	0.0118123	0.062365	0.0663728	0.0073293	0	0.00661038	-0.0253755	-0.0590012	-0.0109037	0.0284363	0.00878916	0.0143935	-0.00198772	0.028861	0.0481447	0.0297279	0.0583259	0.00538561	0.0258604	0.0368222	0.038625	0.00412425
Psmd2|Q8VDM4	0	-0.0464134	-0.00114068	-0.0185517	-0.0361749	-0.0289493	-0.0218103	-0.00622505	-0.00900629	-0.0557706	-0.0486759	0.0157645	-0.0460541	-0.0020103	-0.0138213	-0.0315219	0.0280764	-0.0560248	0	-0.0526725	-0.0209251	-0.0776079	-0.0407187	-0.0461388	-0.016644	-0.00527635	-0.0123292	-0.0641155	-0.0291387	-0.0193788	-0.0632218	-0.00716596	-0.0117472	-0.00772147	-0.0249758	-0.0354315
Arhgap35|Q91YM2	0	0.0149169	0.0185065	-0.0332807	-0.00832374	-0.0223204	-0.0101925	0.0110788	-0.0272401	-0.0111884	0.0115728	0.0182432	-0.00903528	-0.0177431	-0.0114229	-0.0474602	-0.00965756	0.0184096	0	0.00313608	-0.0200893	-0.0123668	0.0117382	-0.0090084	0.010547	0.0339634	-0.00414827	-0.0411468	-0.00998187	0.0127767	-0.0198203	0.00637072	0.0354282	0.0394474	0.00500393	0.0143183
NA|Q9QZQ1-2	0	-0.0773586	-0.0804239	-0.156022	0.134168	0.0857311	-0.120202	-0.0735015	0.0100881	-0.136951	0.111383	0.00905478	0.0825212	-0.121804	-0.0947242	-0.193561	0.000575235	0.0311497	0	-0.00818929	0.0627372	0.144581	0.0733122	0.218159	0.187241	-0.170405	-0.0951225	0.837122	0.614877	0.178803	0.903002	0.122711	-0.178422	0.822268	0.298821	0.466281
Ahcyl1|Q80SW1	0	-0.0521374	-0.0352579	-0.0248228	-0.063081	-0.0422324	-0.0843452	-0.000940645	-0.0400134	-0.0599309	-0.0468663	-0.0221222	-0.116936	-0.0117208	-0.0692463	-0.0846389	-0.0535176	-0.111985	0	-0.0328776	0.0249571	-0.0514184	-0.0234688	-0.00849394	-0.0506272	-0.00731137	-0.0136216	-0.0200592	-0.0370885	0.017539	-0.065714	-0.0168267	-0.0245216	-0.0380422	-0.0207163	-0.0592237
Cad|B2RQC6	0	-0.0399577	-0.0650559	0.0427593	-0.0356602	-0.0415677	-0.0289879	0.031337	0.0238356	-0.0323373	-0.00235647	0.0938412	0.048521	-0.0160579	-0.0591598	-0.00149812	0.0227537	-0.0218335	0	0.00905618	0.0184232	-0.120071	0.0160851	0.00855756	-0.0318997	0.0465533	0.0274087	0.00569708	0.00697167	-0.0235947	0.083656	-0.0158088	-0.0296401	0.0201208	0.0610929	-0.0243056
Psmd1|Q3TXS7	0	-0.0123665	0.018853	-0.0183612	-0.022737	-0.000469175	0.0290944	-0.0145406	-0.00677511	-0.0662906	-0.0389102	0.00723055	-0.0663529	-0.0122642	0.0248693	-0.0249426	0.00845081	-0.0421801	0	-0.0233308	-0.0141477	-0.0969924	-0.0107629	-0.0313841	0.0168888	-0.00340307	-0.00252619	-0.115167	-0.0318769	0.0156168	-0.0971319	-0.00634003	0.0119877	-0.00530642	0.0256844	-0.0145014
Kif2a|E0CZ72	0	-0.0116754	0.0181595	-0.027433	-0.0164855	-0.0233549	-0.0275729	-0.0450832	-0.0214041	-0.056056	-0.0367218	-0.0516072	-0.0440984	-0.0362005	0.0106107	-0.0779467	-0.0725618	0.00375286	0	-0.0577015	0.0167596	0.0286743	-0.0283403	-0.0476311	-0.0267764	-0.0421148	-0.0173382	-0.0889752	-0.060038	-0.0166195	-0.0817301	-0.0646723	0.000869836	-0.0521364	-0.0604321	-0.0246991
Acsl6|Q91WC3	0	0.00792202	0.0551497	0.0894385	0.0180235	0.0611477	0.000578439	-0.0478846	0.0296077	0.0499833	-0.00741585	-0.0818335	0.0415246	0.0689017	0.00706349	-0.136262	-0.031387	-0.107534	0	-0.0629658	0.0176035	-0.0698196	-0.00723928	0.0693206	0.0459841	-0.0600532	-0.0125978	0.0692098	-0.036551	0.0375244	0.0869885	0.00145839	0.0152929	-0.0305299	0.0244942	-0.0341852
NA|Q9R1V6-11	0	-0.0270203	0.0198254	0.0782574	-0.0607345	-0.0446114	0.0241617	-0.0751155	-0.025992	-0.0647875	-0.0694897	-0.0571626	-0.0411067	-0.0344125	-0.042914	-0.134482	-0.029112	-0.00677145	0	-0.0735648	0.0141687	-0.0397243	0.0668611	-0.0414959	0.000550745	-0.0262773	-0.0306579	-0.0688135	-0.0298747	-0.0425245	0.0339644	0.0316116	0.0068004	-0.025018	-0.0175708	-0.0143197
Rims1|Q99NE5	0	0.0167474	0.106379	-0.083232	0.102265	0.0607495	0.0512721	-0.00515217	-0.0374316	0.00869872	0.0325037	-0.272092	-0.0354404	0.0172439	0.105798	-0.102641	-0.129203	0.0730839	0	-0.0593469	-0.102233	0.0967924	-0.018618	0.0363613	0.0328445	-0.0586439	-0.00356831	0.0877257	-0.0376183	0.0523839	-0.0362743	-0.0619503	0.0434127	-0.0465143	-0.132391	0.0712343
Utrn|E9Q6R7	0	0.0259401	-0.0178485	0.0396319	0.0156851	0.0687273	0.0747599	-0.00472453	0.0333205	0.047948	0.0583932	0.0124633	0.102141	-0.00373145	0.0277632	0.1241	0.0263466	-0.0371612	0	0.0389457	0.00520844	0.0567699	-0.0169298	0.0351901	0.0703603	0.0401108	-0.00403886	0.118682	0.0870714	0.0257231	0.0921128	0.0129118	-0.00838301	0.0436136	0.0753249	-0.0101461
Iqsec1|E9PUA3	0	0.306322	0.228339	0.118856	0.308753	0.297787	-0.036173	0.0638174	0.218686	0.30364	0.297407	0.150279	-0.139473	0.178709	0.313995	0.105696	0.212306	0.196806	0	-0.318174	-0.120316	-0.118966	-0.075326	-0.0464914	-0.044098	-0.0884121	-0.271712	0.0455669	0.160426	-0.225271	-0.243158	-0.0407651	-0.0490473	-0.0952261	0.0254717	-0.0643113
Basp1|Q91XV3	0	0.0238757	0.106681	-0.204012	0.104539	-0.0162791	0.127105	0.0281071	-0.00814235	-0.0847084	0.0181534	-0.114945	-0.0777336	-0.0473222	0.0627	0.0978049	-0.0751851	0.131644	0	-0.0106816	-0.00130505	0.0331275	-0.0157992	-0.0304515	0.0353431	-0.01807	0.0707043	-0.109433	0.0482881	0.0887857	-0.126614	-0.0524049	0.0751866	0.0661477	-0.0400207	0.118891
|A1L332	0	0.112965	0.0420913	0.129147	0.134076	0.100625	-0.00805598	0.125887	0.061685	-0.00552822	-0.0467507	-0.0890267	0.0373844	0.0211956	0.0121464	-0.12149	-0.106383	0.00968262	0	0.021176	0.0818959	-0.0398596	0.134497	0.00445049	0.0141448	0.0846877	-0.0545577	0.0610462	-0.0441046	-0.0568387	0.0149411	0.116929	0.0346723	-0.0836827	-0.193459	0.00882745
Eif4g3|Z4YKC4	0	0.323076	0.272999	0.211931	0.260641	0.162137	0.136338	0.242224	0.390253	0.5366	0.376549	-0.00300051	0.24954	0.384012	0.340642	0.332025	0.166685	0.185391	0	0.356109	0.342322	0.271384	0.106462	0.360481	0.569694	0.128446	0.0465769	0.0480625	0.104385	0.201212	0.603364	0.393101	0.27739	0.297575	0.271377	0.161562
Cct3|P80318	0	0.000904651	0.00358951	-0.0527958	-0.0246222	-0.04611	-0.0445985	8.17748e-05	0.00231707	-0.0388066	0.00425745	0.0362278	-0.0492381	-0.0169032	-0.0101759	-0.0878677	0.0448051	-0.0234177	0	0.00166058	0.0256717	-0.0271582	-0.00472438	-0.0773611	-0.0558023	0.0229517	-0.0229452	-0.0917192	-0.00375716	-0.0675322	-0.0740891	-0.032779	-0.0354662	-0.0151986	0.000842581	-0.0645449
Tjp2|A0A3B2WCN9	0	0.0200028	0.000225488	0.172077	-0.0009805	0.0281961	-0.0737891	-0.0208644	0.0270982	0.0561407	-0.011153	-0.0954169	0.0510939	0.00136346	-0.101375	0.0401513	0.077318	-0.0647577	0	-0.0130641	-0.0104	0.0945112	0.0816513	0.0311627	0.0104598	0.00843526	0.000920144	-0.00919304	-0.0149207	-0.0644696	0.055418	0.113148	-0.0835073	-0.0502331	-0.028968	-0.00975758
Lonp1|Q8CGK3	0	-0.0119693	0.00564886	0.0392615	-0.031056	0.0381926	0.0559544	-0.0206696	0.0102545	-0.0333201	0.0027029	0.0184795	-0.00516472	0.018708	0.0510085	-0.0483411	-0.0187215	-0.00579066	0	-0.0167257	0.0222426	-0.00296464	-0.0335234	0.00309369	0.0471516	-0.0251045	0.00755751	-0.0217692	-0.0139605	0.0232535	-0.0226352	-0.0165845	0.0284762	-0.00855595	0.0328871	-0.0189413
Pacs1|Q8K212	0	-0.0253385	0.0297963	-0.0704677	0.0307058	-0.0150934	-0.0380905	-0.00534929	-0.0277278	-0.0703623	-0.0220112	0.039545	-0.0488472	-0.00590552	0.00725703	-0.0553666	0.0112859	0.0548503	0	-0.0197309	-0.00548102	-0.110297	0.0103104	-0.0368137	-0.0569103	0.0193198	-0.031163	-0.0859503	-0.0443776	-0.0188529	-0.135367	-0.0439712	0.00161982	-0.0192004	-0.0540918	-0.0260464
Map2|G3UZE9	0	0.126703	-0.0959504	0.213065	-0.12518	-0.126622	0.0420576	0.0143164	-0.0038477	0.0819748	0.105025	0.221253	0.154589	0.0353492	0.00618797	0.159008	-0.00554852	-0.0563207	0	0.0165271	0.155593	0.1845	-0.107851	0.016411	-0.0412239	0.0387444	-0.146031	-0.215075	0.116948	-0.117407	0.130933	0.0320062	-0.0275773	0.220723	0.160692	0.132152
Got2|P05202	0	-0.0278243	0.0365703	-0.00125357	-0.0399175	-0.0299106	-0.0616665	-0.0716912	-0.0477495	-0.0650107	-0.0492091	-0.0946561	-0.124553	-0.0385877	0.0200958	-0.137749	-0.112304	-0.0669491	0	-0.0770884	0.0218435	0.0722869	-0.0704705	-0.0486056	-0.0387192	-0.0803541	-0.0438572	-0.10886	-0.0805282	0.00491543	-0.13468	-0.0484798	-0.0206625	-0.0809165	-0.0913246	-0.084957
Prep|Q9QUR6	0	0.0204663	0.0657081	0.00496786	0.0496846	0.0254052	-0.055079	-0.0179855	-0.0165267	0.024281	0.0149039	-0.172627	-0.0112717	0.0610219	0.0272919	-0.0799611	0.0137094	-0.0702392	0	0.00101324	-0.00292397	-0.0375586	0.0620141	0.0304072	0.0109538	0.00820524	-0.0104696	0.0702846	-0.0147647	0.0154463	-0.0051345	0.0516546	0.0193875	-0.0530335	-0.0461804	0.00733073
Camk2a|F8WIS9	0	0.149045	0.139452	-0.0681031	0.219046	0.0540262	0.00555682	0.105489	-0.0491444	-0.0142916	-0.0721152	-0.180425	-0.276625	0.0910225	0.104327	-0.167292	0.109531	-0.168806	0	-0.0235255	-0.153904	0.0653559	0.0136269	0.0676412	0.0549587	-0.0302479	-0.00620125	0.0172547	-0.131716	0.055197	-0.390711	0.253993	0.148155	-0.149938	-0.111723	0.0289293
Copa|Q8CIE6	0	-0.0354795	-0.0289823	0.00905136	-0.0294598	0.00626496	-0.0291311	-0.00137076	0.00972919	-0.00592391	-0.010103	0.0498642	-0.00188603	0.0111416	-0.0370473	-0.0260341	0.00609092	-0.0933359	0	-0.0117737	0.00263368	-0.0920817	-0.0421044	0.0123621	-0.0062489	-0.00165248	-0.000449859	0.0232803	-0.0191641	0.0056895	-0.0303744	-0.0233632	-0.00559185	-0.0238533	0.00681737	-0.0227687
Golgb1|E9PVZ8	0	-0.0104725	-0.0130681	0.0188566	0.0309358	0.0350039	0.0164499	-0.00119828	0.0197587	0.0665259	0.0946648	-0.00160696	0.149088	0.024445	0.0307786	0.0561802	0.0182599	0.0332917	0	-0.011754	-0.0448645	0.0588517	-0.0407493	0.0316245	0.00375117	-0.0223596	0.00759143	0.128216	0.0473431	0.0245833	0.141797	-0.0168233	-0.0118789	0.0918822	0.0407522	0.0484569
Tubb6|Q922F4	0	0.0709757	0.0574908	0.107923	0.0403359	0.0830962	0.0433722	0.0641978	0.04217	0.0726432	0.0203499	0.141383	-0.00342296	0.0864012	0.0787786	0.0841255	0.107104	0.075489	0	0.0713759	-0.00673559	0.0713537	0.105954	0.140767	-0.0043286	0.0926675	0.0879502	0.0331488	0.122134	0.0877007	0.0478549	0.0612505	0.0671302	0.0554861	-0.0448403	-0.000694188
Lars|Q8BMJ2	0	0.0302808	0.0869377	0.0148798	0.0214212	0.044457	0.00780989	0.0299261	-0.0107488	0.0022652	0.0118683	-0.0942321	-0.0479041	0.0357647	0.0501412	-0.0528801	0.0108706	-0.05468	0	0.0078917	0.0212265	-0.0676821	-0.00143933	0.00682947	0.00806612	-0.0339276	-0.0232203	-0.027686	-0.0606264	0.00544159	-0.0653439	0.0325797	0.00865657	-0.079731	-0.0588094	-0.0269108
Dlg2|A0A338P6J0	0	0.0272813	-0.0152844	-0.0261253	0.0157441	-0.00818101	-0.00241539	0.000655732	-0.0315844	0.0240036	-0.0165872	-0.0258079	0.0397373	-0.0301425	0.0874521	0.0608047	0.0583522	0.141135	0	-0.0155497	-0.0846575	-0.0342941	0.0424725	-0.0508627	-0.0278856	0.0060366	-0.0684515	-0.0343779	0.0725393	-0.0254527	0.00259606	0.0122397	0.00329961	0.0218863	-0.0312741	0.0483286
Gpr158|Q8C419	0	0.00655565	0.0678614	-0.0603158	-0.00475168	0.00233454	-0.0441555	-0.0388622	-0.0917402	-0.0364112	-0.0387146	-0.155623	-0.0924078	-0.0235526	0.0314483	-0.115048	-0.0398162	0.0140816	0	0.00506461	-0.0549175	0.00341795	0.165539	0.0184735	-0.000203142	0.036183	-0.0271021	-0.0494478	-0.00111425	0.0230178	-0.0848726	0.130502	0.0433255	-0.0524434	-0.101648	0.0100581
Prkcb|P68404	0	0.0542732	0.183568	0.0285566	0.0367871	-0.0681465	-0.0961237	-0.0233125	-0.00759584	-0.0999421	0.0485813	-0.0616181	-0.0788738	0.0346848	-0.0156063	-0.34448	-0.0796226	-0.179031	0	0.0665398	0.187245	-0.0492469	0.0301806	-0.0595901	-0.0468998	0.0500096	0.038423	0.0510539	0.0177924	0.0080768	0.0854846	0.0027202	-0.018053	0.0477715	0.050602	-0.02229
Ecpas|Q6PDI5	0	0.0213241	0.00878673	0.0133985	-0.00574553	0.000791271	0.016642	0.0372984	0.00692369	0.0416961	0.0128209	0.131021	0.0231329	0.0300229	-0.00258227	0.026166	0.089744	-0.00111295	0	0.00400767	-0.0072396	-0.137551	-0.00990101	-0.0302991	-0.00960719	0.0308628	-0.00978911	-0.0171366	0.0114314	-0.0161352	-0.0222925	-0.000281587	0.0247789	0.00480469	0.0577824	-0.00838067
Ap3b2|Q9JME5	0	-0.039627	0.014897	-0.0705988	-0.0043756	-0.0253859	0.00906103	-0.030344	-0.0239492	-0.0458834	-0.0183902	-0.0163397	-0.032855	-0.0318847	0.0171155	-0.0719738	-0.0740992	0.039854	0	-0.0193454	0.00887054	-0.0901583	-0.0545967	-0.0378112	-0.0289151	-0.00514543	-0.00270472	-0.038744	-0.00431697	0.0120173	-0.0325144	-0.0796772	-0.0103936	0.0423119	-0.02623	0.00135584
Scn2a|B1AWN6	0	-0.0408849	0.0250532	-0.0219412	0.0111642	0.000702065	0.0437055	-0.00195372	-0.0106496	-0.081527	-0.0623793	-0.0104513	-0.0845548	-0.0259509	0.00550428	-0.0940956	0.0280598	0.0824219	0	-0.0129522	-0.0596034	-0.0646316	0.0908373	-0.0127268	0.00439007	0.0829302	0.0113153	-0.0481912	-0.0161369	0.0336494	-0.0757672	0.019469	0.0604519	-0.0604904	-0.0473232	0.020627
Mthfd1|Q922D8	0	-0.00482547	-0.014212	0.0264994	-0.0160721	0.00243216	-0.0113371	0.0118103	0.0132926	-0.0515343	0.00949235	0.00635738	0.0179651	0.018456	-0.0112621	-0.0625379	0.0650476	-0.0869765	0	0.0135565	0.0134434	-0.0310054	0.0242789	-0.018104	0.000657944	0.0253877	-0.0177363	-0.0744544	-0.0153017	-0.0621712	-0.0150766	-0.00293253	-0.0264773	-0.0261829	0.0429444	-0.0551764
Tom1l2|Q5SRX1	0	-0.0233768	0.0359914	-0.0344977	-0.0132436	-0.0117587	-0.0283654	-0.0236218	-0.0122043	0.0117704	0.00384368	0.00657158	0.00144961	0.0260584	0.0216798	-0.0531874	-0.00668404	-0.0132013	0	-0.0259111	0.0432673	0.0599177	-0.00757176	-0.0137331	-0.0481466	0.00341575	-0.0252622	-0.0372644	-0.0216284	-0.010526	-0.0470101	-0.0197919	0.000401537	-0.00252522	0.0091826	-0.04339
Bcan|Q61361	0	0.00343917	0.0655368	-0.0276845	-0.0527338	-0.0112927	0.0415139	-0.0803221	-0.0277662	-0.000272384	-0.0763695	-0.110919	-0.0204223	-0.00661379	-0.0195127	-0.0665569	0.00500421	-0.0568213	0	-0.0952941	-0.019862	0.111502	0.0110355	-0.0647561	0.0339717	-0.105241	-0.0457066	-0.0892956	-0.0891583	-0.0105082	-0.0540205	0.0746145	-0.00126421	-0.0533454	-0.037321	0.00419018
Dip2a|F8WI56	0	-0.0369404	0.0262772	0.0980565	-0.0477951	0.0558197	-0.0184446	-0.0564664	0.0189376	0.00914689	-0.080642	-0.0460083	-0.00496182	0.011021	-0.0454858	-0.0937502	-0.055874	-0.0870857	0	-0.0614773	-0.0286676	-0.0437445	-0.0194668	0.0868076	0.0376576	-0.0415043	-0.038818	0.043633	-0.0727717	-0.0121753	0.0847345	-0.00660072	-0.0157924	-0.0963606	-0.0460757	-0.077845
Stxbp5l|Q5DQR4	0	0.00296674	0.0774703	-0.0589161	0.0642229	0.0288928	-0.0377741	-0.00752916	-0.0116832	-0.0261451	0.0243587	-0.147337	-0.0746194	0.0223341	0.0604055	-0.107047	-0.0921198	0.0113677	0	-0.0277416	-0.00699731	-0.0386199	-0.00513864	0.035991	-0.0170034	-0.0369652	0.0166152	0.016314	-0.0225902	0.0634799	-0.100819	-0.0183138	0.0152124	-0.0540808	-0.0864839	-0.0127257
Shank2|D3Z5K8	0	0.0258977	0.080701	-0.0652692	0.115564	0.0831179	0.0715626	-0.00382979	0.0302271	0.0353896	0.0157127	-0.278552	0.025343	0.0642226	0.213057	-0.0312298	-0.0749175	0.0339499	0	0.00536908	-0.0675956	0.185571	-0.00985756	0.0928017	0.0702468	-0.0564434	0.0236136	0.12001	-0.0286097	0.0934238	-0.0512012	-0.0269735	0.0580571	-0.0475194	-0.126979	0.0556461
Acsl6|Q5ICG5	0	-0.230854	-0.209392	0.0697578	-0.123762	-0.0322657	-0.0244818	0.0810759	-0.0276585	0.0897969	-0.188772	0.111747	0.118092	0.115549	-0.101204	-0.16056	0.0266508	-0.312919	0	0.176736	0.0072982	0.145248	0.129193	0.124983	0.198113	0.18786	0.120841	0.299823	0.162166	0.194748	0.300152	0.162567	0.173287	0.193051	0.0999369	0.2003
Vps35|Q9EQH3	0	-0.0673743	0.0137033	-0.0787095	-0.0443084	-0.00655604	-0.050111	-0.00491631	-0.0237774	-0.0584488	-0.0627346	0.0677141	-0.12718	0.0082246	-0.0110175	-0.107251	-0.0376707	-0.0900843	0	-0.0164453	0.022172	-0.0928077	-0.0892657	0.000954767	-0.0424487	0.00984094	-0.0152817	-0.0387642	-0.0286448	0.0530792	-0.106882	-0.0763398	0.00760667	-0.0941787	-0.0631265	-0.0740054
Slc8a1|Q68FL0	0	0.0672944	0.123435	-0.126079	0.0977238	0.0551162	0.0345947	0.021427	0.0260659	0.0139081	0.00198437	-0.182034	-0.0557904	0.0591719	0.082111	-0.068107	-0.0337036	0.0217561	0	0.0246183	-0.00542232	-0.0317503	-0.0599067	0.00965379	0.00747083	-0.0641541	0.00938828	-0.0173011	-0.0908914	0.0325596	-0.17565	-0.041106	0.0434446	-0.0606183	-0.131209	-0.0162399
Xpo1|Q6P5F9	0	-0.0062831	0.00608817	-0.0165113	0.0271563	-0.0325792	-0.0426869	0.040304	0.0135218	0.0135228	0.00471506	0.125801	0.0189589	-0.00339278	-0.0248386	0.0268038	0.0282318	0.0188117	0	0.0490554	0.08013	-0.113097	-0.0181949	-0.0261766	-0.0279372	0.0443113	0.0459174	0.0689817	0.0722036	0.00738796	0.0602696	-0.0171277	-0.0096241	0.0362213	0.0277119	0.00672272
Glud1|P26443	0	-0.0124013	-0.0476355	-0.0284201	-0.0613596	0.0149376	0.0534395	-0.0702387	0.00733513	-0.0571441	-0.0381541	0.0505185	-0.0446912	0.02454	0.039	-0.025195	-0.027838	-0.0657105	0	-0.093644	-0.0621171	0.0348681	-0.114364	-0.043264	0.0231113	-0.100741	-0.0423096	-0.114522	-0.071558	0.0326075	-0.120994	-0.0237432	0.0339392	-0.0359505	0.00606877	-0.079954
Dlg3|P70175	0	0.177959	0.107194	0.0455571	0.309495	0.174228	0.633695	0.183139	0.052795	0.25497	0.133419	-0.0768826	0.246233	0.0535893	0.183144	0.175358	0.107365	0.276984	0	-0.318173	-0.249781	-0.182553	-0.222937	-0.104695	-0.249527	-0.286017	-0.349724	-0.34916	-0.0564985	-0.152761	-0.153129	-0.217003	-0.152175	-0.223276	-0.314129	-0.151488
Cdc42bpb|Q7TT50	0	0.00788376	0.0210648	-0.0437755	0.0257041	-0.020671	-0.0362114	0.00945008	0.0119085	-0.00531035	0.0134551	-0.0304175	-0.00211903	0.00366813	0.0153296	-0.0268909	0.0231402	0.0404971	0	0.020999	-0.010266	-0.0653123	0.00863624	-0.0238561	-0.0342258	-0.0135822	0.00706049	-0.0190447	-0.00248407	-0.00915384	-0.0164427	-0.0184282	-0.00535851	-0.0395441	-0.0202956	-0.00733198
Chl1|P70232	0	-0.0297064	0.0518982	-0.0594964	0.00785723	0.0933385	0.105041	-0.0158886	0.0472443	-0.0514858	0.00728952	0.0144621	0.00928016	0.00747914	0.106935	0.0657858	0.000794599	0.081911	0	-0.0575082	-0.118044	0.0650057	-0.0697743	0.0122674	0.0716071	-0.0409022	-0.0292365	-0.131751	-0.0375913	0.0758291	-0.0426082	-0.0749169	0.0289536	0.0246366	-0.0127048	0.00108623
NA|Q6ZWR6-5	0	0.372376	0.102512	0.184332	0.18181	0.45102	0.139379	0.223125	0.272704	0.371383	0.430197	0.0480355	0.139011	0.195775	0.358771	0.126634	0.0173731	0.268049	0	0.12198	0.254852	0.326519	0.215047	0.29966	0.37427	0.338037	0.148699	0.269131	0.272036	0.321352	-0.0706716	0.122724	0.309533	0.366785	0.08456	0.250854
Nomo1|Q6GQT9	0	0.0338394	0.031165	0.0522124	0.0255446	0.054119	0.0465681	0.025411	0.0125294	0.0600007	0.0398641	-0.0349734	0.0558093	0.0628153	0.0505005	0.00169593	-0.00119297	-0.00163707	0	-0.0198866	-0.033021	0.0237271	-0.0366533	0.0192325	0.0197803	-0.0307052	0.00266232	0.0309226	-0.000765213	-0.00351099	-0.0100683	0.012862	0.0198525	0.00699009	0.00686449	0.0308889
Cask|O70589	0	-0.00483063	0.0716564	-0.0922966	0.0567409	-0.0268981	-0.0219126	0.0250595	-0.0170774	-0.0296215	0.021082	-0.0630971	-0.0156057	0.00751828	0.0447633	-0.0400442	-0.0290125	0.0151891	0	-0.0110571	-0.0143535	-0.0378029	0.0422618	-0.0157071	-0.00166208	0.0511035	-0.00326934	-0.0081055	0.000638913	0.0317204	-0.072183	-0.0252203	0.0260047	0.0230683	-0.0332352	0.0295139
|Q3U6S1	0	-0.556017	-0.598855	0.344778	-0.0542717	-0.250274	-0.0116167	0.207664	0.286825	-0.2029	0.327157	0.439286	-0.06072	-0.142427	-0.199229	0.659022	0.126507	-0.725757	0	0.373885	0.441099	-0.21265	-0.440996	-0.264007	0.023706	0.154443	0.239076	-0.298382	0.123847	-0.141312	-0.437902	-0.191053	-0.45703	-0.586905	0.0751956	-0.355313
Tjp1|P39447	0	-0.0103496	-0.0065508	0.154417	-0.0144909	0.0546796	-0.0213702	-0.0187969	0.0379613	0.00225598	-0.0367046	-0.104901	-0.0103475	0.00589803	-0.0405947	-0.0330123	-0.0126675	-0.0446653	0	-0.0273954	-0.0211816	0.186163	0.0338025	0.0592748	0.0676049	-0.0136206	0.0205015	0.0120781	-0.0120751	0.000649985	0.037521	0.0559037	-0.0327801	-0.0624476	-0.0244417	-0.013402
Dip2a|Q8BWT5	0	-0.205519	-0.238159	0.0440749	-0.0629043	-0.0999266	-0.186312	-0.218542	-0.122762	-0.133469	-0.187907	-0.483664	-0.0733456	-0.116546	-0.239919	-0.362736	-0.245643	-0.269052	0	-0.171289	-0.115358	0.0459596	0.0660112	0.141978	-0.0691675	-0.0454459	-0.00707236	-0.216218	0.0493806	0.0719075	0.00324616	0.265828	-0.125865	-0.197828	0.108907	-0.101203
Ppp2r1a|Q76MZ3	0	-0.0361125	0.048155	-0.0273239	0.00529056	-0.0256048	-0.0714594	-0.00789271	-0.0108607	-0.0437858	-0.0494389	-0.0522185	-0.115483	-0.009048	-0.00528845	-0.09673	-0.000174879	-0.0517726	0	-0.0251287	-0.00608455	-0.10187	-0.00293299	-0.0299833	-0.0988781	-0.00132451	-0.0456046	-0.0552934	-0.0794414	-0.0214039	-0.11659	-0.0209984	-0.0293701	-0.114458	-0.122989	-0.0924855
Glg1|Q61543	0	-0.0242933	-0.0296542	-0.0331303	-0.0168517	0.00557102	0.00428077	-0.0267975	0.020301	-0.0686079	0.00368189	0.00673532	-0.0662684	0.0287567	0.0292023	-0.0498961	-0.0297688	-0.0894511	0	-0.0380507	-0.0503771	-0.0609411	-0.047525	-0.0157124	0.0190373	-0.0532419	0.00100018	-0.0373209	-0.0525422	0.0415923	-0.100901	-0.016561	0.00806435	0.0140555	0.00745082	-0.000511378
|Q66JR7	0	-0.0192486	-0.0584058	0.00442365	-0.0381952	-0.0266206	-0.0027394	0.00941166	0.0325837	-0.102568	-0.0142982	0.110631	-0.0676395	0.00166489	-0.0316532	-0.0460935	0.0103827	-0.0769877	0	-0.0434362	-0.0151903	-0.11158	-0.0285573	-0.0800144	-0.00380412	0.0124364	0.0109867	-0.186385	-0.0548514	-0.0350306	-0.133372	-0.0233287	0.00464022	-0.00269706	0.0401869	-0.0848871
|G5E924	0	-0.00953372	-0.0489339	-0.0885725	-0.0202205	-0.0685978	-0.0125561	0.0010878	0.0013366	-0.0769307	-0.0162667	0.0302165	-0.107851	-0.02417	0.0260062	0.0258996	-0.0152861	-0.0471507	0	0.0429685	0.0279057	-0.0176046	-0.0427743	-0.090835	-0.023649	0.0093686	0.0288198	-0.114743	0.00363643	-0.0154087	-0.199036	-0.00246418	0.00060993	-0.0563875	-0.0073567	-0.0275976
Afdn|E9PYX7	0	0.529943	0.223392	0.0703186	0.479199	0.200007	0.566787	0.264921	-0.00754614	0.250488	0.507679	0.187569	0.305541	0.217191	0.134586	0.0719435	-0.0134695	0.15574	0	-0.0849285	-0.0264901	0.00366831	-0.423171	-0.255419	0.140905	-0.284507	0.127564	-0.0404204	0.00422318	-0.434463	0.0590431	-0.0647322	-0.0591088	-0.159499	-0.312173	-0.290436
Acaa2|Q8BWT1	0	-0.0262152	-0.275091	-0.05063	-0.105062	-0.0696341	-0.185811	0.00474205	-0.0251776	0.0552387	-0.0879519	0.142556	0.146748	0.0555459	-0.136817	0.271843	0.0860406	0.00685044	0	-0.223395	-0.190087	-0.171949	-0.128219	-0.300348	-0.27199	-0.131134	-0.161985	-0.0626353	-0.19927	-0.0526751	-0.233568	-0.213708	-0.186274	-0.0339678	-0.0126018	-0.181105
Rab3gap2|E9QKE4	0	0.00396912	0.0295144	-0.0297061	0.00814289	-0.0244736	-0.0610363	0.0102708	-0.0012632	-0.0115135	-0.0309033	0.0366457	0.00573502	-0.0098601	-0.0223288	-0.0843906	0.0528289	0.0144724	0	0.0264215	0.0174185	-0.107815	0.0706631	-0.0214043	-0.036841	0.0268257	-0.0145832	-0.0319672	-0.0228375	-0.0540178	-0.0113086	0.00953195	-0.00655595	0.0237367	-0.0128337	-0.0113451
L1cam|Q6PGJ3	0	-0.0242514	-0.0311546	-0.13342	-0.00610507	0.00891494	0.0468304	-0.0055111	-0.0312836	-0.0967226	-0.0460465	0.0423862	-0.0417189	-0.0175084	0.0678249	-0.0581228	0.0200322	0.085796	0	-0.0468699	-0.0838867	0.00974774	-0.00293616	-0.0456518	0.0437694	0.0663762	0.00562146	-0.0852154	0.0362349	0.0509236	0.0408319	-0.0353746	0.0792688	0.0934693	0.044218	0.0366366
Eps15l1|Q60902	0	0.00971892	0.000920633	-0.025582	-0.00921463	-0.00362718	0.00753457	-0.024983	-0.0399296	-0.0425663	-0.0189885	0.0213113	-0.0323748	-0.00329179	0.0252767	-0.0532503	0.00402667	-0.000222915	0	-0.0474503	-0.0160056	0.0864971	0.00718211	-0.0554138	-0.00942593	-0.00817992	-0.0546261	-0.101275	-0.0321753	-0.034603	-0.0877417	-0.0354483	0.00401856	-0.00379336	-0.0131576	-0.018155
NA|P23819-4	0	-0.00438235	-0.0119608	-0.0850363	-0.0111243	0.0168146	0.0441793	-0.0310897	0.0118516	-0.0916682	-0.0744977	-0.0516046	-0.024739	-0.0185675	0.15999	0.0667424	-0.0094453	0.0431724	0	-0.0506961	-0.0154806	-0.107575	-0.0578234	-0.00953029	-0.00023204	-0.0421096	-0.0214644	-0.114299	0.00871099	0.0187026	-0.168908	-0.0720078	0.0469806	-0.042113	-0.0980486	-0.0259907
Csde1|Q91W50	0	-0.0309128	-0.0157999	-0.009785	-0.0414547	-0.00182561	0.0246642	-0.0336721	-0.0264522	-0.0455065	-0.0329575	-0.0501899	-0.0650621	-0.0256635	-0.00853136	-0.0491239	-0.0426731	-0.0373256	0	-0.0339841	-0.0336689	0.108147	-0.0300669	-0.0467666	0.00403561	-0.0211952	-0.0323668	-0.052691	-0.0477729	0.00340072	-0.078886	-0.0509044	-0.0310237	-0.0352482	-0.0494768	-0.0422637
Shank2|Q80Z38	0	0.0456075	0.264127	0.0341826	0.269721	0.215459	-0.185822	0.0781651	0.0383865	0.160458	-0.0990679	-0.361058	-0.065253	0.240205	0.156114	-0.257423	-0.00184758	0.106081	0	-0.143932	-0.0870964	0.291477	-0.112297	0.0844722	-0.0520136	-0.058257	-0.0464795	0.0890236	-0.21808	0.00434951	-0.236513	-0.088277	-0.0168534	-0.223686	-0.26952	0.0314962
Cs|Q9CZU6	0	0.00352206	0.0504512	0.0109121	-0.0171864	-0.00904582	0.0106094	-0.0413459	-0.0261787	0.011037	-0.0265922	-0.029613	-0.0590669	0.0246884	0.00759056	-0.0753533	-0.0301156	-0.0425289	0	-0.0384006	0.0317232	-0.0469729	-0.0706773	-0.0520035	0.0137733	-0.0414926	-0.0262436	-0.0110591	-0.0153348	0.0302367	-0.0533013	0.0176924	0.0148657	-0.0404105	-0.0124985	-0.0409149
NA|O70133-3	0	-0.0149444	-0.135876	-0.082302	0.0532839	-0.110871	-0.108292	-0.11015	-0.0489637	-0.192586	-0.166744	-0.467579	-0.339544	-0.165282	0.0937283	-0.193437	-0.182836	-0.0937212	0	-0.145032	-0.00308628	-0.00559224	0.110352	0.0356887	0.0155766	-0.0554296	0.233608	0.0293652	-0.15698	-0.0119708	-0.151648	0.0736405	0.191708	-0.396749	-0.138645	0.0847928
Dlg1|D3Z3B8	0	0.000604358	0.00995964	-0.150575	-0.00329592	0.0135048	0.290747	0.0531851	-0.103389	-0.037617	0.0222052	-0.0435533	-0.030467	0.0289082	0.0212139	-0.0484811	-0.00543393	0.0433502	0	0.0783658	0.00853083	0.06199	0.0144029	-0.0350714	-0.0936905	0.0682672	-0.0388159	0.0350778	-0.0603673	0.0946165	-0.0698513	0.0145747	0.0461288	0.0259162	0.0125388	0.0127387
Pgm2l1|Q8CAA7	0	-0.0422159	0.0422257	-0.0992478	0.0438376	0.0236088	0.0248108	-0.030957	0.0484521	-0.0145377	-0.0820103	-0.0981103	-0.0466428	-0.0195559	0.0585243	-0.0474834	0.000834398	0.0125985	0	0.0138365	-0.0147771	-0.0961749	-0.0348731	0.0518197	-0.0122491	-0.0297595	-0.0145004	-0.0188898	0.00216136	0.0287942	-0.0477954	-0.0797628	-0.0101239	-0.0742041	-0.090716	-0.03984
Vps13d|B1ART2	0	0.0477591	0.0520249	0.0287226	0.0321498	0.0360369	0.0147305	-0.00663522	0.00178748	0.0240913	0.0168849	-0.0525274	-0.0220905	0.0351132	0.0350256	-0.0753398	-0.0391662	0.00099381	0	0.0743593	0.0193971	0.063621	0.0383358	0.0901317	0.0665641	0.017534	0.0396737	0.108462	0.0787177	0.0860759	0.104154	0.0272824	0.0447409	0.0570626	0.0113539	0.0493758
Dpysl5|Q9EQF6	0	-0.031488	-0.0111661	-0.0908614	-0.0306775	-0.0702677	-0.0126552	-0.0289463	0.0135553	-0.0743167	-0.0478857	0.120084	0.0201693	-0.105123	0.0019483	0.0970854	0.0402424	0.12349	0	-0.0112895	-0.0636873	-0.0269817	-0.0308238	-0.074927	-0.0301774	0.0297011	0.0115988	-0.110637	0.00517601	-0.00386928	-0.0654485	-0.0827824	-0.036654	0.102551	0.0682727	0.0299453
|Q3UKH3	0	-0.0607837	-0.121053	0.04779	-0.100638	0.0109229	0.0300533	-0.0290084	0.042173	-0.0349487	-0.0446929	0.146939	0.0438627	0.0380704	0.0282502	0.151548	0.070385	-0.0349287	0	-0.0997482	0.0399229	-0.0336313	-0.099728	-0.090908	-0.0555178	-0.0349456	-0.0259367	-0.0101899	-0.133046	0.0111522	-0.0547314	-0.00748971	-0.000484067	0.0194466	0.108778	-0.0580193
Camk2a|P11798	0	-0.03541	0.0769743	-0.065641	0.0738521	-0.00337097	-0.0768073	-0.0345687	-0.0118045	-0.0810794	-0.0792007	-0.318701	-0.085498	-0.01442	0.127937	-0.0602799	-0.0486531	0.0521655	0	-0.0244069	0.0697599	-0.0158637	0.035662	0.00326041	-0.0223191	-0.0249849	0.0435444	-0.018842	-0.0589394	0.00234187	-0.133912	0.0404641	0.0697747	-0.154563	-0.193361	0.00368065
NA|P10637-2	0	0.216041	-0.194948	-0.162562	-0.00476027	-0.0480086	-0.388268	0.257471	-0.204824	0.331668	0.259984	0.0847292	0.502069	-0.00593445	-0.100114	0.168037	0.0631518	0.159397	0	0.254821	0.12688	0.779424	1.36831	0.659093	0.0843614	-0.143832	0.205407	1.0577	0.67902	0.30787	1.1253	-0.432802	0.45938	1.09379	0.321759	0.967678
Letm1|Q9Z2I0	0	-0.0100826	0.0400935	-0.0201816	-0.0218984	0.0205283	0.0335855	-0.0262198	0.00942907	0.0202632	-0.00341367	0.00301911	-0.0422866	0.0488362	0.0543483	-0.00292941	0.0343328	-0.0316217	0	-0.0536986	-0.0132822	-0.0689937	-0.0420743	-0.0061159	0.0171312	-0.0401454	-0.0292793	-0.0284333	-7.01549e-05	0.034778	-0.0619952	-0.0163653	0.0100356	-0.00906904	-0.0249164	-0.0246376
Prepl|Q8BKS6	0	-0.0464541	-0.115429	-0.0903152	-0.201436	-0.129576	0.122536	0.136459	-0.0797756	-0.0519769	-0.0532333	0.464729	-0.0120489	0.0144832	-0.150395	-0.108815	0.414818	-0.0521698	0	-0.0865668	-0.110067	-0.155795	0.0524603	-0.239381	0.0109911	0.144932	-0.00689763	-0.367672	-0.0112505	-0.127388	-0.0650999	-0.0126041	0.0760957	0.126347	0.270408	-0.0443745
Dip2c|B2RQ71	0	0.0422462	0.0496209	-0.00943453	0.00652409	-0.0158071	-0.0033134	0.0415081	-0.00286084	-0.00379952	-0.0140175	0.0808572	-0.0042953	0.00580419	-0.00163488	-0.01114	0.00681456	0.0607136	0	0.0222289	0.0679409	-0.0413095	0.0615659	-0.00127053	-0.0329523	0.0434973	0.0085471	-0.0454523	0.0110409	-0.0235172	0.0129028	-0.00718188	0.0143057	0.051248	0.0130129	0.0320366
Gripap1|A2AEW8	0	0.0222187	0.0432113	-0.0728401	0.0240976	0.00864279	0.0640367	-0.0133787	-0.0259674	-0.0130471	-0.00816691	-0.0473609	-0.0242384	0.00590461	0.0391542	-0.00306261	0.00918107	0.048746	0	-0.00246858	-0.022265	0.0955812	0.00323706	-0.0562439	0.0146295	0.00462892	-0.0213336	-0.0303665	0.0318054	0.0187977	-0.0363774	0.0104801	0.0213748	0.0272996	-0.0419344	0.0243451
Dlg3|Q52KF7	0	0.235637	0.150945	0.03557	0.147955	0.0851316	-0.103474	-0.000992445	0.000264702	0.0560069	0.0533926	-0.0781903	0.273312	0.0929484	0.0422398	-0.00378631	0.123953	0.015921	0	0.0027377	0.0751537	0.265078	-0.00282968	0.0829756	0.168677	0.130753	0.154943	0.260481	0.160688	0.160238	0.0695881	0.128957	0.157767	0.136763	0.0905861	0.21548
Usp7|F8VPX1	0	-0.00217866	0.0124665	-0.0903567	0.00825743	-0.0290779	-0.0561161	-0.011072	-0.0569231	0.00951696	-0.000318456	-0.11368	0.00265981	0.0343665	0.00960477	-0.0105582	0.00913295	-0.0498013	0	0.00815954	-0.0237199	0.0159214	0.023982	0.00686507	0.0152144	0.018233	-0.0169259	0.0295513	-0.000455721	0.0347131	-0.0251343	0.0343095	0.0305537	0.0264531	-0.0267492	0.0504419
Pdha1|P35486	0	-0.00996844	0.0643173	-0.0086452	-0.0186751	-0.0224655	-0.00591036	-0.0657441	-0.034689	-0.0298108	-0.0264914	-0.119149	-0.072738	0.000845951	0.0234417	-0.124361	-0.0562757	-0.0512591	0	-0.0651792	0.0290621	0.115397	-0.0773362	-0.0338825	0.00118639	-0.0922287	-0.0437465	-0.0173946	-0.037411	0.00343271	-0.0540088	-0.0336018	0.0122935	-0.0303752	-0.0555687	-0.0174908
|Q61838	0	0.0857535	0.0411419	-0.159086	-0.0641455	-0.0122675	0.527683	0.109159	-0.0633214	-0.119485	-0.0555571	0.0525669	-0.126132	0.279332	0.0916521	0.35504	0.0984886	-0.271698	0	0.144323	-0.0624402	-0.103317	-0.296708	-0.0829759	0.359058	0.143285	-0.0171655	-0.0807519	-0.203689	0.26473	-0.138902	-0.295925	0.128269	-0.304121	-0.0620161	-0.303789
Iars2|Q8BIJ6	0	0.00658635	0.0256113	0.0440615	0.0115607	-0.0211036	0.00896209	2.71636e-05	0.0128567	0.0120922	-0.0114112	0.00478891	-0.00410233	0.0198126	-0.00548679	-0.045454	-0.0357179	0.00487118	0	-0.031486	0.0267565	-0.0664894	-0.0275885	-0.00880817	-0.00542216	-0.0409108	0.0063243	-0.00344741	-0.0467646	0.00119451	-0.0382494	-0.0170949	-0.000153486	-0.0410616	-0.0242197	-0.00575549
Relch|E9QM90	0	0.0303014	0.0303837	-0.0728678	0.0477491	0.00537298	-0.000483389	0.0328489	-0.00157549	0.0247191	0.0189285	-0.0366281	-0.0133646	0.0337897	0.0370147	-0.00518709	0.00698266	0.0739269	0	0.00606552	-0.0119437	-0.0463416	0.0113268	0.0125527	0.00621565	0.0221292	0.0324921	0.0498335	0.0365843	0.0340446	-0.013543	-0.00985929	0.0380783	0.0535884	-0.0149944	0.0567195
Wdr47|Q8CGF6	0	-0.0339653	0.0421922	-0.0464241	0.00548648	-0.0126297	-0.0434428	-0.00672962	-0.0250163	-0.0257054	-0.0288254	0.00582837	0.0346448	-0.00219793	0.017621	-0.120791	-0.000576402	0.0145864	0	0.0354451	0.0227265	-0.0355885	0.0444922	0.013497	0.0250052	0.0429139	-0.00524198	0.0508733	0.0479159	0.0204452	0.0673401	-0.0423894	0.0547301	0.0206107	0.0286344	0.0359647
Slc4a10|Q8C943	0	-0.0636662	0.0107279	-0.107475	0.12502	0.063987	0.0466699	-0.112457	-0.00651379	-0.0955759	-0.0389464	-0.254762	-0.0796318	0.093437	0.140773	-0.105259	0.0115181	-0.127941	0	-0.0802058	-0.0220698	0.0112063	-0.12341	0.0171662	0.0658526	-0.130059	0.0258146	0.220147	-0.173318	0.14746	-0.160676	-0.0960724	0.0975304	-0.0960507	0.0777862	-0.0559201
Lamb2|Q61292	0	0.0165122	0.131428	0.148678	-0.00101465	0.113412	-0.0318108	-7.01223e-05	0.0106711	0.0188449	0.213722	-0.148354	0.178146	-0.107586	-0.215226	0.10411	-0.0887829	-0.0130597	0	-0.111354	0.0896037	-0.132038	0.0205621	0.0845861	0.0374966	-0.0733659	0.0192642	0.0412148	0.0492759	-0.0128571	0.134979	-0.00430184	-0.231691	0.00245363	-0.0355586	-0.00222339
Rapgef4|Q571A8	0	-0.00610743	0.091828	-0.12073	0.0600711	0.0397539	-0.082365	-0.0206054	-0.0266546	-0.0492558	-0.00194349	-0.247593	-0.10334	0.0156485	0.0371313	-0.168134	-0.144826	-0.0129703	0	-0.0554011	-0.0625279	-0.0270693	-0.0355604	0.0110529	-0.0227213	-0.0549948	-0.00011743	0.0412566	-0.0839525	-0.00418261	-0.118908	-0.0886475	0.0132425	-0.0441139	-0.120699	0.00645016
Slc4a10|R4H243	0	-0.041813	-0.000510025	-0.137424	0.0316918	0.0425258	0.0181087	-0.0906365	-0.0355264	-0.00245106	-0.050645	-0.159635	0.000836017	0.0792873	0.108231	0.00175519	-0.0335117	-0.0546854	0	-0.110162	-0.0207754	0.00851617	-0.122565	0.0263991	0.0303591	-0.120895	-0.00826634	0.1666	-0.11838	0.104268	-0.0218384	-0.0951877	0.0615808	-0.0481589	0.0334373	-0.0501229
Arhgap32|Q811P8	0	0.0191446	0.0249845	-0.0796432	0.0784621	0.0353383	-0.00351196	-0.0256092	-0.0329201	0.0268975	-0.0175337	-0.259583	-0.0461247	0.0207129	0.0970046	-0.080267	-0.127091	-0.00433839	0	-0.0264615	-0.155721	0.074455	-0.0500413	0.0646164	0.0342565	-0.0959241	-0.0190898	0.092633	-0.0265277	0.0709633	-0.0252034	-0.0237273	0.0155721	-0.0256183	-0.109484	0.0528518
NA|Q9EQZ6-3	0	-0.102903	0.152948	-0.264169	0.0996659	0.023341	-0.0215188	-0.0554508	-0.00105695	-0.0479414	0.0237338	-0.235828	-0.0597323	0.0286569	0.112138	-0.17066	-0.133973	0.0386674	0	-0.0070876	0.0693329	-0.091375	-0.0516267	0.0329482	0.0169207	-0.0555651	0.066688	0.0790814	-0.00491192	-0.0316838	-0.0261369	-0.133752	0.126053	-0.0789502	-0.0767435	0.0708964
Ahnak|E9Q616	0	-0.0745247	-0.133771	0.0817866	0.0863879	-0.0667105	-0.0355834	0.0633552	0.0508607	-0.000336976	0.0405551	0.0232314	0.146061	-0.0758635	-0.0231462	0.274797	0.0693146	-0.0903168	0	0.0440893	0.0955411	0.0551723	-0.0692545	-0.0455858	0.0132651	0.073223	0.0604806	0.0701744	0.0410919	-0.0396837	-0.00999671	0.00386233	-0.0362832	-0.0520052	0.0550585	-0.0326304
Snd1|Q78PY7	0	-0.0602812	-0.0586502	-0.0244562	-0.0479737	-0.023186	0.0355012	-0.0221061	0.0115277	-0.0462148	-0.0141817	0.0425221	-0.00461103	-0.010608	-0.0228133	0.0258385	0.0105456	-0.0824893	0	-0.0159767	-0.0103238	-0.0379714	-0.013565	-0.0189264	0.0261188	-0.0311227	0.0106123	-0.0855201	-0.0407258	-0.0109982	-0.0401698	-0.0221587	0.00830204	-0.0264312	0.0384379	-0.0350511
Relch|A0A087WSS1	0	-0.0549958	0.159358	0.110323	-0.0387266	0.0108761	0.147693	0.00201173	0.0647477	0.0570976	0.179782	0.0067125	0.0959927	-0.0448191	0.0558991	-0.0592498	0.0437287	0.232302	0	-0.145485	-0.333051	0.160945	-0.63236	-0.374184	0.021224	-0.00501234	0.0450116	0.261192	0.208753	0.26081	-0.0441094	-0.270595	-0.0336935	0.084899	-0.219549	-0.0375377
Hnrnpu|Q8VEK3	0	-0.0213757	-0.0678228	-0.0502104	-0.0220775	-0.0525025	0.0809123	0.00872936	-0.00775149	-0.04878	-0.00801592	-0.0231888	-0.0736204	-0.0116642	0.0371521	0.0350402	0.0326372	-0.0784283	0	0.0215705	0.0332022	-0.0318437	-0.0775765	-0.0781981	-0.000519655	-0.0379285	0.0167138	-0.0912277	0.0200983	-0.0327745	-0.164472	-0.0107927	-0.0137777	-0.0593764	0.0086419	-0.0229678
Dnm2|P39054	0	-0.00479548	0.00352446	0.199188	0.00879284	0.0204937	-0.0490289	0.038965	0.0318427	0.047502	-0.00217119	-0.0837291	0.0301716	0.0265591	-0.0651615	-0.0529042	0.0112145	-0.0310703	0	-0.0285966	0.00305743	0.0348462	0.0383749	0.0288988	0.0360554	0.00294585	0.00214621	-0.0117873	-0.0156145	-0.0929441	0.0561967	0.0980517	-0.082924	-0.101331	-0.0308021	-0.0551258
Cntnap2|E9QNF7	0	-0.00150929	-0.00220041	0.109917	-0.0811557	-0.0784632	-0.0669251	-0.0562008	-0.0651362	-0.0577084	-0.0440512	0.0380321	-0.0702231	-0.0261236	-0.0560111	-0.143322	-0.023294	-0.0511495	0	-0.0773279	0.0674596	-0.0345976	0.156597	-0.0365973	-0.0608906	0.0279502	-0.0911951	-0.128275	-0.0446248	-0.080841	0.044174	0.0887315	-0.048023	-0.0349249	-0.0128443	-0.0359193
Wdr1|O88342	0	-0.0866288	0.0158372	-0.0844551	-0.0447192	-0.0222658	-0.00231119	-0.0343959	0.0198592	-0.0588494	-0.0376591	-0.0497921	-0.0247024	-0.0123823	0.030177	-0.0595982	-0.0109448	-0.0285927	0	-0.074092	-0.0370262	-0.0035303	-0.00329356	-0.0151473	-0.0427907	-0.0403382	-0.00121602	-0.113684	-0.0502047	-0.0500915	-0.089436	-0.0935439	-0.0185018	-0.054441	-0.0526134	-0.0582109
Numa1|E9Q7G0	0	-0.0118585	-0.0803195	0.029902	-0.0191065	-0.0442566	-0.00257201	0.0651028	0.0413748	0.0229866	0.0542723	0.147943	0.0830932	-0.0305883	-0.075435	0.109977	0.0787355	0.0121093	0	0.045326	0.00773817	-0.0477918	-0.0160906	-0.0703613	-0.00450201	0.0513574	0.0277149	-0.024686	0.0736078	-0.0646892	0.023438	0.0209006	-0.0376075	0.0436085	0.0679664	0.0222102
Magi2|A0A0G2JE00	0	0.0341295	0.148656	-0.0593757	0.0611227	0.0233611	0.0284034	-0.0218343	-0.0267029	0.0598959	0.0386834	-0.135937	0.00190421	0.044452	0.0380006	-0.00499535	-0.0307999	0.0393696	0	-0.0164953	-0.0858375	0.114614	0.00487702	0.00808489	-0.00270112	-0.035454	-0.008417	0.0114055	-0.0485437	-0.0048851	-0.043944	-0.0146739	-0.0108166	-0.0234886	-0.0877101	0.0343216
Gprin1|Q3UNH4	0	-0.035809	-0.0803707	-0.236175	-0.0490842	-0.10118	0.0414237	0.0343111	-0.0553243	-0.125993	-0.0584461	0.147317	-0.0323495	-0.125138	0.185908	0.172999	0.0265409	0.20322	0	-0.0138571	-0.0267388	-0.121568	-0.0808476	-0.144508	-0.035515	0.040027	-0.0130699	-0.218085	0.0627535	-0.0304662	-0.160471	-0.153712	0.030889	0.107028	-0.00753434	0.0355816
NA|Q80VC9-14	0	-0.106117	-0.0165799	0.0906759	-0.0090223	0.295074	0.380267	0.233422	0.110125	0.128803	0.313462	0.185759	0.221856	0.0109889	-0.0766755	0.191737	0.309309	0.405031	0	0.0400507	0.0369047	0.138464	0.25473	0.209122	0.251233	0.226274	0.132975	0.218139	0.383172	0.142201	0.398068	0.182894	0.222462	0.230217	0.343377	0.230541
|Q3TIX8	0	-0.00786124	0.0181989	-0.0362507	-0.0343018	-0.0449639	-0.00243021	0.00555608	-0.0104849	-0.0678861	0.0185346	0.0485674	-0.0213097	-0.0159563	-0.00692406	-0.0690664	0.0305009	-0.0241581	0	-0.0178894	0.0206566	-0.00980381	-0.0403521	-0.0874496	-0.0659701	-0.00561218	-0.0163093	-0.094688	-0.011633	-0.0636642	-0.0902846	-0.0455558	-0.0271534	-0.0124499	0.00416499	-0.0670171
Dlat|Q8BMF4	0	0.0161359	0.0731151	0.0301692	0.00289639	0.00134168	-0.00247314	-0.0235134	-0.0338914	0.0331378	0.0047677	-0.0786913	-0.00225985	0.0301112	0.0149704	-0.0914524	-0.0644149	-0.00759442	0	-0.0298997	0.0808355	0.0571057	-0.0446028	-0.00895832	0.0107216	-0.0718263	-0.0259138	0.0246323	-0.0218908	-0.0292917	-0.0152109	-0.00426026	0.00144953	0.0055499	-0.0247458	-0.00882946
NA|Q80VC9-5	0	0.0143296	-0.00847177	-0.0378504	-0.00909138	-0.00726748	-0.037858	-0.0191033	-0.0190352	-0.0521842	-0.066379	0.0280136	-0.0180558	-0.00347505	0.00950765	-0.00380088	0.0049753	0.0714968	0	-0.0211686	-0.0426499	-0.0452757	-0.0106482	-0.0444468	-0.0480227	-0.000642554	-0.0249536	-0.0774914	-0.0344896	-0.0196174	-0.0149333	-0.0551017	0.000642907	0.00947134	-0.0217616	-0.00135704
Hyou1|Q9JKR6	0	-0.0616844	-0.0727957	0.00392583	-0.0465412	-0.05139	0.0459788	0.0320742	0.030218	-0.080209	0.00468123	0.13521	-0.00987983	-0.0270715	-0.00932345	-0.0183757	-0.0113873	0.0381241	0	-0.05727	0.00272794	0.050001	-0.0496944	-0.0473137	0.0272179	-0.0139545	0.0477258	-0.110924	-0.0131853	-0.0119868	-0.0653647	-0.0814887	-0.0020091	-0.00283905	0.066701	-0.0169791
Acsbg1|Q99PU5	0	0.0098088	0.0738232	0.0748577	0.03156	-0.00987061	-0.0595784	0.0151973	-0.0322582	-0.00178252	-0.0283648	-0.036083	-0.0467479	0.00548714	-0.042279	-0.172254	-0.0193263	-0.0697065	0	-0.0269089	0.0659875	-0.0644105	0.0678572	-0.0087999	0.000622708	0.0129542	0.00609401	-0.0229059	0.0297015	-0.0238411	0.0648624	0.0519295	-0.00295825	0.00285713	-0.00877694	0.014337
Pitpnm1|O35954	0	0.00528405	0.0486471	-0.135608	0.0308231	-0.0515181	-0.0805112	-0.0248711	-0.0496363	0.0268151	0.0199116	-0.0656967	0.000900259	-0.0165244	-0.0196201	-0.029539	0.0264905	-0.00591656	0	0.0208559	-0.0149178	-0.110522	0.0316602	-0.0171046	-0.0295292	0.00503164	0.00463906	0.00430754	0.0043368	0.0231946	-0.0274327	0.0125125	0.0328345	0.0481231	-0.0295118	0.028354
Farp1|F8VPU2	0	-0.0645694	-0.050317	0.0788781	-0.0175438	0.0433681	-0.0176951	0.00644821	0.0435936	-0.0552613	-0.0156894	-0.0307093	0.00179758	-0.0174307	0.0132364	-0.035227	-0.0592838	-0.0311972	0	-0.0485292	-0.0728763	-0.0219573	-0.0498287	0.0395753	0.0337362	-0.0149626	0.0301111	-0.0529004	-0.000492396	0.0143588	-0.0215549	-0.0477208	-0.0299872	-0.0120948	-0.00356254	-0.0171654
Hectd1|F8WIE5	0	0.0173368	0.00487463	0.0163729	0.0272182	-0.011794	0.00765829	0.0424313	0.0010703	0.0257938	0.00110538	0.0535166	-0.0114367	0.00881335	-0.0637642	0.0304968	0.0670007	0.0357693	0	0.0447781	0.031758	-0.0959976	0.0205728	-0.0335392	-0.0241938	0.0209722	0.00199794	0.00510121	0.0243983	-0.0316823	0.0148776	0.0047822	-0.00119318	0.0114422	0.041851	0.0181729
|Q3TWV0	0	-0.529731	-0.696735	0.192614	-0.0873516	-0.355575	0.0804044	0.133623	0.236976	-0.373616	0.0819242	0.319835	-0.272064	-0.211618	-0.268324	0.473235	-0.101357	-0.79165	0	0.273768	0.331404	-0.277183	-0.357258	-0.203806	-0.0631117	0.102694	0.17205	-0.551088	-0.133767	-0.134483	-0.708291	-0.264573	-0.423162	-0.75144	-0.0621468	-0.485396
Glul|P15105	0	-0.00269429	-0.000110886	0.0861023	-0.0279825	0.0515868	-0.0171315	-0.0567834	0.0151246	0.0169887	-0.020991	-0.112672	-0.0084252	0.0406548	-0.0174096	-0.192256	0.0150998	-0.128639	0	-0.029687	0.00484436	0.0593375	0.00206161	0.0417214	0.0214866	-0.0562475	-0.033714	0.0114395	0.0254995	-0.0169817	0.0308535	0.10022	0.00976386	-0.0635609	0.0172196	-0.0416845
Magi2|Q9WVQ1	0	0.0538516	-0.123312	-0.164127	0.375553	-0.0256418	-0.0712901	-0.0142811	0.0175426	0.0600301	0.105794	-0.21284	0.088096	-0.0466721	0.00755623	0.0586473	-0.385635	-0.250699	0	0.173128	-0.0920883	0.15463	-0.0676075	0.188169	0.174584	0.0677502	0.258566	-0.0859146	0.0733154	-0.275616	0.0563277	-0.0293725	0.213969	-0.171889	-0.0269804	-0.0743878
Gnb1|P62874	0	-0.00329337	0.0062947	-0.0663825	-0.025408	-0.0231992	-0.00864806	-0.00531779	0.0103592	0.0230697	0.0196126	-0.018741	0.0383408	-0.0223922	0.0238809	-0.0306892	-0.00655857	0.00965445	0	-0.0147735	-0.0490173	0.024473	0.0185905	-0.0118017	-0.0630673	0.000520608	-0.0216134	-0.0463962	-0.000568995	-0.0288843	-0.0105023	-0.0371311	-0.0196435	-0.0147043	-0.0512614	-0.0741624
Stx1a|Q5D0A4	0	0.0439489	0.108122	-0.108127	0.165187	0.0686714	-0.0672465	0.029551	0.0115269	-0.0274128	0.015504	-0.239495	-0.0664738	0.0537008	0.144332	-0.0744395	-0.108815	0.0956807	0	-0.00269662	-0.0631248	0.0330136	-0.0251947	0.0429144	0.0207751	0.0407217	0.0563973	0.0545067	-0.0174706	0.0960922	-0.134895	0.0114773	0.0567412	-0.037166	-0.144945	0.0650333
|O35098	0	0.00724998	0.000186634	-0.0888281	0.0301967	-0.00987201	-0.0117111	-0.00056468	-0.0202761	-0.00901036	0.0124424	-0.0326961	0.0235238	-0.019803	0.063127	0.0770131	0.129543	0.0127651	0	-0.0211086	-0.0944146	0.0191083	-0.00189016	-0.0922704	-0.00908267	0.0356812	-0.0147167	-0.167508	0.0164529	-0.00942311	-0.0973825	0.0337176	0.00362659	-0.00693456	-0.0143152	0.0308391
Trp53bp1|P70399	0	0.00251657	-0.113498	-0.152667	-0.0492552	-0.126719	-0.0212675	0.0346686	-0.0102835	-0.0201895	0.029348	0.190699	-0.0016394	-0.00250867	-0.0340493	0.042573	0.0574227	0.0109138	0	0.0212985	-0.0633246	-0.0673001	-0.0297526	-0.114228	-0.0597106	0.0445422	0.03683	-0.100014	0.0366999	0.00143589	-0.0674453	-0.0367892	-0.000413405	0.146126	0.038291	0.0644253
|Q91V38	0	-0.122826	-0.121798	0.0412569	-0.0666848	-0.0645517	-0.0508487	-0.00741967	0.0506017	-0.14183	-0.056065	0.0940694	-0.124909	-0.0843335	-0.0746788	-0.0247868	-0.0733373	-0.0684126	0	-0.00914331	0.0215419	0.0274738	-0.0981281	-0.0385686	-0.0256225	-0.0167102	0.0464577	-0.0606256	-0.0536762	-0.0510682	-0.118913	-0.055896	-0.0702182	-0.0511895	0.0471258	-0.0524034
Lmna|P48678	0	-0.0372286	-0.0795456	-0.0863311	-0.071593	-0.0676179	0.00862847	-0.0415731	-0.00344456	-0.0255773	0.0171404	0.100465	0.00856785	-0.0288204	-0.00678762	0.118262	0.0308449	-0.0947228	0	-0.00137226	0.00811914	0.0441721	-0.089589	-0.0983578	-0.00200672	-0.0523889	-8.40364e-05	-0.0891696	0.0113098	0.0150058	-0.114856	-0.00569006	-0.0269714	-0.0254087	0.0338819	-0.033095
Adgrl1|H7BX15	0	0.0236901	0.0441164	-0.0771506	0.015468	-0.0091289	-0.023327	0.00119467	-0.0211596	-0.0107573	0.0292966	0.00587661	0.0319498	-0.0421373	0.0204195	-0.0390554	-0.0682533	0.115165	0	-0.0119565	-0.0070616	0.0576532	0.0431384	-0.0020763	-0.0027721	0.0412809	0.0159804	-0.0273502	0.0453998	0.00326297	-0.0295709	-0.0492779	0.00430511	0.0863144	0.00112709	0.0589136
|B2RXX8	0	0.0372349	0.0371364	0.054995	0.0469668	-0.0199966	-0.0493236	-7.85479e-05	-0.0121586	0.0249039	-0.0216642	-0.0903601	-0.0184747	0.0124741	-0.0454356	-0.111799	-0.0193714	-0.0332889	0	0.0135666	0.0309795	-0.000588003	0.0808692	0.013558	-0.00928043	0.0168363	0.0137961	0.0112059	-0.0341393	-0.0389247	0.00565754	0.0765139	0.00104891	-0.0266749	-0.044469	-0.00806401
Hnrnpm|Q570Z0	0	-0.0330651	-0.0779098	-0.0661166	-0.0423945	-0.0874748	-0.0403072	-0.017539	-0.0112727	-0.108701	-0.0320554	0.0276603	-0.10289	-0.0407654	-0.0200167	0.0289165	-0.00440304	-0.0922253	0	0.0172693	0.0299979	-0.00752225	-0.0520199	-0.0907321	-0.0471852	0.00620915	0.0232467	-0.109926	-0.00383236	-0.010202	-0.168794	0.0105213	-0.0203528	-0.0159174	0.0334797	-0.0221588
Ctnna1|P26231	0	-0.011149	-0.0567063	0.0559087	0.0356825	0.0607925	-0.0164706	0.0786937	0.0987221	-0.0604806	0.00411236	0.0404189	0.0269632	0.023367	-0.0399565	0.0227935	0.0321676	-0.0426509	0	0.0148498	-0.0122012	-0.0336776	-0.0456751	0.0312751	-0.00402399	0.0247901	0.0495251	-0.0356055	-0.0225064	0.00080176	-0.029806	-0.040819	-0.0395729	-0.0896935	-0.000209603	-0.0590639
Cap2|Q9CYT6	0	-0.0369811	0.057566	-0.00637196	0.0507876	0.00160634	-0.0504523	-0.0718544	-0.0249433	-0.0611559	-0.0518725	-0.232507	-0.0844841	-0.00070794	0.0243837	-0.160193	-0.107482	-0.0239843	0	-0.0567719	-0.0283503	0.110903	0.0542923	-0.00333575	-0.0128704	-0.0484967	-0.0181658	-0.0325957	-0.0937158	-0.0146714	-0.0995365	0.0175929	-0.0180882	-0.117029	-0.168514	-0.024681
Hip1r|Q9JKY5	0	-0.0137604	-0.00416139	0.0340917	-0.0168091	0.0203294	0.0442465	-0.0295667	-0.024147	-0.0221619	-0.013638	-0.047484	-0.0347043	-0.00948117	-0.00298694	-0.0633756	-0.0654314	-0.0179383	0	-0.0393461	-0.00921808	-0.0148383	0.00132768	0.00738249	0.0144118	0.00387506	-1.56736e-05	-0.00840596	-0.000325577	0.00800775	0.0331058	-0.00748778	-0.0290812	0.0178217	-0.00275727	0.00445366
|A0A5F8MPU7	0	0.00201976	-0.00643278	-0.0818421	0.0136679	-0.0157931	0.0478206	0.0146036	-0.00660265	-0.038173	-0.0328986	0.0591545	-0.016204	-0.0264781	0.0275909	0.00212354	0.0586717	0.0995823	0	-0.0187195	-0.0696376	-0.0329052	0.0732983	-0.0145389	0.0345392	0.0252809	-0.0335384	-0.051305	0.0193573	0.0329447	0.00280909	0.0331676	0.0515553	0.017964	0.0536875	0.0691943
Uqcrc1|Q9CZ13	0	0.00359488	0.0281785	-0.0111893	-0.0238623	-0.0129998	-0.0245838	-0.0256119	-0.0457568	-0.0214905	-0.0179566	-0.0486529	-0.0200197	-0.0131916	-0.000547492	-0.153224	-0.080492	-0.044743	0	-0.0542262	0.0714306	0.0356963	-0.0373565	-0.0218168	-0.0127455	-0.0663248	-0.0392914	-0.0548525	-0.0655292	-0.0263538	-0.0812284	-0.0584093	0.0108675	-0.0858121	-0.0458358	-0.0868362
Dock7|A2A9M5	0	-0.00512682	-0.00262326	-0.0140641	0.00207045	0.0448917	0.0172399	0.0314734	-0.00019154	0.0255598	0.0251373	-0.0183464	0.0432909	0.0119552	-0.00838923	0.040373	0.0236258	-0.0101181	0	0.00525315	-0.0511822	-0.0890798	-0.0226206	0.0174891	0.0292401	-0.00654681	0.00466016	0.0110193	-0.0241688	-0.00292858	0.00691781	-0.0442886	0.00422284	-0.024542	0.02493	-0.00962659
Slc12a2|E9QM38	0	0.0258174	0.0533235	0.252612	-0.0199111	0.0587057	0.0180536	-0.146131	0.00236234	-0.0627002	-0.118427	-0.183107	-0.062053	-0.00550345	-0.130587	-0.0790414	-0.0222428	-0.204383	0	-0.0309625	0.113228	0.0248957	0.0803025	0.0339135	0.0134109	-0.160649	-0.0761583	0.0538608	-0.159595	-0.118797	0.0481711	0.110447	-0.0933507	-0.199816	0.02045	-0.0822179
Gria2|Q4LG64	0	-0.154722	0.0223679	-0.209309	-0.0245425	-0.0522226	0.000562595	1.35301e-05	0.0173202	-0.0901726	-0.138395	0.147456	-0.0986513	-0.0012942	0.184346	0.0869103	0.0236531	-0.00299411	0	-0.0134259	0.0613812	-0.236876	-0.270058	-0.162017	0.0167614	-0.0525957	-0.0190227	-0.132183	0.0138916	0.00757496	-0.113905	-0.126441	0.0739585	-0.130693	-0.104704	-0.0574986
Dlg2|A0A571BEK3	0	0.0471004	-0.0316744	0.0554709	-0.0875245	-0.15685	-0.0874379	-0.173337	0.0213597	0.101625	0.12404	-0.32218	-0.0675474	-0.157367	-0.103454	-0.109895	-0.134806	-0.0347468	0	0.147171	0.101772	0.0182069	0.0550096	0.000505511	0.0409776	0.0407744	-0.0274304	0.0836283	0.0446816	0.126661	0.169787	0.0934273	0.0110177	0.0629104	0.0317912	0.00207858
Stip1|Q60864	0	-0.0357887	-0.0221955	0.0337667	-0.060118	-0.0883656	-0.0298266	-0.0202678	-0.00442086	-0.0539611	0.0116853	0.0252011	-0.0534004	-0.0518121	-0.0727627	-0.0832987	-0.080213	0.0680792	0	0.0105895	0.0746767	0.0928836	-0.0533831	-0.08686	-0.0450777	-0.0190409	-0.00686171	-0.0406351	0.0343175	-0.0392837	-0.0320833	-0.0525321	-0.0513891	0.00601987	-0.0249933	-0.0368231
Kif5a|P33175	0	0.0297986	0.0681777	0.0218789	0.00024257	0.041614	0.00729488	-0.0566285	-0.0374674	-0.0276899	-0.026746	-0.00397281	-0.0111742	-0.00305051	-0.0431345	-0.112318	-0.012823	-0.025792	0	0.031876	-0.0233821	0.0304209	0.0533381	0.0217375	0.00665857	0.00343916	-0.0360803	-0.0584942	-0.028112	-0.00766969	0.00201609	-0.0074277	-0.0170583	-0.0196983	-0.0231684	-0.00836105
Dlg1|H7BWY4	0	-0.00517683	0.0357288	0.0262417	0.0119904	0.0357432	0.0127289	0.00598023	0.0223615	0.0159924	0.0211871	-0.0571597	0.0509407	0.0118218	0.0395906	-0.0374923	-0.00453357	0.100836	0	-0.0468331	-0.0192635	0.102857	0.0320906	0.00721956	0.0190361	0.0278633	0.0195914	0.00566167	0.0144775	0.0362377	0.00728228	0.0145334	0.0285566	0.0105079	-0.0377656	0.0149259
Dpp10|Q6NXK7	0	-0.0370569	-0.00443101	-0.114596	0.0065856	-0.0693676	-0.0293081	-0.00117464	-0.0232845	-0.101541	-0.0177	0.000149388	-0.0789786	-0.0654713	0.0486263	-0.0199718	-0.0625531	0.0682243	0	-0.0365586	-0.063636	-0.0831835	-0.038612	-0.0588799	-0.0636177	0.011254	0.00576211	-0.0929261	-0.0328902	0.0136545	-0.148839	-0.08801	-0.0104961	0.0216258	-0.0660954	-0.00437028
Adgrl1|Q80TR1	0	-0.13646	0.0680594	0.0795717	-0.0829642	0.0327394	0.250862	0.0167972	-0.092133	0.0747373	0.106602	0.132045	-0.056933	0.162647	0.223045	0.0383514	0.0778263	0.0708453	0	-0.0936008	-0.0733011	0.0136141	0.0723799	-0.0223264	-0.158697	0.080195	-0.15302	0.0890097	-0.0524597	-0.33242	-0.0230643	-0.00151146	-0.268826	-0.104024	-0.00501439	-0.0743128
Sf3b3|Q921M3	0	-0.013065	-0.0668997	-0.0800185	-0.0216295	-0.0413392	-0.0485418	0.0175374	-0.000384647	-0.0327079	0.0194849	0.0187604	-0.0221689	-0.028107	-0.0114907	0.0242955	-0.0225686	-0.0470381	0	0.049034	-0.00422576	-0.104595	-0.0233068	-0.0624136	-0.038633	-0.0141253	0.0122061	-0.0256292	0.0318148	-0.0192997	-0.0732224	-0.0288192	-0.00535382	0.0202308	-0.0236963	-0.0174552
Plcl1|Q3USB7	0	0.0477042	0.0343862	0.190894	-0.0276516	-0.0407656	-0.119538	-0.0107466	-0.00985485	0.0648489	-0.0313616	-0.0758732	-0.03871	-0.0118217	-0.113506	-0.131883	0.0377323	-0.0928711	0	0.0169111	0.119786	-0.0629948	0.122575	-0.0261768	-0.0605913	0.0158638	-0.0425869	-0.00592113	-0.0379588	-0.14353	0.0530815	0.164963	-0.121637	-0.144051	-0.0466833	-0.0622772
Got1|P05201	0	-0.0333397	0.0636221	-0.0475019	-0.0368624	-0.0244841	-0.0786	-0.0685254	-0.0322933	-0.0468082	-0.0235645	-0.10791	-0.0379558	-0.0218478	0.0190344	-0.178436	-0.065468	-0.0756957	0	-0.0617898	0.0486518	0.0185752	-0.00375839	-0.0484467	-0.0475463	-0.0658631	-0.0376877	-0.09179	-0.0823843	-0.0466703	-0.0936128	-0.0263549	-0.0235587	-0.0822556	-0.0705492	-0.0926963
Rtn1|Q8K0T0	0	-0.0403124	0.0225092	-0.0250253	0.0163295	-0.0582353	0.0566484	-0.000227462	-0.00074762	-0.046268	-0.0110733	0.0906515	-0.0355167	-0.0336107	0.0217871	0.0189479	0.0646404	0.0943244	0	-0.0456687	-0.0245787	-0.155211	0.0525285	-0.0692409	-0.0713348	0.05393	-0.0371629	-0.108147	0.022654	-0.0262994	-0.0597107	0.0552961	-0.00700239	0.037467	-0.0150468	0.0337781
|Q3TW97	0	0.283139	0.0872956	-0.0677621	-0.030728	-0.0329266	-0.0642513	0.0377537	-0.0438669	0.0550394	0.200001	0.107315	0.0243962	0.100548	0.167306	-0.0160491	0.275073	0.0131652	0	0.148643	0.163046	-0.0525978	0.394464	0.0720405	0.0143002	0.156416	-0.0711615	0.0918489	0.202777	0.0880347	0.158939	0.206959	0.205501	0.151009	0.259583	0.190804
Plxnb1|Q8CJH3	0	-0.0120861	0.0160271	0.0668488	0.0452365	0.0164495	0.0016204	0.0480282	0.0122662	-0.0232149	-0.0453745	0.0164053	-0.0490324	0.00135266	-0.0324138	-0.0671028	0.00851127	-0.0555307	0	0.0330021	0.0357914	-0.083189	-0.0123158	-0.00235694	-0.00752442	0.0541269	0.00240224	-0.133332	-0.0632793	-0.0733321	-0.0649589	-0.0077742	-0.0281872	-0.11044	-0.082142	-0.0869206
Shank2|A0A1C7ZMY3	0	-0.0439797	-0.0141975	0.0109683	-0.0937356	0.103155	0.182922	0.0113113	-0.143768	0.0740568	0.0273563	-0.1341	-0.0724516	0.180815	0.250251	0.00412346	-0.0993194	0.0324326	0	-0.0497565	-0.459596	-0.0323172	-0.142382	0.0604602	0.037572	-0.134603	-0.172458	0.169135	0.0675404	0.0333151	0.0084186	-0.157356	0.025205	-0.148907	-0.0177349	-0.0582418
Ptprn2|P80560	0	-0.0287653	-0.122636	-0.205431	-0.134163	-0.142325	0.0336604	0.10006	-0.0208462	-0.124716	-0.0179038	0.378171	0.0234676	-0.087829	-0.0594734	0.132062	0.153513	0.191138	0	0.000153993	-0.0334177	-0.168183	-0.00205961	-0.141248	-0.0577858	0.146416	0.035019	-0.26898	0.0652182	-0.0204818	-0.129291	-0.0808108	0.0789877	0.172109	0.119396	0.0256989
Dbn1|Q9QXS6	0	0.0022211	0.0339883	-0.0901606	0.0403557	-0.0533887	-0.0187287	-0.00493597	-0.013252	-0.0459905	-0.0281446	-0.111072	-0.0693733	-0.0299787	0.0821096	0.036288	0.00193972	0.0514316	0	-0.0105873	0.0328116	0.0559517	0.00167527	-0.0754039	-0.022798	-0.0239125	0.0172097	-0.0304383	-0.00382353	-0.00565797	-0.11995	-0.00607725	0.0218223	6.46835e-06	-0.0519814	0.0656441
|Q3TFE8	0	-0.0176908	-0.00256047	-0.00910479	-0.0119567	-0.0229029	-0.0219281	-0.00161623	-0.00574338	-0.0394225	-0.00553763	-0.0273787	-0.0837163	-0.02756	-0.0230946	-0.0359482	-0.0159189	-0.0243686	0	0.000678526	0.00621406	-0.0931694	-0.0107394	-0.0509778	-0.0310232	-0.00392044	0.000594566	-0.0539629	-0.0352831	-0.0182785	-0.0992479	0.00454773	-0.0193718	-0.053734	-0.0576549	-0.0376164
Napb|P28663	0	-0.0375683	0.00213524	-0.104166	-0.0175629	-0.0250175	0.0392211	-0.0108618	-0.0263707	-0.0138099	-0.00789306	-0.00149877	-0.0139892	-0.036598	0.0505756	-0.0113968	-0.00910527	0.0238553	0	-0.0225674	0.0471494	-0.00162237	-0.00945932	-0.00284817	0.0143673	0.0313907	-0.00152666	-0.0359442	0.0393425	0.0300653	-0.0115765	-0.0249976	0.0374163	0.0599522	0.0369931	0.0120807
Ndrg2|Q9QYG0	0	0.00429482	0.0996771	0.0148295	-0.0242518	0.0544469	-0.0456156	0.0630829	-0.0140605	0.0438813	0.0234148	0.0833924	-0.0242996	0.0135574	-0.0558687	-0.0385945	0.044731	-0.0160093	0	0.0317748	0.0178078	-0.0302296	-0.0259478	-0.0230343	-0.0234694	0.0982913	0.00184356	-0.0699564	-0.00136234	0.0189453	-0.0561397	0.051629	-0.0127045	0.0351186	0.010502	-0.0303219
Rtcb|Q99LF4	0	0.0104256	-0.0315921	0.0144835	-0.00351415	-0.0453951	-0.0164208	0.0129385	0.020554	-0.0319238	0.00088572	0.0101837	-0.0410743	-0.000258386	-0.00341975	-0.0423718	0.00603553	-0.0323827	0	0.0473501	0.0370154	0.0322678	0.00226391	-0.0338173	-0.0177146	0.0232132	0.00955617	-0.00828922	0.00439953	-0.0201886	-0.0903656	0.0139604	-0.018384	-0.0218464	-0.0157303	0.00652448
|F7D3W5	0	-0.172632	-0.213923	0.203661	-0.075901	-0.218412	-0.166078	-0.0118375	-0.0497203	-0.176352	-0.131676	0.127925	-0.133165	-0.192174	-0.0703867	-0.0460347	0.117596	0.271146	0	0.0258392	-0.112442	-0.285392	0.558358	-0.149862	-0.257755	0.261529	-0.0256207	-0.163473	-0.0350613	-0.157113	-0.11828	0.319062	-0.0603354	-0.12583	-0.118506	-0.0441929
Camk2d|E9Q1W0	0	0.141966	-0.0373502	-0.100113	-0.135471	-0.0979517	-0.0707794	0.0398475	0.0600028	-0.0584851	-0.0448307	0.137049	0.0239975	0.134387	0.13787	6.55184e-05	0.147041	0.190783	0	-0.0667435	-0.131451	-0.195814	-0.190435	-0.119233	-0.0733664	0.0313881	-0.0533771	-0.257538	-0.0682415	-0.0620847	-0.0467688	-0.168212	0.0362822	0.04785	-0.0116376	0.00510446
NA|Q9WU78-3	0	-0.0644437	-0.0784694	-0.0169987	-0.0163398	0.0420242	-0.0337103	-0.0493023	-0.107867	-0.037113	-0.08372	-0.00775176	-0.124668	0.0556408	0.00278191	-0.0879026	-0.0239925	-0.0422454	0	0.0976393	0.0735138	0.0298741	0.120707	0.107623	0.0439898	0.000212811	0.089639	0.0486529	0.134282	0.032031	0.00587124	0.172903	0.115119	-0.0211188	0.00465045	0.11569
Cask|B9EJ23	0	0.0598828	0.137711	-0.0298245	0.110705	0.092724	0.025979	0.140503	-0.021943	0.0110413	0.0756953	0.0280972	-0.00332091	0.0826166	0.142161	0.0386208	-0.084235	0.120261	0	-0.145755	-0.041934	-0.164517	0.0277969	-0.0535425	-0.11848	-0.0351552	0.0659494	-0.161905	-0.100231	0.0184999	-0.217897	-0.104413	0.0578611	-0.0664632	-0.131212	-0.0148726
|E9Q7X7	0	0.0209232	0.0052933	-0.124725	0.0251653	-0.0723695	-0.00172367	0.0388347	-0.0394689	-0.0292694	0.0323896	0.108052	0.0383929	-0.0712275	-0.00306758	0.0484062	-0.0170261	0.118485	0	0.0170679	-0.0354848	-0.0746314	0.00949461	-0.0533193	-0.0516964	0.049074	-0.0026376	-0.0677179	0.0597589	-0.0096184	-0.019327	-0.0323203	0.000553591	0.156722	0.0260635	0.0583468
Pdcd6ip|Q80Y09	0	-0.0473151	0.00615934	0.0151342	-0.0358946	-0.0423015	-0.033113	-0.043574	-0.0196577	-0.085226	-0.0487959	0.0185308	-0.121604	-0.0443946	-0.0329103	-0.101253	-0.0634981	-0.0729381	0	-0.0435147	0.0556811	-0.0236757	-0.0189837	-0.0434966	-0.0144007	-0.00573682	-0.0164656	-0.0778901	-0.0483126	-0.0519068	-0.0506267	-0.0225506	-0.0323005	-0.0258147	-0.0215502	-0.0388736
|A0A067XG53	0	0.0892571	-0.230403	0.0161799	-0.0921585	-0.178836	-0.21766	0.0214689	-0.138976	-0.175905	-0.0741386	0.145766	-0.132725	-0.0236237	-0.0920484	-0.136668	-0.199776	-0.252021	0	0.24147	0.0743431	-0.00424982	0.207861	0.203995	0.122079	0.219809	0.0620738	0.000554121	0.189442	0.12618	0.202439	0.205896	0.200256	0.217327	0.124211	0.136674
Gart|Q64737	0	0.0090521	0.0695564	-0.011093	-0.0112302	-0.01802	-0.0244585	0.0187035	0.00850078	-0.03047	-0.00350181	0.0282585	0.020016	-0.0113683	-0.0316047	-0.0582032	0.0208364	-0.00371361	0	0.0212286	0.0428486	0.00683606	0.00901451	-0.00874517	0.0022469	0.0233005	-0.00588293	-0.0664601	-0.0277115	-0.047166	-0.0156904	0.00156635	0.00134955	-0.0100856	0.0117693	-0.0340851
NA|Q9EPU0-2	0	-0.0032754	-0.00832364	-0.0452914	-0.00547147	-0.0356986	-0.0510407	0.000798095	-0.0121323	-0.0372694	-0.00811156	-0.0456612	-0.0263614	-0.0329787	-0.017679	-0.012676	-0.0125527	0.00756786	0	0.00508155	-0.00408483	0.0581615	0.0179604	-0.0159014	-0.00249029	0.00107964	0.0165844	-0.00689672	-0.0133318	-0.0206081	0.00501546	0.00501906	-0.000642338	0.0221505	-0.0110407	0.0105641
Uba6|Q8C7R4	0	-0.0122559	-0.00611561	0.0654364	0.0107055	-0.0242215	-0.0520513	0.0201026	0.0391864	-0.0498189	-0.0317225	0.119481	-0.00377732	-0.0168324	-0.05249	-0.053992	-0.0231256	0.0148068	0	0.0419494	0.0699869	-0.0959727	0.0201748	-0.00634809	-0.058889	0.0674734	0.0257323	-0.0040588	-0.042961	-0.0363746	-0.0135439	-0.0198221	-0.0212874	-0.0467315	-0.0039959	-0.0427673
Dnajc6|Q80TZ3	0	-0.0405098	0.0244082	-0.128527	-0.0275806	-0.0278377	-0.0581713	-0.0184349	-0.0435398	-0.0466364	-0.0597717	-0.0336569	-0.0617348	-0.0336781	-0.00825518	-0.0908654	-0.075661	-0.0315533	0	0.0203739	-0.0160171	-0.0524182	0.00234023	-0.00609965	-0.0420286	-0.00210878	-0.0145309	-0.0123745	-0.0165095	0.0146296	-0.0777812	-0.0545932	0.00813906	0.0173968	-0.069163	-0.0124283
Abr|A0A571BG95	0	-0.0574138	-0.0453493	-0.0316563	-0.0351276	-0.0437458	0.0194972	0.0342012	0.00125889	-0.0737623	-0.0532863	0.138987	-0.0442792	-0.049938	-0.0450576	-0.0730477	0.0512077	0.0247221	0	-0.00892345	0.00348207	-0.117216	0.0128516	-0.0358684	-0.0527404	0.0637657	-0.00988154	-0.139245	-0.0158913	-0.0436893	-0.036976	-0.0267578	-0.00149761	0.00770492	0.0280081	-0.0342176
Septin9|Q80UG5	0	-0.000680985	0.0872702	-0.162986	0.0795476	0.0648944	-0.0256721	-0.0454707	0.0222381	-0.0655048	-0.0264672	-0.257493	-0.0944931	0.0334333	0.0875739	-0.0847281	-0.100629	0.00644352	0	-0.091063	-0.0706853	0.158398	-0.113134	0.0421212	0.0133788	-0.0740827	0.00257406	-0.000102321	-0.0819586	0.0803609	-0.143678	-0.021538	0.0356035	-0.0749019	-0.150754	0.00517819
|Q8BXB3	0	0.0809845	0.167578	-0.099774	0.183349	0.0352114	0.122472	0.0612623	0.142449	-0.0196293	0.072608	-0.14172	-0.0312533	0.088738	0.178429	-0.090815	0.0378904	0.0934781	0	0.0714876	-0.188677	-0.0477045	-0.231979	-0.0143107	-0.127124	-0.10073	-0.16603	-0.0602096	-0.30178	-0.091347	-0.293481	-0.105901	-0.0804391	-0.019529	-0.247002	-0.173706
Atic|Q9CWJ9	0	-0.0200411	-0.0539757	-0.00602216	-0.0327707	-0.0637197	-0.0474252	0.0344633	0.0549053	-0.0735095	-0.000699797	0.117464	-0.0201532	0.00994633	-0.0336115	0.028791	0.0607707	-0.0195993	0	0.0231714	0.0123314	-0.0440314	-0.0111098	-0.0808608	-0.0647638	0.0387924	0.0302557	-0.13283	-0.0554589	-0.0217204	-0.070143	-0.0278754	0.0153664	0.0119235	0.0524086	-0.056559
Dpp10|A0A5F8MPK1	0	-0.0177817	0.323036	-0.0504147	0.242145	0.125329	-0.076297	0.0283461	0.0487711	0.102231	0.157542	-0.0391198	0.0141311	0.128837	0.175106	0.0891877	-0.033921	0.15562	0	0.0985463	0.0102913	-0.0476474	-0.0880214	-0.0160346	0.00392678	0.0779875	0.049382	0.106813	0.141235	0.110851	-0.0123937	-0.0316514	0.10493	-0.0765372	-0.0181652	0.115748
Tanc2|A2A690	0	0.0143794	0.0747723	-0.0730348	0.0656418	-0.0020935	-0.0289004	0.00216284	-0.0196529	-0.00490286	0.0102798	-0.075719	-0.0245221	0.0345982	0.0420104	-0.0539933	-0.0410428	0.0297812	0	0.0244802	0.0126059	-0.0266541	0.0494177	0.0222631	0.0121652	0.00908359	0.0265347	0.036174	0.0277536	0.05115	0.0049075	0.0219597	0.0450097	0.0388314	-0.0459726	0.0571708
NA|D3Z7P3-2	0	0.00687458	0.0424295	0.118609	-0.0754814	-0.0430661	-0.102369	0.143947	-0.212022	0.0915114	0.0334666	0.0526372	0.286037	-0.0152551	-0.0184662	-0.00486589	-0.203273	-0.00294484	0	0.0819156	0.0138859	0.0265047	0.186412	-0.111349	-0.234384	0.0192061	0.055229	0.177275	-0.0521798	0.060369	0.0203667	-0.0570866	-0.291774	-0.1295	0.214847	-0.183854
Inpp4a|F6V2U0	0	0.0203303	0.04282	-0.0875825	0.0269741	-0.000580469	-0.0688215	0.00702879	-0.0294427	-0.0231937	-0.00415566	-0.0527922	-0.0245782	-0.0193241	0.0242977	-0.080593	-0.0584831	0.0327753	0	0.0107786	0.00778225	-0.0906892	0.0188955	-0.0163392	-0.0274277	0.0248267	0.00914415	-0.0144465	-0.0203511	-0.00947999	-0.0368064	-0.0202201	0.0266185	0.00108708	-0.0503551	-0.0154447
Tufm|Q8BFR5	0	-0.0184003	0.027914	0.0416951	0.00210681	-0.0189723	0.0123627	-0.0323158	0.0207089	-0.0386137	0.00200344	0.00917799	-0.0364053	-0.0135012	0.00837972	-0.0570631	-0.0636906	0.0698903	0	-0.0723804	0.0717161	0.0919919	-0.0218372	-0.0495453	0.00580834	-0.0559088	0.0174594	-0.0256538	-0.0314335	0.0160268	-0.00806691	-0.0522904	0.0101329	0.0125546	0.0117789	0.0251251
Ddx1|Q91VR5	0	0.00946464	-0.0372071	0.0278345	-0.0116633	-0.0244845	0.0214779	-0.00586167	0.0153771	-0.0416172	0.0129139	-0.0251111	-0.0470135	-0.0118312	-0.0238666	-0.0512549	-0.0263741	-0.0368795	0	0.0335356	0.0454575	0.0467885	0.0188882	-0.0298555	-0.00345417	-0.0122454	0.0401167	-0.00272785	0.024532	-0.0207403	-0.00978089	-0.0106062	-0.0111296	-0.0186889	0.0100965	0.0221331
Cse1l|Q9ERK4	0	-0.0258592	0.0199991	-0.0304382	-0.00801475	-0.0367531	-0.031931	-0.00519143	-0.0234187	-0.0182597	-0.0266724	0.096431	-0.0481747	-0.0275019	-0.0527022	-0.0143796	0.0116033	-0.0275057	0	0.00567474	0.0478229	-0.172617	-0.0525221	-0.0479461	-0.050268	0.0147732	0.00309834	-0.0398718	-0.00132531	-0.029647	-0.0561308	-0.0545803	-0.0291866	-0.03467	-0.0101186	-0.0436729
NA|O54988-2	0	-0.0150622	0.0113993	0.0223397	0.0392908	-0.00951519	-0.031059	-0.0247407	-0.00353307	-0.0569102	-0.0681871	-0.133311	-0.0493947	-0.0353768	0.00954628	0.0271168	0.0936351	0.0713992	0	-0.0121562	-0.042369	0.0197628	0.10108	-0.0425401	-0.0157219	0.0258631	-0.0174231	-0.0563089	-0.0368977	-0.0516631	-0.0567794	0.085261	-0.0124001	-0.0553525	-0.0801285	0.00672771
Psmc3|O88685	0	0.0203652	0.00745335	0.0183766	0.00970144	-0.0142495	0.0627131	-0.0132449	0.00269484	-0.0275784	-0.00230388	-0.0136574	-0.00357281	0.0144136	0.0455709	0.00488014	0.0512684	-0.00627984	0	-0.0334293	-0.01219	0.0762084	-0.0116748	-0.0537287	0.00995423	0.00366073	-0.0018511	-0.0726042	-0.0181765	0.00693475	-0.0602849	0.00686803	0.0145219	-0.0156163	0.0202006	-0.018772
Pcbp1|P60335	0	0.00359167	-0.0175675	0.00394451	-0.0198098	-0.0168965	0.010125	0.00312947	0.00427426	-0.0558518	-0.00581177	0.02209	-0.0770362	0.010294	0.0170867	-0.0454138	0.0187902	-0.0392932	0	-0.0140067	0.0305962	-0.0201876	-0.0389714	-0.0777002	0.00418332	-0.00485112	0.0314517	-0.0826606	-0.0159967	-0.016498	-0.0928527	-0.00163928	0.0111967	-0.0556505	0.0220466	-0.0440565
|Q6A0F1	0	-0.0112698	0.00453608	-0.0395724	-0.0373603	-0.0701989	-0.0404766	-0.000403044	0.00152627	-0.0419718	0.0124116	0.0451534	-0.0333958	-0.01297	-0.0092344	-0.0731004	0.0514502	-0.018904	0	-0.00584215	0.0359123	-0.1207	-0.0176741	-0.0714719	-0.0412012	0.0270627	0.00550992	-0.0878881	0.00280001	-0.0473605	-0.0719054	-0.0210702	-0.00192931	0.000461126	0.0174623	-0.0395703
Slc1a2|P43006	0	0.00443655	0.0247009	0.0286001	-0.0215106	0.0237296	-0.0414795	-0.0427084	-0.0222643	-0.0170094	-0.0471152	-0.146243	-0.0709254	0.0267741	0.00452359	-0.19239	-0.0810974	-0.0833397	0	-0.0163619	0.029914	-0.04467	-0.0414672	0.0312412	0.0167305	-0.0396431	-0.000172716	0.0219873	-0.018495	0.0328448	-0.0316088	-0.00870107	0.0348268	-0.0536207	-0.0430862	-0.0381444
Uso1|Q9Z1Z0	0	-0.0345324	0.00126347	0.00468362	-0.00176156	0.0166668	0.0201823	-0.0247534	0.0317928	-0.0653131	-0.0284098	-0.0386924	-0.0733037	-0.00638867	0.0130945	-0.0549115	-0.0174738	-0.0327209	0	-0.0389959	-0.017807	-0.0742103	-0.0433597	-0.00702759	0.010596	-0.0315934	0.00904374	-0.0485288	-0.0802823	-0.000985486	-0.129775	-0.0334806	0.0155724	-0.054044	-0.0318001	-0.0197773
NA|P70232-2	0	-0.111278	-0.0018779	0.125278	0.0219331	0.113031	0.132441	0.0118814	0.0234942	-0.132203	0.0136795	-0.0729293	-0.0251179	0.0335282	0.0230921	-0.0863066	0.010036	-0.0142719	0	-0.238139	-0.13246	0.039305	-0.102028	0.140453	0.167182	-0.137809	-0.0216269	-0.167692	-0.17376	-0.00154164	-0.0899314	-0.118534	0.0129415	-0.109533	-0.0482591	-0.0539084
Snx27|Q3UHD6	0	-0.0200752	-0.043169	-0.018033	-0.0236851	-0.00136271	-0.0139158	0.00886237	-0.0206331	0.0221967	0.00522474	0.0617808	0.0469572	0.0206673	-0.0376094	-0.0171186	-0.00420695	-0.00364558	0	0.0067497	-0.0106972	-0.0341841	-0.0327941	-0.0251017	-0.0149902	0.0153308	-0.00902357	-0.0206627	0.0198169	0.0138968	0.039007	-0.0180542	-0.014424	0.0542622	0.0215528	-0.00631817
|Q64331	0	-0.394496	-0.348603	-0.14298	-0.333174	0.137631	-0.230025	-0.359868	-0.0508776	-0.120307	-0.194802	-0.151346	-0.158914	-0.185928	-0.322047	-0.214516	-0.286597	-0.490754	0	-0.469074	-0.471424	-0.321858	1.85436	1.5444	-0.914467	-0.473983	-0.41878	-0.417532	-0.451805	-0.473932	0.493519	-0.329931	-0.541267	-0.443416	-0.423918	-0.61704
NA|Q8BHN3-2	0	-0.0314916	-0.0400331	0.0666292	-0.0165281	-0.00355181	0.00456064	0.00875987	0.037432	-0.0584399	-0.0017128	0.0160644	-0.0263318	-0.0175465	-0.00385422	-0.038945	-0.038347	-0.0223606	0	-0.0379897	0.0232869	-0.0125969	-0.0133931	0.00278045	0.0251931	-0.00665455	0.0444982	-0.0520187	-0.0213999	-0.0351647	-0.0532377	-0.0309445	-0.00562395	-0.0522889	0.00845473	-0.0304147
Atg2b|Q80XK6	0	0.0266548	-0.0252109	-0.0258748	-0.014197	-0.00660498	-0.0219517	0.011502	-0.0396018	0.00787805	-0.0177165	0.0844524	0.0229755	-0.0225816	-0.0309485	0.0128617	-0.00390375	0.0438449	0	0.0228444	0.0320958	-0.0515294	0.0347924	-0.0116212	-0.0140038	0.0299213	0.00493727	0.047415	0.0759976	0.00994583	0.130329	0.0347978	0.0144272	0.118927	0.0452882	0.0504839
Akap9|E9QQ10	0	-0.019701	-0.0663277	-0.0654723	0.00435243	-0.00279097	0.0420461	0.021495	-0.0254164	-0.00459383	0.0364924	0.0121403	0.0355643	-0.0120494	0.0239311	0.037158	-0.0342324	-0.0102019	0	0.0490143	-0.031511	0.0651883	-0.0614229	-0.0239645	0.0618091	0.00712126	0.0224447	0.0417453	0.0340258	0.0459984	0.0763839	-0.0203453	0.0169643	0.0328064	0.0202687	0.0180415
Ckmt1|P30275	0	0.00906297	0.057286	-0.0161054	-0.00116623	0.0390312	0.0601278	-0.0543883	-0.00903212	0.1327	0.0833395	-0.0427203	0.183622	0.0317774	0.0469017	0.00471759	0.0169884	0.0196916	0	-0.0647095	-0.0035133	0.162063	-0.0279134	0.00567079	0.0617251	-0.0449744	-0.0267901	0.110554	0.120372	0.0468754	0.239103	0.010737	0.0359104	0.206904	0.136542	0.127844
Itgav|P43406	0	0.0357682	0.0722094	0.0747046	0.0625984	0.0460422	0.0431697	-0.0183112	0.0340853	0.0534426	0.0312229	-0.0874015	0.00343208	0.020717	0.0145287	-0.00156774	-0.0308333	-0.0131784	0	0.0244663	0.0334206	-0.0140089	-0.0134999	0.0271805	0.0465678	-0.0450106	-0.00258508	-0.00800297	-0.0321779	-0.0130612	-0.0603408	0.026876	0.016058	-0.0919221	-0.0841534	-0.040912
NA|Q58A65-2	0	-0.00339296	0.0252904	-0.0148907	0.000234445	-0.0268664	-0.0474047	-0.0403301	-0.0567806	-0.0491276	-0.0665653	-0.102017	-0.14745	-0.0445139	-0.0604591	-0.0879212	-0.0377311	-0.0449341	0	-0.0193397	0.00485401	-0.0374651	0.0205567	-0.00623476	-0.0231676	-0.0283367	-0.0351861	-0.0346859	-0.0633219	-0.0411016	-0.0444076	0.0309842	-0.0271984	-0.0580739	-0.0952663	0.00770224
Ptpn11|P35235	0	-0.00726009	-0.0182551	0.0450841	-0.0234223	-0.010612	-0.0497897	-0.0184989	-0.0168744	-0.0418099	-0.0362535	-0.0740685	-0.0659476	-0.00713937	-0.0329739	-0.0755324	-0.0337566	-0.0454726	0	-0.00200907	-0.0166131	0.00908295	0.0396849	-0.00915999	-0.00969813	0.00424358	-0.0115603	-0.0332179	-0.0394541	-0.0139444	-0.0200205	0.0716726	-0.0164841	-0.0108726	-0.0389785	-0.0131925
Cul3|Q9JLV5	0	0.00276517	0.0283763	-0.0145878	-0.0115109	-0.0109622	-0.0170339	0.00783463	-0.0107947	-0.000857885	0.00280611	0.037975	-0.0164088	-0.00925261	-0.0148307	-0.0129768	-0.0297408	-0.0101595	0	-0.016435	0.0599532	-0.0974478	-0.0372182	-0.0164469	-0.00325352	0.00841791	0.0269455	-0.0508875	-0.000120833	0.0113615	-0.0346923	-0.0062711	0.00649946	0.015359	0.00487726	0.00607407
NA|P35235-1	0	0.028165	-0.168713	0.0157937	-0.0010254	0.00699537	-0.177695	-0.0607283	-0.0216446	-0.144427	0.00370202	-0.0249321	-0.193466	0.0410763	0.0230841	-0.0862894	-0.0373509	-0.0252124	0	0.0446072	-0.0174954	0.0180243	0.0990917	0.146484	0.186028	0.110753	0.0802236	0.0251357	0.0228202	0.0838355	-0.147488	0.179283	-0.00220353	-0.0570377	0.0267284	0.0517556
Abr|Q5SSL4	0	0.209896	-0.00567146	0.11023	0.203949	0.283512	0.126481	0.15917	-0.0237449	0.273097	0.149811	0.086768	0.307365	0.0863803	0.200748	0.00225858	0.323212	0.21143	0	0.175021	0.21581	0.390991	0.38258	0.271232	0.328359	0.437886	0.182346	0.137568	0.521556	0.208028	0.320121	0.221997	0.437528	0.0812119	0.56136	0.195131
Tomm70a|Q9CZW5	0	-0.0485283	-0.00399345	0.00403966	-0.0367755	-0.0391976	-0.0395737	-0.0267667	-0.0340679	-0.09773	-0.063799	-0.0318455	-0.105645	-0.0332357	-0.007568	-0.113744	-0.0366846	-0.00329243	0	-0.0505574	-0.0111807	-0.0717593	-0.00407333	-0.0754654	-0.0372857	-0.0165002	-0.0461617	-0.105333	-0.0547463	-0.0352732	-0.11552	-0.0237722	-0.0157911	-0.0591612	-0.0608741	-0.0730378
Ugp2|Q91ZJ5	0	-0.0298345	-0.0235044	0.0888813	-0.0380877	-0.0352216	-0.00321547	-0.0341495	0.0184398	-0.0990124	-0.0677706	-0.0325659	-0.0895711	-0.0255423	-0.0318503	-0.0806713	-0.0414149	-0.0688581	0	-0.0140603	0.0958827	0.0312522	0.0125978	-0.0101883	0.00917581	-0.00386943	0.0148068	-0.0518815	-0.0459656	-0.0427985	-0.0127815	0.0367968	-0.0529709	-0.0505114	0.0128219	-0.0376293
Hspa1a|Q61696	0	0.115806	-0.105988	-0.127285	-0.0650947	-0.135866	-0.221432	-0.0354165	-0.0741783	0.0539545	0.222457	0.071674	-0.0811433	-0.137903	-0.109521	0.0237203	-0.0762936	-0.0114044	0	0.163469	0.165632	0.0861661	0.0111874	-0.142881	-0.143505	0.0726869	-0.0222015	-0.216765	0.290135	-0.172208	0.00462767	0.142011	-0.128996	-0.000927359	0.034409	-0.0661324
Scg2|Q03517	0	-0.096004	-0.240988	-0.259252	-0.227006	-0.218117	0.034987	0.191943	0.0807416	-0.205604	-0.120162	0.504877	-0.000560299	-0.103227	-0.215044	0.203843	0.290754	0.237421	0	-0.0306442	-0.0509912	-0.220453	0.0187922	-0.283776	-0.0966208	0.185677	0.164428	-0.576994	-0.119561	-0.117768	-0.312899	-0.0252263	0.149874	0.16187	0.233101	-0.0656511
Hspa2|P17156	0	-0.125743	-0.256453	-0.058732	-0.11191	-0.125036	-0.0367029	0.0220431	0.0426019	-0.0719821	-0.00833437	0.103786	-0.0521385	-0.106631	-0.011657	0.379059	0.115035	-0.119877	0	0.0858852	0.0499956	-0.0509957	-0.0840887	-0.142163	-0.0665967	0.068554	0.082505	-0.20275	0.0106043	-0.0277764	-0.177513	0.021901	-0.116912	-0.0861469	0.0310456	-0.0751426
Gad1|P48318	0	-0.0121367	0.0601855	-0.000315643	-0.110898	-0.104885	-0.0621004	0.0268324	-0.121005	-0.000209027	0.00065606	0.194205	-0.0864458	-0.0450696	-0.0876415	-0.0399127	0.0970904	0.110548	0	-0.108297	-0.0477064	-0.170371	0.065191	-0.162559	-0.1196	0.0583588	-0.12716	-0.158429	0.00190761	-0.0896748	-0.121615	0.0822005	-0.0216173	0.0205088	0.0173989	-0.0373152
Flot1|O08917	0	-0.0213552	0.0403713	-0.179597	0.0118515	-0.0077657	0.0282775	-0.00541839	-0.00777384	-0.0426316	0.0142851	-0.0445699	-0.0184739	-0.00930696	0.0778009	-0.00346569	-0.050237	0.0831635	0	-0.0476668	-0.0545715	-0.0320483	-0.048617	-0.0248447	-0.0210916	-0.00952417	-0.0151326	-0.0904099	-0.048877	0.0268639	-0.0987692	-0.0953085	0.00654774	0.0361728	-0.0628871	0.0170018
Adcy9|P51830	0	0.00215468	0.0991376	0.0469154	0.0638744	0.0683972	0.0139798	-0.0507826	-0.035402	0.033998	0.0232244	-0.33643	-0.0610567	0.0954548	0.057814	-0.179691	-0.0722182	-0.0662737	0	-0.0416057	0.0140768	0.0349103	0.0253701	0.0585301	0.0395844	-0.0385125	-0.0021349	0.101372	-0.0694181	0.0753566	-0.0108817	0.120481	0.0355205	-0.0668583	-0.113005	0.0445019
|E9Q2W9	0	0.0800017	0.227957	0.0189464	0.201908	0.058305	0.086217	0.0368801	0.0733837	0.118513	0.0468335	-0.383314	0.0306013	0.135574	0.201561	-0.130208	0.0200408	0.175432	0	0.05389	0.0648172	0.124153	0.0300797	0.107736	0.1649	-0.0196509	0.08961	0.115928	0.0255625	0.117991	-0.0297709	0.0359674	0.145309	-0.0932127	-0.0762046	0.171481
Lmnb2|P21619	0	-0.0357445	-0.11718	-0.0997276	-0.0806041	-0.150088	-0.0107892	0.00671019	-0.0020525	-0.0814574	0.0115207	0.168927	-0.016432	-0.0706064	-0.0620017	0.0772853	0.0277754	0.0215964	0	0.00378603	0.0533306	-0.0763639	-0.0501509	-0.17226	-0.0697199	0.0131464	0.0222329	-0.136429	0.0524182	-0.0439862	-0.127349	-0.0527503	-0.0136863	0.046381	0.0366548	0.0163647
Nrxn2|E9PUN0	0	-0.0137525	-0.107493	-0.100092	-0.0221686	-0.131144	-0.106973	0.0560739	-0.0168951	-0.0954063	0.0569926	0.290632	-0.0597161	-0.16428	-0.00245094	-0.0307832	-0.00269503	0.148409	0	-0.0367882	-0.0919131	-0.181754	-0.175573	-0.171088	-0.10397	-0.0276344	0.0319548	-0.246325	-0.00747144	-0.0069639	-0.266281	-0.11755	-0.173138	-0.0863791	-0.179195	-0.1199
Sf3b1|G5E866	0	0.0270586	-0.0232176	-0.0507914	-0.00261652	-0.0412065	-0.00536641	0.021007	-0.00144425	0.0316591	0.0212578	0.0851768	0.0184413	0.0343567	-0.00207718	0.0489622	0.0472388	-0.0485117	0	0.0321471	0.0066582	-0.15936	-0.0550155	-0.0563971	-0.00868043	-0.0212828	0.0140379	0.00844776	0.0532216	0.0336332	-0.0447023	0.00856588	0.0098754	0.0153831	0.0212058	0.0250421
|A0A1W2P863	0	-0.122968	-0.0811253	-0.168923	-0.0600232	-0.10073	-0.219646	-0.155591	-0.0313584	-0.0182576	-0.144416	-0.0594714	-0.183455	-0.00780524	-0.125322	0.00625055	0.0876026	0.0596412	0	0.0479309	-0.0258306	-0.0970408	0.0989155	0.00561727	-0.0554308	0.209892	0.0895486	-0.17983	0.121476	0.111897	0.0526742	0.0990379	0.00896789	0.111552	0.00268233	0.130987
Gars|Q9CZD3	0	-0.0162706	0.0143475	0.0328104	-0.0405578	-0.0239256	-0.0299017	-0.0420816	-0.0116172	-0.0415118	-0.0469824	0.0137075	-0.0144991	-0.0302987	-0.0237641	-0.113825	0.0199192	-0.0252168	0	-0.0609539	0.0310988	-0.0459379	0.0494079	-0.047784	-0.0390753	-0.0189747	-0.066685	-0.106889	-0.0311969	-0.0931405	0.0107952	0.0094562	-0.0730028	-0.00627091	0.024349	-0.0441002
Hspa1b|P17879	0	0.228986	-0.156403	0.0323683	0.114245	0.141503	0.132334	0.154301	0.0644917	0.130424	0.350396	0.195033	0.054555	0.138072	0.0667488	0.273426	0.0966068	0.164379	0	-0.026271	0.186407	0.125345	-0.131531	-0.410834	-0.318292	-0.191936	-0.159954	-0.151346	0.330814	-0.154227	-0.137786	0.269741	-0.0979216	-0.106224	-0.22943	-0.438426
NA|Q811D0-3	0	-0.0932833	-0.200105	0.25423	-0.241249	0.189967	-0.127454	0.0635966	0.0344638	0.108494	0.0862715	-0.122918	-0.0425334	-0.0504768	-0.229197	0.0641292	-0.113471	-0.0832417	0	0.0681882	-0.1514	0.00438853	-0.0122564	0.082043	-0.00124122	0.0446782	-0.0852149	-0.142368	-0.0182317	-0.120159	-0.0485684	-0.0791545	-0.188751	-0.0801908	-0.0982078	-0.113901
Atp6v1e1|P50518	0	-0.0144443	0.063678	-0.0446755	0.00226122	0.000713307	0.00921217	-0.0412051	-0.0214586	-0.0731717	-0.006285	-0.096257	-0.0452565	0.012882	0.0774126	-0.0580909	-0.0412021	-0.00650884	0	-0.0536893	-0.0175507	0.0991858	-0.0632588	-0.0578924	0.0304019	-0.0197543	-0.0106357	-0.0743682	-0.0500506	0.0391493	-0.117995	-0.0248503	0.0266556	-0.00690998	-0.0369271	-0.00409536
Rabep1|O35551	0	-0.00212718	0.0243862	0.0230777	-0.00362437	-0.00384202	0.0280915	-0.0226321	0.00399045	-0.0325678	-0.0302124	-0.0402711	-0.0211123	-0.0105924	0.00865957	-0.0392867	-0.0145967	0.0674075	0	-0.0212797	0.00317111	0.117153	0.00680683	-0.0219615	0.0334615	-0.0300441	0.00911416	-0.0400087	-0.0234841	-0.0199577	-0.0128784	-0.00891484	0.00878509	-0.0212691	-0.0183046	0.0299331
Rab11fip5|Q6ZQ33	0	0.0083989	0.0403899	-0.0846452	-0.0121613	-0.0189426	-0.0254163	-0.0411441	-0.038598	0.0417406	0.00738228	-0.0689213	-0.0280272	0.000578158	-0.00589355	-0.0557504	-0.100345	-0.0206594	0	-0.0732753	-0.0421352	0.119854	0.00627327	-0.0172284	-0.0494364	-0.0409041	-0.0362416	0.050505	-0.0259039	0.0245351	-0.0258398	0.0248752	-0.00078249	0.080711	-0.0403284	0.0267716
Msn|P26041	0	-0.192452	-0.165705	0.536479	-0.0883054	0.178278	0.227177	-0.056304	0.224519	-0.0731327	-0.0506083	-0.0375799	0.0270445	0.0149044	-0.0837018	0.0518379	-0.0537384	-0.195612	0	-0.156808	-0.0393763	0.213106	-0.165079	0.2295	0.218468	-0.0678879	0.0162386	-0.120648	-0.142238	-0.0568219	0.0511933	-0.0735252	-0.133223	-0.222668	0.0709145	-0.240028
Eef1a1|P10126	0	-0.118739	-0.10784	0.0967662	-0.0608451	-0.0572002	0.20457	0.0232732	0.0444829	-0.136138	-0.118386	-0.0457895	-0.0873884	-0.0617838	-0.0598612	-0.0577315	0.0203095	-0.0943505	0	-0.061714	-0.0149363	-0.00317141	0.0258077	0.0166091	0.0292497	0.00793243	0.0203172	-0.1639	-0.0776336	-0.0388447	-0.126234	-0.0212592	-0.00479358	-0.128217	0.0103398	-0.0702627
Lamc1|F8VQJ3	0	-0.00329128	0.0943409	0.124028	-0.025686	0.083185	-0.0913584	0.00602887	-0.0268481	-0.034113	0.120949	-0.172938	0.0779468	-0.156143	-0.265218	0.0930876	-0.123652	-0.0767709	0	-0.15125	0.117282	-0.17548	0.0195921	0.0756098	0.0301622	-0.105372	0.0336294	0.00198001	-0.0139235	-0.0330213	0.049747	-0.02371	-0.260249	-0.0775968	-0.050836	-0.0149234
Ap2m1|P84091	0	-0.0184689	0.0493444	-0.0987026	0.0363005	0.0260123	0.0186218	-0.019422	-0.00929822	-0.0307961	-0.00786672	-0.0731696	-0.00553468	0.0128373	0.0673527	-0.0745949	-0.0316715	0.00450671	0	-0.0496243	-0.0205516	-0.0734719	-0.0323927	-0.0278415	-0.0344717	-0.0433737	-0.0214612	-0.0478785	-0.0408289	0.0121915	-0.0991977	-0.0649023	0.00991981	-0.0294852	-0.0682743	-0.0278277
Lmnb1|P14733	0	-0.0488111	-0.131504	-0.085554	-0.0388944	-0.123103	-0.0473948	0.00538116	-0.0179717	-0.0725202	0.012983	0.132798	-0.00944067	-0.0487823	-0.0922384	0.0985163	0.0505794	-0.0509388	0	0.0305399	0.0229221	-0.0578146	-0.000924193	-0.139003	-0.0618985	0.0185208	0.0133428	-0.145871	-0.00492946	-0.0438807	-0.130115	-0.0347881	-0.0424907	-0.00225929	0.0326189	-0.0180611
Uqcrc2|Q9DB77	0	0.0044692	0.0282315	0.00968678	-0.0283728	-0.00139099	-0.0268126	-0.045059	-0.0254073	-0.00898148	0.0028937	-0.0800683	-0.009204	-0.0143613	0.00953815	-0.121096	-0.0781086	-0.0128464	0	-0.0532676	0.0401379	0.0765979	-0.0187256	-0.0210894	0.00111195	-0.0520666	-0.0292192	-0.000510987	-0.000643126	-0.0342967	0.00503065	-0.0328903	0.0121178	0.0111785	0.00138298	-0.00668883
Calr|P14211	0	-0.0790172	-0.0887166	0.071163	-0.0356514	-0.0447695	-0.0103022	-0.0761388	-0.00546922	-0.170763	-0.0460931	-0.0713959	-0.191666	-0.0978462	-0.0703442	-0.0777707	-0.0759611	-0.00926757	0	-0.0928172	0.0211632	0.101907	-0.0220517	-0.0268	0.0123851	-0.0637931	0.00804234	-0.0281364	-0.0547971	0.0668843	-0.0897135	-0.0810851	-0.0248344	-0.0939771	-0.0248716	0.00256113
|Q6NXY3	0	-0.0598726	0.0691808	-0.077327	0.0017273	-0.0216648	0.0273249	-0.0451495	-0.00654653	-0.0870937	-0.0339496	-0.0305606	-0.0154739	-0.0075116	-0.00817632	-0.193079	-0.063385	-0.0915212	0	-0.117829	-0.0240122	-0.0150729	-0.00803011	0.0605093	0.0355969	-0.0859782	0.00494272	-0.0449231	-0.17409	0.053284	-0.165657	-0.0374975	0.024753	-0.0434539	-0.00835852	0.039763
Ldhb|P16125	0	0.00597269	0.0925148	0.07912	0.0189744	0.0199774	-0.0169212	-0.0333514	-0.0242308	-0.0049908	-0.00640667	-0.158158	-0.0597254	0.0580167	-0.0212751	-0.22238	-0.0329691	-0.101838	0	-0.0307933	0.0692903	-0.00483404	0.0236948	0.0155825	-0.0274557	-0.0426298	-0.0501042	0.0267635	-0.044039	-0.0258561	-0.0121502	0.0822635	-0.00836819	-0.117292	-0.0564705	-0.0665629
Ppp1r7|Q3UM45	0	-0.0344976	-0.0260401	0.00200992	0.0103057	-0.0546385	-0.0147134	-0.0546091	-0.056139	-0.0682085	-0.0423106	-0.169032	-0.0756815	-0.0348187	-0.0302649	-0.0859532	0.00484274	-0.00514051	0	-0.0218009	-0.019348	0.100391	0.105513	-0.0447338	-0.0132217	0.0294099	-0.0319656	-0.0424776	-0.021742	0.00850497	-0.0539227	0.0848813	-0.00699412	-0.0480635	-0.0843731	0.000647315
Arhgap23|B1AQY2	0	-0.0311582	0.011144	-0.0503524	-0.0117676	-0.00659764	-0.0154438	-0.0562451	-0.0335181	0.017404	-0.00425937	-0.129816	0.0436475	-0.0441787	-0.0395779	-0.0144504	-0.0147885	0.015734	0	0.0151278	-0.0235754	0.0535868	0.0515917	0.0344448	0.0150196	0.0136589	-0.0195965	0.0158425	0.0500992	-0.0271016	0.106156	0.0538801	0.00249822	0.0424463	0.0210813	0.0438887
Iqgap1|Q9JKF1	0	-0.037065	-0.0768932	0.195537	0.0230991	0.110084	0.0775924	0.0224254	0.0784285	-0.0510712	-0.00715286	0.0201241	0.0207731	0.0291227	-0.00956136	0.123474	0.08398	-0.101258	0	-0.00611679	0.00799121	0.0460743	-0.0743157	0.0797454	0.118225	-0.00937665	0.0356159	0.0470978	-0.0708441	-0.0344468	-0.0344718	-0.038804	-0.0561134	-0.112573	0.0743925	-0.096912
|Q8K1X5	0	-0.00621149	0.0145749	-0.00750067	0.0108431	-0.0242057	-0.0484547	-0.0215314	-0.0133375	-0.0127778	-0.0152541	0.000585007	-0.0188286	-0.0340826	-0.0171199	-0.0178898	-0.0195609	0.0198606	0	-0.0159055	0.0447268	-0.0404895	0.0248323	-0.041573	-0.0293559	0.00180994	-0.00810106	-0.0358287	-0.0211121	-0.0336442	-0.0658536	-0.00697758	-0.0126294	-0.0324752	-0.0390024	-0.0133548
Plxnb2|B2RXS4	0	-0.0382158	-0.0801512	-0.0497347	-0.0322873	0.0116542	0.0316419	0.0532618	0.0025528	-0.022951	-0.00229155	0.101785	0.0492603	-0.0258544	-0.0206942	0.116247	0.0529676	-0.0480907	0	0.00689597	-0.0744511	-0.0602499	-0.0323329	-0.0270706	-0.00518008	0.0314789	0.0238637	-0.11235	-0.013919	-0.00203666	-0.0857201	-0.0135501	-0.0246125	-0.00211715	0.0358431	-0.065758
Ehd3|Q9QXY6	0	-0.000227132	0.049411	-0.0222098	0.0453336	-0.0109167	0.0201789	-6.2608e-05	-0.0238037	-0.0302308	0.0386249	-0.0422887	-0.00848401	-0.0087858	0.0495798	-0.0341612	-0.0185296	0.0647498	0	-0.0229605	0.0414248	-0.00607722	-0.0173133	-0.0704138	-0.0147325	0.0218362	0.00228135	-0.0362254	-0.0194625	-0.0338891	-0.0761987	0.00866434	-0.020297	0.00228472	-0.0598445	0.00347782
Por|P37040	0	-0.0124852	-0.0174662	-0.0217413	0.00121008	-0.0159608	0.00545131	0.0169522	0.0443404	-0.0293603	-0.0033862	0.0289153	-0.0737585	0.00882731	-0.0151111	0.0171173	0.0324514	-0.0310041	0	0.00655285	0.00154882	-0.107742	-0.0221691	-0.0250964	-0.0234572	-0.0147252	0.0351424	-0.0720412	-0.0342641	0.00309096	-0.112214	0.0238536	-0.0089102	-0.0467896	-0.027996	-0.017643
NA|Q8VD37-2	0	-0.0847723	-0.115397	-0.293635	-0.132832	-0.153977	-0.194977	-0.0890984	-0.14667	-0.173896	-0.150975	-0.118275	-0.310353	-0.073418	-0.232361	0.0206829	0.00272773	-0.128917	0	-0.0338448	0.239472	0.286087	0.439684	0.616286	0.112367	0.0227468	0.159066	0.0430934	0.286293	-0.0808812	0.212994	0.285912	0.239562	0.0505285	0.110529	-0.0605021
Mpdz|B2RQR2	0	-0.0226223	-0.0230066	0.0282932	-0.00484313	0.004245	0.0570536	0.0123448	0.054169	0.0543111	0.0779503	0.0247828	0.115588	-0.0413305	-0.0235113	0.0854984	0.00147742	0.045835	0	0.0380878	0.0308307	0.0291825	-0.0444318	0.00552401	-0.0169855	-0.00792433	0.0485897	0.0728377	0.055011	0.00351135	0.110215	0.0052071	-0.029406	0.0960418	0.0722249	0.023264
Fryl|F8VQ05	0	0.0485427	0.135573	0.0817289	0.109961	0.0985434	-0.00715009	0.0386352	0.0279757	0.120888	0.00755057	-0.310581	-0.012675	0.0900083	-0.0403856	-0.151574	-0.0735998	-0.0342806	0	-0.00532924	-0.0248071	0.051721	0.0408007	0.132421	0.0613847	-0.0343021	0.0436129	0.154248	-0.0383599	0.0223007	0.0379818	0.0455991	0.013755	-0.0820369	-0.076979	0.0336072
Inpp4a|D3YUD3	0	-0.0333444	-0.126683	-0.166362	0.0126784	-0.00676697	-0.0114237	0.00848115	-0.00645725	-0.152832	-0.115257	0.104019	-0.0466575	-0.00998886	-0.0228379	-0.293032	-0.359554	0.0432311	0	-0.00118723	-0.00446982	-0.161939	-0.0285175	-0.0547613	-0.120044	-0.0263293	-0.0477909	-0.313681	-0.242532	-0.0767293	-0.445828	-0.0979837	-0.118866	-0.162902	-0.209823	-0.219147
Pls3|B1AX58	0	0.0146702	0.112678	0.0834672	0.0509121	0.0449267	-0.0316616	-0.0533799	0.00826436	-0.00568924	-0.00660517	-0.249806	-0.114718	0.0138959	0.033661	-0.16435	-0.0881471	-0.128433	0	-0.0182227	0.0349006	0.0374625	0.00249362	0.0553293	0.0432563	-0.0500143	0.00279133	0.0418476	-0.0440702	-0.0128667	-0.049051	0.00679178	-0.0088463	-0.0852534	-0.063676	-0.0278023
Septin5|Q9Z2Q6	0	-0.0082154	0.10015	-0.0907031	0.0737006	0.0295629	0.0275529	-0.0240184	0.0286931	-0.0809102	0.0190133	-0.222695	-0.0455738	0.022315	0.117796	-0.165651	-0.113853	0.0250851	0	-0.0770429	-0.0366511	0.151817	-0.0572154	0.0201166	0.0426933	-0.0552241	0.0476351	-0.00144492	-0.0747932	0.0735282	-0.131283	-0.0770784	0.0712589	-0.0734025	-0.10506	0.00525866
Sec31a|Q3UPL0	0	-0.0292654	0.00746213	-0.0105771	-0.0127143	0.00710571	-0.0562096	-0.0162009	-0.014752	-0.00869849	-0.0190827	-0.00828895	-0.0192262	0.000223077	-0.0264116	-0.0719091	-0.0390966	-0.0532634	0	-0.047606	0.0244162	-0.0456123	-0.0411951	-0.0130862	-0.000310356	-0.0315169	-0.00743057	-0.0114367	-0.0169354	-0.0328162	-0.0533269	-0.0617522	-0.00933211	-0.0711282	-0.0274036	-0.0482649
|A0A338P769	0	-0.0695492	0.144662	-0.171709	0.134121	0.0211147	-0.181566	-0.124502	-0.0757847	-0.167957	-0.0512417	-0.62885	-0.100722	-0.0365764	0.0355795	-0.26218	-0.264287	-0.0516235	0	-0.157578	-0.00983728	0.142067	-0.0163357	-0.0275059	-0.0076238	-0.108913	-0.0172793	0.0292735	-0.108293	-0.0210585	-0.138408	-0.0989897	-0.0474561	-0.222495	-0.301379	0.0215643
Oplah|Q8K010	0	-0.046376	-0.0131729	0.162443	0.00137484	0.0869613	0.0375612	-0.0131056	0.0543775	-0.00832991	-0.0129327	-0.0611499	0.0286457	0.0210047	-0.0527079	-0.014497	0.0061002	-0.0546759	0	-0.052554	-0.0558968	0.0134615	0.0169106	0.101962	0.0526448	-0.0332283	0.0139412	-0.0281256	-0.068167	-0.00736705	0.0211951	0.0183482	-0.0126118	-0.105905	-0.00224525	-0.0762912
Clip2|Q9Z0H8	0	0.00166981	0.0129966	0.0185072	-0.00321261	-0.0522549	-0.0469882	-0.0236856	-0.031846	-0.0487265	-0.0539749	0.00612557	-0.0726879	-0.0615877	-0.0806675	-0.0450645	0.017335	0.0201092	0	-0.00949643	0.0146144	0.0716839	0.0710209	-0.054929	-0.0209138	0.0314406	-0.00926086	-0.0791887	-0.0192278	-0.0690969	-0.0176183	0.0287945	-0.025886	-0.00788888	-0.0269317	0.00755382
Pfkl|P12382	0	-0.0325881	0.0589939	0.00829133	0.0538293	0.0140032	-0.0437869	-0.0253292	0.0562505	-0.0637539	-0.017304	-0.149276	0.0409202	-0.0292982	0.0534649	-0.09258	-0.104897	0.0586788	0	-0.0476661	0.0158766	-0.0647979	-0.00508303	0.050629	-0.0325584	-0.0351905	0.0124985	0.043706	-0.027789	-0.0486325	-0.014241	-0.132548	-0.0243633	-0.0508587	-0.0761237	-0.00724469
|Q3UJP4	0	-0.0398155	0.12589	-0.0759953	-0.018805	-0.150706	-0.0120952	0.0620858	0.0802103	0.0496797	0.166702	0.0569506	0.0597328	0.0285906	0.0366157	-0.072956	0.106778	0.0451557	0	-0.102571	-0.00403583	0.127101	0.0856038	0.0316054	-0.0503893	0.090293	-0.00221915	0.0972901	0.15833	-0.00989783	0.0646057	0.00845214	0.000169885	0.0530756	-0.0585555	-0.0103756
Ccdc136|D3Z165	0	0.0829945	0.17661	-0.12008	0.171636	0.103884	0.0764811	0.0247202	-0.0105373	0.103789	0.0355684	-0.492962	-0.0263869	0.102628	0.084059	-0.183731	-0.0695772	-0.0273781	0	-0.0219548	-0.138646	0.0948713	-0.0310291	0.0460141	0.0509756	-0.101036	-0.0272861	0.137187	-0.0908355	0.0663307	-0.0439653	0.0277778	0.0267287	-0.0506991	-0.140102	0.0620823
Slc8a1|P70414	0	0.392526	-0.0115689	-0.0246257	0.380433	0.0994982	-0.125888	0.204553	-0.212925	0.33913	-0.149574	-0.178326	-0.0432693	-0.160012	-0.059532	0.166551	-0.0640956	-0.00725401	0	0.0710031	0.141498	0.162894	0.161623	0.0717432	0.213378	-0.00632383	0.125754	0.0760052	0.131816	0.159577	-0.000428504	0.0915036	0.173419	-0.00795522	0.0603588	0.0989519
Rap1gap|A2ALS5	0	0.0426722	0.0624543	0.0332127	0.0315976	-0.0179671	0.00114478	-0.0103966	-0.012635	0.0447822	0.0342696	-0.129737	-0.0361	-0.00173289	0.00263804	-0.118775	-0.055932	-0.0206095	0	0.0129773	-0.0177347	0.0413302	0.0747095	-0.0102387	-0.0112951	-0.0144193	-0.0541557	0.0126726	0.0132478	-0.00286529	-0.0267563	0.0824991	-0.0122955	-0.0309203	-0.0519778	0.0213981
Vps50|Q8CI71	0	0.0172223	0.0346156	-0.0486331	0.0440885	0.0389381	-0.00553911	0.00474662	0.00268179	-0.0138011	-0.019184	-0.0298411	-0.0247632	0.03086	0.0187614	-0.0383213	-0.0135901	0.00437857	0	0.0183088	0.0120756	-0.0770838	0.00559194	0.0411932	0.009669	-0.00407366	0.0205835	0.0528682	0.033599	0.033532	0.0083799	-0.0226406	0.0425719	-0.0249456	-0.0102825	0.0110899
|F7AA26	0	0.0144137	0.174622	-0.127003	0.156856	0.085724	0.0276988	0.0143168	0.0281899	0.0235335	0.0327748	-0.463547	-0.0879383	0.0595694	0.10266	-0.170371	-0.176696	-0.0326209	0	-0.0639817	-0.129132	0.270897	-0.108913	0.0777054	0.0563552	-0.101499	0.0200837	0.152712	-0.121149	0.129834	-0.167978	-0.05829	0.0244944	-0.0645359	-0.181074	0.0210128
Prkar2a|Q8K1M3	0	-0.000993568	0.0381188	-0.121748	0.00599533	-0.0714867	0.0273492	0.0327193	-0.031608	-0.055904	0.0729237	0.0491482	-0.0682813	-0.00869831	0.0372255	0.0282468	-0.0128957	0.00833742	0	-0.00578593	-0.0327339	0.0061141	-0.0839192	-0.11914	-0.0339029	-0.00454675	-0.000979709	-0.126208	-0.00899179	0.0323945	-0.156741	-0.0563302	-0.00417826	0.0601528	-0.0171045	0.00317147
Gda|Q9R111	0	-0.0436673	0.0241573	-0.163636	0.0500364	-0.0477969	-0.136928	0.0228657	-0.0278579	-0.117662	-0.0637778	-0.15817	-0.0284274	-0.0126556	0.087154	0.00555739	0.174846	0.134593	0	0.0166649	-0.0851804	-0.0191149	0.0449103	-0.0709642	-0.108638	0.0677812	-0.0238692	-0.127659	-0.0842737	-0.0319149	-0.171734	-0.038907	0.0988453	-0.0876996	-0.198736	-0.0567908
Slc25a22|Q9D6M3	0	-0.00878944	0.0267271	-0.113007	0.0451014	0.00469011	-0.0266714	-0.000533874	0.0369697	-0.00270373	-0.0529348	-0.0730535	-0.0529415	0.000501503	0.106485	-0.0309926	-0.0220057	0.032908	0	0.00345398	-0.0281279	-0.0985489	-0.120631	-0.0148175	-0.0228071	-0.0307941	0.00868524	0.010711	-0.0233531	0.0699318	-0.127161	-0.0839017	0.0479317	-0.0846126	-0.0742506	-0.117106
Rdx|P26043	0	-0.104986	-0.117576	0.209875	-0.0493841	-0.000171665	0.0529599	-0.0483361	0.0996115	-0.0885368	-0.0800358	0.00117475	-0.0319347	-0.0452642	-0.1185	0.0635818	0.0342664	-0.12019	0	-0.0285144	0.021997	0.0620258	-0.04298	0.0122488	0.0202616	-0.0197088	0.0114528	-0.0935124	-0.108002	-0.0854467	-0.0639258	-0.0194439	-0.137481	-0.170372	0.00329012	-0.147474
Slc8a2|Q8K596	0	-0.0182858	0.0627954	-0.202815	0.060667	0.0405505	-0.0872393	-0.0375458	-0.00746825	-0.0309941	-0.0228943	-0.304521	-0.0595334	-0.00981127	0.0767751	-0.0458283	-0.108669	0.011794	0	-0.0300202	-0.0603339	-0.0292083	-0.012363	0.057655	-0.00711053	-0.0363955	0.0460309	0.0133986	-0.0608489	0.0453038	-0.134285	-0.067168	0.0610184	-0.073976	-0.150711	0.00176094
Mpdz|Q8VBX6	0	-0.0258218	0.263684	0.385539	0.0967974	-0.0844313	0.363794	0.206665	0.431231	0.00556021	0.220381	0.203617	0.18809	0.204558	0.110378	0.417322	0.286849	0.123406	0	0.0221304	-0.0395815	0.0954898	-0.149599	-0.000660881	0.0481894	0.00478827	-0.030606	0.101639	-0.0383631	0.0213861	0.27204	0.0260434	-0.0114632	0.0338788	0.00861674	-0.0161823
NA|Q6PGN3-3	0	0.0241748	0.0998981	-0.0483365	0.0582602	0.0123697	-0.00922444	0.00443093	-0.0248298	0.0166783	0.0149411	-0.191332	-0.0308536	0.0497395	0.0410634	-0.0618705	-0.0431076	-0.00253225	0	-0.0383353	-0.0222434	0.00707129	0.0108261	-0.00257947	-0.015072	-0.0494116	-0.00708214	-0.00230588	-0.0662691	0.0194082	-0.0882171	0.0212231	0.0189745	-0.0352911	-0.099185	0.0188494
Git1|Q68FF6	0	-2.74582e-05	0.0743371	-0.0657164	0.0379607	0.0307069	0.02702	-0.0231747	-0.016595	-0.000541581	0.00441439	-0.169509	-0.0340957	0.0228701	0.0512482	-0.0776861	-0.0356981	-0.022165	0	-0.0264887	-0.0249603	0.0157952	0.00949785	-0.00559807	0.000509321	-0.0422385	-0.0451672	-0.0226607	-0.0331101	0.00534357	-0.0498021	-0.00608916	0.024498	-0.0671855	-0.0991675	-0.0244925
Cul1|Q9WTX6	0	0.00334497	0.0443888	0.00971912	-0.0130062	-0.00493016	-0.00772975	0.00164017	-0.0055056	0.00753086	-0.0038506	0.0255335	-0.0129846	0.0333571	0.00147563	-0.0483617	-0.0158922	-0.052924	0	-0.0297445	0.010353	-0.0959728	-0.0185231	-0.0174337	-0.0351354	-0.0223006	-0.0131432	-0.0197228	-0.0110336	-0.00976552	0.0103063	-0.0368691	-0.0144064	-0.00962337	-0.0286045	-0.0202259
Golga3|E9QP99	0	0.0351406	0.0198979	-0.0032529	0.0104628	0.0254196	0.0407964	-0.0390709	-0.00802246	0.0671577	0.0401511	-0.0923231	0.0699233	0.0154201	-0.0053383	-0.0214076	-0.0509495	0.0259107	0	0.0382732	-0.0559745	0.177003	-0.0212982	0.00880492	0.022886	-0.0122082	-0.00454274	0.0613675	-0.00266311	0.0572504	0.0391669	0.0032664	0.0316682	0.00829532	-0.0328511	0.0426905
Stxbp5|D3Z079	0	-0.0120731	0.0456153	-0.0923221	0.0189223	0.0189429	0.0572521	0.0128453	0.00169098	-0.0172962	0.0475462	-0.0162851	-0.0413008	0.00832789	0.069011	0.0161238	-0.0279058	0.036482	0	-0.0517355	-0.0686031	-0.0608757	-0.0229796	0.0015493	0.0185932	-0.0264112	0.0169596	0.0552714	0.0058942	0.0419721	-0.0378022	-0.0643621	0.032322	0.0411062	-0.0193385	0.0272399
Erc2|Q3UHT7	0	-0.0104672	0.052348	-0.141481	0.064257	0.0183169	0.0119167	-0.00148971	-0.0438649	-0.0588845	-0.0485001	-0.178997	-0.0597123	-0.0205118	0.0666098	-0.0870169	-0.159569	0.0613958	0	-0.0620317	-0.035007	0.152998	-0.00910152	-0.0137381	0.00534114	-0.023779	-0.00568144	-0.00767959	-0.0594152	0.0363957	-0.145126	-0.0767599	0.0291099	-0.0374851	-0.112885	0.0300227
|A2APL5	0	0.182515	0.285091	-0.0569038	0.280283	0.115438	-0.0180237	-0.0401914	-0.0644125	0.070383	0.204284	0.0102684	0.0889156	-0.0606516	0.382511	-0.0987016	-0.345353	0.00731604	0	0.15464	0.276865	-0.244251	-0.202085	-0.0855334	-0.217321	-0.191867	-0.283839	0.140762	0.0407782	0.0523958	0.111227	0.0458495	-0.127178	-0.216446	-0.0573937	-0.0742701
Eif4g1|E9Q9E1	0	-0.0159168	-0.0224686	0.0279242	-0.0169895	-0.0126875	0.0252832	0.00461935	-0.00650247	-0.00478628	-0.0214466	-0.00287763	-0.00216938	-0.0116188	-0.0448369	-0.00987455	0.0157924	0.044577	0	0.00626538	0.0235768	-0.0631551	0.0200404	-0.0152279	0.0313488	0.00182746	0.0398994	-0.0251199	0.0261746	-0.0263073	0.0391817	0.00939247	0.049573	0.024156	0.0501243	0.0473221
Cnot1|Q6ZQ08	0	0.0335627	0.00869627	-0.0100701	0.0330321	0.0201243	-0.000375782	0.0414261	0.00791764	0.0532464	0.0594506	0.0329935	0.0248472	0.0366007	0.0293441	0.0355784	0.0200395	0.0471382	0	0.0410097	0.0010134	-0.101135	-0.0115354	0.00770714	-0.0220248	0.0130738	0.0309194	0.0162324	0.0249394	0.000597568	0.00516195	-0.0118784	0.0064769	0.0289117	-0.0112447	0.029992
Dclk1|Q9JLM8	0	-0.0105454	0.0323224	-0.0768202	0.0259556	-0.029098	-0.0575368	-0.0390844	-0.0138749	-0.0346995	-0.0340833	-0.120145	-0.0442388	0.00367652	0.0884974	-0.0256395	-0.0338051	0.00714033	0	-0.0504169	-0.0199774	-0.0246857	0.0180132	-0.0171091	-0.00114831	-0.0287204	-0.00562264	-0.0188088	-0.036651	0.0166877	-0.064762	-0.0344227	0.0153255	-0.0241476	-0.0597802	0.0140617
|Q3TQP7	0	-0.0492866	0.00730378	-0.00676279	-0.0405335	-0.0348235	0.0183396	-0.0272587	-0.0165199	-0.0645669	-0.0489865	-0.00526254	-0.07862	-0.0105989	0.00978437	-0.0393405	-0.0173318	-0.0253124	0	-0.0912979	-0.0128612	0.066261	-0.0958097	-0.093351	-0.0361151	-0.0420543	-0.0525263	-0.154757	-0.101919	-0.0135652	-0.163424	-0.0686561	-0.0499203	-0.0526707	-0.0533448	-0.0708496
|Q9CXK3	0	0.0951167	0.137381	-0.123893	-0.0147433	0.00700475	0.054859	-0.0743091	-0.185694	0.0750244	0.145513	0.326667	0.0613591	-0.0786391	0.288749	-0.115591	-0.0839062	-0.12179	0	0.0590685	0.195083	0.122175	0.202855	0.0894157	0.153741	0.138729	-0.0100501	0.22294	0.181322	0.0930472	0.34684	0.28101	0.033367	0.0851915	0.169341	0.103723
|A1L2Z3	0	0.02531	0.020451	0.0546027	0.0424174	0.0182022	0.16886	0.0507118	-0.0487828	-0.00836018	0.108652	-0.0795822	-0.0213682	0.00592339	0.101224	-0.0104745	0.0176137	0.111114	0	0.0306374	-0.0477486	0.0225432	-0.0989097	0.0440184	0.0420311	-0.00228745	-0.0338681	0.169731	0.0595037	0.0467465	-0.0523162	0.0357219	0.0126476	0.0339866	0.0472349	0.00646768
Wnk2|E9QM73	0	0.00412921	0.0282479	-0.0115924	0.036866	0.00500498	-0.0238764	-0.00414574	-0.0260343	-0.00742319	-0.0133159	-0.113024	-0.0169909	0.0251671	0.0070964	-0.0443232	0.016324	-0.0130793	0	-0.010851	-0.0095785	0.0231512	0.0378235	0.0123618	0.0233997	-0.00150249	-0.0173762	-0.019257	-0.0354815	-0.00683841	-0.00185772	0.03264	0.00748853	-0.0362307	-0.036067	0.0323785
Dbn1|A0A0R4J1E3	0	0.141264	0.238337	-0.00708541	0.155704	0.194987	0.178848	-0.083822	-0.0513124	0.173463	0.242206	-0.124638	0.256457	0.0791969	0.354135	0.330411	0.300516	0.320551	0	0.110283	0.338893	0.194303	0.270889	0.236281	0.0761087	0.109947	0.335449	-0.143992	0.284229	0.312648	0.0761145	0.222983	0.359152	0.209486	0.242682	0.332092
Klc2|D3YXZ3	0	0.00180454	0.0666655	-0.0176393	0.00538695	-0.0366514	-0.0486873	-0.0823671	-0.101881	-0.0400089	-0.0132923	-0.137111	-0.0995265	-0.00845615	-0.0331671	-0.139837	-0.0787702	-0.0710742	0	-0.0360934	-0.0289208	0.122456	0.0542928	-0.0270223	0.00894141	-0.0541921	-0.0488759	-0.0517971	-0.0714869	-0.0177447	-0.0559535	0.0340629	-0.00981572	-0.074652	-0.0652133	-0.00782459
Appl1|Q8K3H0	0	-0.017443	0.0292359	-0.0590743	-0.0347268	-0.0360143	-0.0109424	-0.0221938	-0.020165	-0.0189964	-0.0515084	-0.0425831	-0.0211393	-0.0293373	-0.00651692	0.0311802	0.0159391	-0.0050838	0	-0.029937	-0.00382412	-0.00983212	0.0131663	-0.0390377	-0.0449459	-0.00848857	-0.0456256	-0.0556937	-0.0314736	-0.00877878	-0.0356744	-0.0159674	-0.033244	-0.00984543	-0.0335344	-0.0455775
Septin8|B1AQZ0	0	-0.0317228	0.0621484	-0.0197549	0.00780241	0.0410998	0.0170311	-0.0518318	0.0276568	-0.0596955	-0.0413029	-0.205051	-0.0776725	-0.00733628	0.0196262	-0.11822	-0.091754	-0.0161837	0	-0.0620387	-0.0126008	0.0623845	0.0314933	0.0597027	0.0219915	-0.0654772	0.0282451	-0.0122856	-0.0495832	-0.00528673	-0.0290875	-0.0168831	0.0117082	-0.0852745	-0.0800327	-0.0241985
NA|Q923T9-2	0	0.06889	0.135255	0.0417928	0.0471803	0.0491428	0.0177788	-0.0364324	-0.0315929	-0.0241441	-0.0078416	-0.153225	-0.0730031	0.103717	0.0317148	-0.197697	-0.0646413	-0.113536	0	-0.0755259	-0.0172799	0.0347685	0.0346943	0.00128926	0.0371141	-0.0396546	-0.0686812	-0.0495254	-0.0447479	0.0179788	0.00234866	0.00260739	0.0371591	-0.0737276	-0.092366	0.0269319
Ctnnd1|P30999	0	-0.0238078	0.0717743	-0.106801	0.083151	0.0413243	-0.0165169	-0.0183565	-0.00634222	0.048527	0.0201823	-0.275522	0.000651172	0.00476965	0.0321304	-0.0765018	-0.101958	-0.0334466	0	-0.0153772	-0.0292881	0.0954693	-0.0579062	0.0042905	0.0290655	-0.0597592	0.00462898	0.0857087	-0.0313727	0.00903589	-0.0874594	-0.0261726	-0.0159283	-0.0932711	-0.0957638	0.0250824
Copb1|Q9JIF7	0	-0.036782	-0.0011222	0.0385858	-0.00179475	0.0136763	0.0309891	0.0184385	0.0216589	-0.00466583	-0.0116907	0.0653579	-0.04028	0.0260003	0.00624675	-0.00977109	0.0247033	-0.0402101	0	-0.00517466	-0.0034741	-0.077393	-0.039375	0.00821052	-0.0110898	-0.0100536	0.0108415	0.0145765	-0.0242046	0.0182329	-0.0364795	-0.0174221	-0.000982632	-0.043395	0.0140591	-0.0164939
Rasgrf1|P27671	0	0.0176743	-0.0273231	-0.0331618	-0.0845864	-0.0371442	-0.0273226	0.0149606	-0.0759631	-0.0330582	-0.0394324	0.154568	0.0551896	-0.0503135	-0.0467869	0.00253213	0.0724764	0.000567047	0	0.0137104	0.0788477	-0.130808	0.0254534	-0.0947453	-0.00632536	0.0481865	-0.0267785	-0.107761	0.023514	-0.0262255	0.0309089	-0.0316149	-0.00363038	0.0896075	0.0838312	0.00797136
|Q8VDC3	0	-0.0275686	-0.00863514	0.0782149	-0.0206876	-0.0142495	-0.0260493	0.00572203	0.0372991	-0.0829841	-0.0348729	0.0206366	-0.034531	-0.0194647	-0.0205231	-0.0201511	0.00688721	-0.0453671	0	-0.0451978	0.0273202	-0.0106984	-0.0242558	-0.0185586	-0.0135547	-0.00579496	-0.00344862	-0.0933484	-0.0406098	-0.0528305	-0.0736495	-0.0294274	-0.0514147	-0.0616068	-0.00395875	-0.0598359
Ndrg1|Q62433	0	0.122903	0.125909	0.171192	0.0112033	0.0769618	-0.116753	-0.00727529	-0.00944284	0.181339	0.112431	0.116984	0.129522	0.0621599	0.0742309	0.0596492	0.121478	0.0444199	0	0.233669	0.0518294	0.104985	0.272102	0.150083	0.120711	0.128584	-0.105963	0.410382	0.0721007	-0.0502297	0.134395	0.207613	0.10352	-0.0130154	0.083961	-0.00392307
Palm|Q9Z0P4	0	-0.0106668	-0.000776276	-0.0303473	0.00254511	0.00124809	0.0310371	0.0129869	-0.0234501	-0.0739255	0.00901256	-0.0661599	-0.0680159	0.00392348	0.0576877	-0.0342388	-0.0120204	0.0419828	0	-0.023226	-0.0723075	0.060528	-0.00264781	-0.0267418	0.0186201	0.0231796	-0.0225759	-0.107954	-0.0128742	0.0329651	-0.107401	0.0326352	0.00437181	0.00656781	-0.0383054	0.0247044
NA|Q9DBF1-2	0	-0.0363535	-0.0382558	0.0811434	0.00298179	0.042907	0.0328337	0.0571216	0.0896285	-0.104797	-0.0525524	-0.0242639	-0.0314857	0.0165676	-0.0131233	-0.114443	-0.0390514	-0.0375276	0	-0.0506564	-0.00180821	-0.0322981	-0.0267156	0.0290279	0.0407667	0.0277	0.0525962	-0.0707374	-0.0831829	-0.00442431	-0.0371887	-0.022489	-0.0175868	-0.07876	-0.0142364	-0.0543562
Mapk8ip3|K3W4S4	0	-0.0169332	0.00206569	-0.0171236	0.0016642	-0.038104	-0.045507	-0.0299531	-0.0346758	-0.0512891	-0.0594194	-0.0552066	-0.0688374	-0.0584883	-0.0726098	-0.072931	-0.079704	0.0313297	0	0.0144978	0.0472912	0.000953094	0.0533124	-0.0215842	-0.0218909	0.0210884	0.033766	-0.0092988	0.0138136	-0.0345125	0.00713616	0.0124384	-0.0404131	0.0339331	-0.0161627	0.0362114
Vcpip1|A0A0R4J0M9	0	-0.0162954	0.0228031	-0.0348929	-0.029565	-0.0262726	-0.0483977	-0.072934	-0.0488093	-0.000890145	-0.0331437	-0.10228	-0.0367716	-0.023211	-0.0392133	-0.0523573	-0.0508536	-0.0235154	0	0.0109335	0.0118729	0.0395341	0.0300875	0.00772666	0.00665846	0.0135972	-0.00438365	0.0468124	0.0261224	0.0166578	0.0592068	0.0387951	0.00322568	0.0382389	0.00962812	0.0559291
Atp6v1c1|Q9Z1G3	0	-0.0605912	0.0543299	-0.0557777	-0.0160952	0.0200686	-0.00287521	-0.0410518	-0.0152078	-0.0801092	-0.0626825	-0.054438	-0.0960335	0.00472952	0.0433651	-0.130503	-0.0336075	-0.0775979	0	-0.0653128	0.00141818	-0.066898	-0.00212543	0.0205612	0.0144209	-0.0188028	-0.00690819	-0.0658657	-0.0509305	0.0245106	-0.0859163	-0.0293695	0.0365783	-0.0682661	-0.0471343	-0.0279117
Arhgef12|F8VQN6	0	0.000570402	0.0026603	0.0734957	0.00525044	0.040082	0.0170396	0.00262648	-0.00112292	0.00450172	-0.00298272	-0.0450876	0.0323266	0.021894	-0.0146581	0.00694369	0.0398022	-0.0189167	0	-0.0453996	-0.0572131	0.0193928	0.00552008	-0.00319469	-0.0335924	-0.0253682	-0.0523725	-0.0155401	-0.062207	-0.0393152	0.01746	0.0334576	-0.0466492	0.0015789	-0.0758474	-0.0239167
|Q8R169	0	-0.113013	-0.0999456	0.169406	-0.100486	-0.068894	-0.0853145	-0.0936051	-0.0555341	-0.065326	-0.145207	-0.0643555	-0.134977	-0.123246	-0.217911	-0.0413802	-0.0426846	-0.12262	0	0.0568361	-0.0122389	0.0129908	-0.0468183	-0.0230308	-0.0229477	-0.0452336	0.0158745	0.0643311	-0.116672	-0.0450288	0.115771	0.0423599	-0.0536696	0.0989051	0.0263809	0.0742719
NA|Q8C8R3-6	0	0.0145717	0.0558684	0.203324	0.0334069	0.23337	0.206938	0.134342	0.143448	0.229835	0.159401	0.0678929	0.28072	0.0075088	0.0682307	0.0436645	0.159318	0.141877	0	0.134289	0.161626	0.075549	0.326952	0.403017	0.326628	0.255053	0.0808659	0.390859	0.295558	0.2536	0.288927	0.228581	0.209424	0.254577	0.271426	0.180451
NA|P28740-2	0	0.167476	0.232323	0.244556	0.165677	0.314563	0.114081	0.126713	0.10378	0.171688	0.280279	0.119108	0.314746	0.271548	0.184288	0.155054	0.186715	0.20048	0	-0.0220113	-0.185722	0.0519551	0.152803	0.178224	-0.0672292	-0.0662923	-0.0113041	0.195975	0.110426	0.0123206	0.468272	0.0422403	-0.00353345	0.259297	0.0960337	0.18087
Kif1b|A0A5F8MPF0	0	0.0536676	0.0976494	0.0135931	0.0801235	0.0241787	0.0666256	0.0321547	0.0191812	0.00651565	0.038376	-0.127905	-0.0132282	-0.00228498	0.029718	-0.0424492	1.41436e-05	0.038273	0	0.0412052	0.0849241	0.0777104	0.138985	0.0427579	0.0120998	0.0746534	0.059669	0.0543736	0.0462191	-0.000232223	0.0635397	0.0635743	0.0247425	0.0155205	0.0131697	0.105011
Prkca|Q4VA93	0	-0.12443	-0.145712	0.0526961	-0.0627358	-0.16349	-0.0891955	0.0597988	0.103642	-0.160599	-0.150604	0.178513	0.067709	-0.129122	-0.0935647	0.18581	0.212498	0.0902531	0	-0.013629	0.207163	-0.201946	0.110804	-0.141488	-0.0934495	0.150853	0.100628	-0.230258	-0.022526	-0.196236	0.0139896	0.00640589	-0.0589943	-0.0734213	0.000994309	-0.0642937
|C9K0Z8	0	0.0297957	0.146398	0.262162	-0.0115958	0.101092	0.0269738	-0.138742	-0.0319815	0.0227816	-0.0496375	-0.222964	-0.0813921	0.0612421	-0.0286699	-0.325521	-0.199636	-0.157368	0	-0.100718	0.0381567	0.0258677	0.0554711	0.120309	0.0534859	-0.176007	-0.124076	0.0574866	-0.107878	-0.0574738	0.123143	0.0526478	-0.0407116	-0.121631	-0.0594555	0.000156152
Sorbs1|A0A286YCI8	0	-0.031043	-0.0288967	0.0601586	0.00709641	0.0497156	0.128129	0.0231594	0.0399011	-0.0106867	0.028289	-0.0536415	0.0102732	0.0147512	0.0329022	0.00560758	-0.0683538	-0.0114568	0	-0.00245857	-0.0722696	0.146887	-0.0569896	0.0747626	0.040127	0.0112072	0.0275238	-0.00297058	-0.0348379	0.0186111	-0.0685571	-0.0296612	-0.0176518	-0.0452008	-0.0516037	-0.0266827
Cul5|Q9D5V5	0	-0.00983938	0.00573845	0.00360901	0.0198551	-0.034291	-0.0456359	-0.00410091	0.00417841	-0.0284333	-0.00734478	0.00951669	-0.0399789	0.000236348	-0.0191689	-0.0443154	-0.0117209	0.0232886	0	-0.0101019	0.0224195	-0.09	-0.00503425	-0.053066	-0.0284503	0.0231523	0.00812434	-0.0163658	-0.0220389	-0.0137652	-0.0305014	-0.0120741	-0.01588	-0.035393	-0.0156093	-0.0206954
Rasal1|Q9Z268	0	-0.0225159	0.0837466	-0.198785	0.0634859	0.0387927	-0.110422	-0.0475409	-0.0119504	-0.0623679	-0.0257486	-0.270793	-0.0517904	-0.004142	0.110463	-0.0256524	0.000606445	0.0183138	0	-0.0322712	-0.161627	-0.0676488	-0.0829147	0.0558423	0.00804875	-0.0196722	0.00827728	0.0153585	-0.0469969	0.0559471	-0.111093	-0.0576205	0.0939796	-0.0517076	-0.145898	0.0268929
Iars|Q8BU30	0	0.01964	0.0367186	0.0161976	0.0406572	0.0132274	-0.0417743	-0.0129869	-0.022878	0.03528	0.00753688	-0.0699428	-0.0431728	0.0153305	-0.0160329	-0.0753251	-0.0181733	-0.0142004	0	0.0450018	0.00464008	-0.0823612	-0.005073	0.0200989	-0.00813295	-0.0535955	-0.0125061	0.0544297	-0.0066577	-0.0166405	-0.0341773	0.01657	-0.0209334	-0.043696	-0.0713855	0.00143069
|Q3TII3	0	0.128853	-0.00339738	0.146903	0.000406057	0.0023258	-0.219679	0.110818	0.225708	-0.081215	0.0297377	0.256472	0.123329	0.110836	-0.0338436	0.0117875	0.249565	0.131742	0	0.203691	0.188972	-0.0489001	0.175574	0.11896	0.0349409	0.0962652	0.184679	0.102696	0.062306	0.126444	-0.0694577	0.163823	0.110232	-0.109284	0.204177	0.167889
Igsf8|G3UYZ1	0	-0.00884617	-0.0078467	-0.0465154	-0.0924588	-0.0523552	0.00480102	-0.0348634	-0.0479568	-0.00215009	0.0114804	0.0536353	-0.0101476	-0.0462978	-0.0324246	0.0460512	0.0611877	0.0771907	0	-0.0686984	-0.0750139	-0.11466	0.0681163	-0.0963463	-0.0506929	-0.0156565	-0.0575164	-0.179266	1.85348e-05	-0.043864	-0.0785184	0.0156596	-0.0103522	0.0817311	0.0288621	0.0413142
|E9Q1S3	0	-0.0308576	-0.00628905	-0.0269472	-0.00407354	-0.0143895	-0.0481284	-0.0353618	-0.00973306	-0.0038044	0.0145372	-0.0369024	0.0191726	0.00261871	-0.0139141	-0.0315788	-0.0290466	-0.0117533	0	0.00296431	0.000803606	-0.0697032	-0.034616	0.00793628	-0.00576886	-0.00875387	-0.00308695	0.0544958	0.0293926	0.0085268	0.0416574	-0.0374927	-0.00664873	0.00495471	0.0173879	-0.00800049
Git1|Q5F258	0	-0.136284	-0.10119	-0.0386047	0.000742707	-0.00909711	0.0135816	0.038055	-0.190592	-0.0902782	-0.0271758	-0.112425	-0.0166536	-0.106783	-0.315219	-0.00885032	0.0210333	-0.1737	0	0.109729	0.0736407	-0.286662	-0.117037	-0.0759005	-0.323981	0.0311301	-0.480123	0.143495	0.455856	-0.223486	1.26787	0.14023	-0.0658404	0.495241	0.558184	0.276878
Scn1a|A2APX8	0	0.0971156	0.152084	0.0628819	-0.0211709	-0.000732281	0.080515	-0.0681224	-0.0767849	-0.0153929	0.0138281	-0.116248	-0.106107	0.0237334	-0.0189251	-0.192039	-0.159888	-0.119168	0	-0.0959046	0.109504	0.0388583	-0.00960268	0.01492	0.0392658	-0.07159	-0.0905192	0.0199761	-0.0189966	-0.00767992	0.00116443	0.0333402	-0.0366085	-0.0375858	-0.0490361	0.0207182
|Q91YE8	0	0.00909051	0.137784	0.0235421	0.0935466	0.0786022	0.0387209	-0.0247325	0.0929078	-0.0308989	-0.0591995	-0.410064	-0.324552	0.0811042	0.0709487	-0.192582	-0.09165	-0.295235	0	-0.0556044	0.0072982	0.364723	0.160278	0.0178452	0.24686	-0.0514033	-0.146835	0.197974	-0.406614	0.244322	-0.295854	0.0575514	0.153449	0.0121286	-0.412094	0.250921
Arhgef11|Q68FM7	0	0.0154755	0.0204149	-0.0210255	-0.00307939	0.00761543	0.0474438	-0.0339376	-0.0283861	0.0113933	-0.0214118	-0.0855993	-0.0260713	-0.00443519	0.0329972	-0.0196784	-0.0148793	-0.020605	0	0.0162065	0.00272061	0.0160302	0.0219346	0.0544749	0.0176541	-0.0380574	-0.0264655	0.00678886	-0.00875994	0.00708582	0.0192991	0.0109044	0.0284805	-0.0268601	-0.016654	0.00792064
NA|P10637-3	0	0.116701	0.0476552	-0.161994	0.000399758	0.0130272	-0.0677956	-0.0145161	0.0146486	0.374316	0.343851	0.0266515	0.578009	-0.0430629	0.0337459	0.353487	-0.0160565	0.320482	0	-0.0247036	-0.0646554	0.0208108	0.31519	0.166741	-0.0729583	0.000139021	-0.0341603	0.498138	0.402511	0.0760118	0.782749	-0.0964824	0.0805702	0.56127	0.173688	0.297141
Afg3l2|Q8JZQ2	0	-0.0100344	0.0268328	-0.0187179	-0.019532	-0.0367594	-0.0283013	-0.00073411	0.00394038	-0.073033	-0.0353052	-0.0192349	-0.0817006	-0.0237337	0.00316336	-0.0933162	-0.0404148	-0.025788	0	-0.040525	0.01958	-0.0980242	-0.0223069	-0.0324277	0.0171273	-0.0315146	-0.0049736	-0.0741965	-0.0322514	0.00224592	-0.106859	-0.0151869	0.0248192	-0.0427713	-0.0260555	-0.0359655
Palm|Q3TRX4	0	0.0487764	0.0119043	-0.108102	0.0447084	0.0858219	-0.0177368	0.0206624	0.0279961	0.165919	0.137876	0.0116615	0.261666	0.0121422	0.169942	0.137813	0.0517325	0.263939	0	0.0677867	-0.112799	0.000876905	0.156011	0.0835445	0.0134694	0.10246	0.112413	0.115525	0.182487	0.0958269	0.145399	0.0156801	0.099205	0.195407	0.0557451	0.124635
Arhgap5|E9PYT0	0	-0.011555	-0.0193981	0.0606716	0.0270544	-0.0122625	0.0514733	-0.00641728	0.0151249	-0.0219709	-0.0136176	0.0161834	-0.014992	-0.00799798	-0.0134464	-0.0446789	0.0167144	0.00390834	0	-0.0301458	-0.00126882	-0.0320008	0.0431108	0.0233507	0.00912215	0.0216523	0.0186462	-0.0710802	0.011031	-0.0373339	0.0561412	0.0756106	-0.00288196	0.0164666	0.0425059	0.0111762
Kbtbd11|Q8BNW9	0	0.0181075	0.0652586	0.0712189	0.0179413	0.0338	0.0216573	-0.012506	-0.0115564	-0.0384921	0.00283624	-0.069174	-0.0257419	0.0264537	-0.00771938	-0.0762764	-0.0111032	-0.0442431	0	-0.0445816	0.0823632	0.082651	0.0774962	-0.0230941	0.0162078	0.00444825	-0.00671142	-0.0484818	0.00414873	-0.0272815	0.0372363	0.0496701	0.03135	-0.00461823	-0.00397399	-0.0190183
Gap43|P06837	0	-0.10144	-0.123176	-0.198339	-0.0957329	-0.129507	0.177706	0.0464043	-0.0604382	-0.197738	-0.0310902	0.240654	-0.0753372	-0.136239	-0.00116838	0.132839	0.0444015	0.146937	0	-0.0498074	-0.104046	-0.159861	-0.0107349	-0.122251	-0.0438149	0.0545878	-0.0170691	-0.388611	-0.0170766	0.0178407	-0.208443	-0.0603511	0.0222504	0.118367	0.0577898	0.0240481
Copb2|O55029	0	-0.0423849	-0.0235111	0.0423902	-0.0117267	-0.0118269	0.0144833	-0.0208303	0.0166175	0.083477	0.0729687	0.014174	0.21001	0.00762412	-0.00938959	0.0609901	0.0268702	0.0328618	0	-0.0200012	-0.00330008	-0.0128352	-0.0465594	-0.0147972	0.0208757	-0.0257505	-0.00436978	-0.0567141	-0.0716193	-0.000810269	-0.0972276	-0.0175116	0.000566408	-0.0674703	0.00175818	-0.0511183
Ahcyl|P50247	0	-0.00746555	-0.00796845	0.00162241	0.00656126	-0.0335797	-0.0111936	0.0262984	0.00944508	-0.0304102	0.0145022	0.0354112	-0.0121429	0.0135245	-0.00557442	0.0130379	0.0901596	-0.0535881	0	0.0282552	0.032328	-0.0600182	0.0387545	-0.0307604	-0.0176931	0.0790352	0.0139299	-0.0246462	0.0303527	0.0108566	-0.030856	0.0821269	0.0131906	0.0187257	0.0386036	-0.00857981
|D3YUM1	0	0.0126257	0.0548586	0.0515251	-0.00898615	0.00192554	0.01812	0.00147979	-0.00844495	0.00768252	-0.00232254	-0.000405791	-0.025081	0.0387787	0.0258326	-0.0912878	-0.00592196	-0.0356213	0	-0.0630962	0.066068	0.00471316	-0.0463562	-0.0399481	0.00250727	-0.0361922	-0.0396772	-0.0334367	-0.0357189	-0.0217378	-0.00707014	-0.0218114	0.0171005	-0.0292272	0.0077677	-0.017076
Mccc2|Q3ULD5	0	-0.0111794	-0.039341	0.0408043	-0.0156965	-0.0234077	0.017159	0.0590744	0.0317612	-0.0103626	-0.00158841	0.0886368	0.0374649	0.0352235	-0.00543065	0.0173773	0.0243948	0.00929833	0	-0.00679187	-4.04218e-06	-0.0440025	-0.0178977	-0.0176892	0.0221753	0.0445562	0.0352696	0.0428466	0.0150828	0.0129728	0.0699811	-0.00524738	0.0388151	0.0544307	0.0625199	0.0188906
Synpo2|E9Q1U2	0	0.0566274	0.191593	-0.0520494	0.17993	0.121108	0.0442878	0.0114392	0.0195452	0.202912	0.143952	-0.557055	0.0342397	0.149081	0.11913	-0.0680424	-0.101962	-0.0961815	0	-0.0704127	-0.136069	0.232054	-0.0709402	0.0650567	0.0522363	-0.150939	0.0192319	0.117511	-0.125201	0.141581	-0.102867	0.0345618	0.0663726	-0.0807765	-0.189126	0.0778292
Chd4|E9QAS5	0	-0.0171628	-0.0437792	-0.0333839	-0.019153	-0.0192189	-0.0274634	-0.00396445	-0.00910477	-0.0374965	-0.0233008	-0.0188744	-0.0306135	-0.00353377	-0.00534654	0.0402958	-0.00398489	-0.0480719	0	0.051753	0.0339635	-0.0670086	-0.0147554	0.00934945	-0.000809816	-0.0153115	0.0306709	-0.000896771	0.0035987	0.0112801	-0.0540605	0.0164304	0.019572	-0.0484252	0.00158493	0.000297562
|B7ZN50	0	0.142995	0.101264	-0.051188	0.13077	0.0562419	0.105903	0.0734612	0.0614311	0.0196613	0.0628632	-0.182122	0.0202999	0.114475	0.182428	0.0483209	0.024847	0.0725851	0	0.0262773	-0.075164	0.032515	0.00938085	0.0206868	0.00143892	-0.00271705	0.0107003	-0.103397	0.0298796	0.0859924	-0.0577369	-0.00253474	0.0634934	-0.0710179	-0.0104399	0.0741012
Trf|Q921I1	0	0.0696043	-0.085715	0.119535	-0.0707445	0.0189962	0.318121	0.112245	0.0118137	-0.204617	0.0195607	0.234472	-0.0185442	0.040835	-0.0869112	-0.00392775	-0.102255	-0.147186	0	0.231938	0.0470727	0.0359464	-0.1433	-0.0510095	0.215836	0.0758107	0.0587848	-0.0242976	-0.224496	0.0404515	-0.11522	-0.226909	-0.0707676	-0.334855	-0.064085	-0.206751
NA|Q8C7X2-2	0	-0.000430905	0.0236671	0.0664369	0.0185154	0.0346414	-0.00786642	0.0162027	0.00736061	-0.00125864	0.00889841	0.00519405	-0.0133912	0.0254605	-0.0210403	-0.0455231	-0.00748284	-0.0478924	0	-0.00669221	-2.59277e-05	-0.0610767	0.0114726	0.00950337	0.0281442	-0.0092695	0.0332652	0.00507784	-0.0184002	0.00534374	-0.0348381	0.0047411	-0.00232491	-0.0678852	-0.00666086	-0.00955481
NA|P30999-3	0	-0.206338	0.0245211	-0.229682	-0.107717	-0.0926496	-0.0308532	-0.115263	-0.0425192	-0.261975	-0.0714392	-0.402687	-0.304727	-0.0375615	0.0437265	-0.354771	-0.230505	-0.150592	0	0.228279	0.243062	0.209585	0.144365	0.0648061	0.174729	0.110961	0.368418	0.380124	0.0326765	0.134193	0.00195728	0.155991	0.187147	-0.0779366	0.107429	0.16647
NA|Q6PHS9-2	0	0.00839404	-0.0654258	-0.109854	-0.117135	-0.130775	-0.00125195	0.0483916	-0.0488539	-0.11748	-0.0529105	0.349664	-0.0532423	-0.136536	-0.0859069	0.110645	0.0620078	0.0766038	0	0.0236267	0.023815	-0.223561	0.0340279	-0.164307	-0.0973864	0.126427	-0.0169003	-0.259231	0.0346227	-0.063526	-0.107414	-0.019882	-0.0253357	0.167962	0.149991	0.0223416
|Q3THE7	0	-0.0477073	-0.0358626	0.0314665	-0.0283867	-0.0505327	0.044494	0.0657945	0.0565495	-0.0278992	0.0695377	0.141997	0.00764018	-0.00540746	0.0092682	0.0353205	0.0854706	-0.0158954	0	-0.0430766	0.015467	-0.040173	-0.0685634	-0.0677406	-0.0182134	0.0447906	0.0356804	-0.126165	-0.0247203	-0.0245443	-0.0347426	-0.0160789	-0.0228626	0.00615268	0.0909379	-0.0475121
Klc1|Q8CD76	0	-0.0268636	0.0258492	0.00476606	0.00375187	-0.041312	-0.0290366	-0.0140639	-0.000599607	-0.111734	-0.0439995	-0.0184352	-0.102587	-0.049093	-0.024717	-0.0556856	-0.0460543	0.0500629	0	-0.0364926	0.0164322	0.0766912	0.00939857	-0.0768399	-0.0183512	-0.00498111	0.0060738	-0.125244	-0.0536096	-0.0211989	-0.134656	-0.0461626	-0.037972	-0.0823281	-0.0863214	-0.0409062
|Q6ZQ61	0	-0.000676378	-0.0631493	-0.115987	-0.0502631	-0.0575252	0.040904	0.0048084	-0.052176	-0.00148763	0.00435435	0.0279469	-0.0242321	-0.0297575	0.0388223	0.0681131	-0.0111716	-0.024017	0	0.0214354	-0.00466099	0.013619	-0.0400385	-0.0774331	-0.00362296	-0.0174808	0.00833912	-0.0272013	0.0696738	0.0317318	-0.0970057	-0.0168264	0.0245068	0.0475379	0.0158019	0.0217773
|Q7TPT7	0	-0.00940021	-0.020607	-0.017202	-0.0218796	-0.0194974	-0.0186826	-0.0136422	-0.00675268	-0.0131008	0.0157297	0.0352282	-0.0076822	0.0250564	-0.00897469	-0.0702681	0.00370634	-0.0663293	0	0.00284507	0.0188579	-0.102504	-0.00612899	0.0219015	-0.00221016	-0.00463459	0.0177362	0.0352848	0.00962423	-0.011635	-0.00323311	-0.023813	0.00397921	0.0217085	0.0449326	-0.0305878
Dpp6|Q80VM5	0	-0.0425909	-0.0720084	-0.085628	-0.0687607	-0.104893	0.0792847	0.0289339	-0.0110808	-0.0757257	-0.00264495	0.19732	-0.0107078	-0.0688252	0.0179794	0.0704959	0.0336203	0.080633	0	-0.0549714	0.00532571	-0.202808	0.0193025	-0.144038	-0.0662804	0.029047	-0.0077057	-0.263358	-0.00130087	-0.0292495	-0.129265	-0.0408904	-0.00956634	0.0574383	0.0330426	-0.0202242
Dnajc13|D4AFX7	0	-0.0399441	-0.0168413	0.0171054	-0.0216181	0.0294563	0.0364024	-0.0220016	0.0125218	0.0180965	0.0173975	0.0592732	0.0387288	-0.0187546	0.0260768	0.0442809	-0.000720823	0.0236697	0	0.00373021	-0.0428578	-0.0657155	0.0148048	0.0265147	0.0267866	0.0286927	0.0290069	-0.00960982	0.0134223	0.013575	-0.0120213	0.0067062	-0.0068392	0.023274	0.00231623	-0.00919654
Pip5k1c|F8WHW6	0	-0.00646647	0.081536	-0.0522356	0.0671138	0.0119986	0.0144498	-0.0217477	-0.0176782	-0.0368821	-0.00635668	-0.170616	-0.0400352	0.00790869	0.0893365	-0.0688362	-0.0401651	0.0326433	0	-0.0228863	-0.011791	0.0299787	0.00953438	-0.000612329	0.004748	-0.027384	-0.0225816	-0.0194636	-0.046315	-0.0179162	-0.121417	-0.00350724	-0.00439391	-0.0366441	-0.119117	0.017315
Trim3|Q3TDT0	0	0.00498269	0.0178208	0.0490505	0.00970826	0.0730087	0.0360007	-0.00792061	0.0109677	-0.0298074	-0.040836	-0.0773552	-0.00265377	0.0203573	0.0277364	-0.0415946	0.0660405	0.0556733	0	0.0122543	-0.00699251	0.124149	0.0330732	0.0367848	0.0647275	0.0144484	0.0191314	-0.00352912	-0.0434614	0.0375333	0.0340517	0.0385538	0.0244075	-0.0441698	-0.0161776	0.0144718
Pccb|Q99MN9	0	-0.0298687	-0.0586933	0.036707	0.00555631	-0.0134378	-0.0297286	0.0355327	0.0229395	-0.018657	-0.0360727	0.00917062	0.0400463	0.00629209	-0.0103216	0.0362029	0.0164929	0.0328626	0	0.0148999	0.0430413	0.0419454	0.00919012	-0.0112582	-0.00134502	0.0345408	0.0509272	0.0120456	-0.0313337	0.000411858	0.0120667	-0.0190259	0.0145832	-0.00232085	0.0484681	-0.0154729
Ahi1|E9QP54	0	-0.0933013	-0.262162	-0.279547	-0.281531	-0.379493	0.0873968	0.29359	-0.108495	-0.153088	-0.00963403	0.754772	0.12951	-0.134747	-0.285338	0.0348477	0.327106	0.104321	0	0.0507103	0.0598524	-0.393299	0.00972605	-0.409612	-0.143955	0.29022	0.0870618	-0.646306	0.0108442	-0.164638	-0.0924101	-0.124257	0.166365	0.450704	0.328986	0.0514951
Dync1li2|Q6PDL0	0	0.0606135	0.0933534	0.10438	0.0504675	0.0936321	0.0415499	-0.0295967	0.000193214	0.0383827	0.00331207	-0.227376	-0.076416	0.0360139	0.0140959	-0.0702849	0.00323022	-0.086806	0	-0.0221042	0.0105262	0.0194985	0.0724387	0.0499311	0.0393888	-0.059089	-0.0359896	0.0210415	-0.0830993	-0.014513	-0.0479031	0.127241	-0.0243256	-0.148616	-0.0892251	-0.046352
Tpi1|P17751	0	-0.0324466	0.00641537	-0.0105215	-0.0285935	-0.0371348	-0.0278776	-0.040601	-0.00935634	-0.102992	-0.0678649	-0.0740206	-0.0989431	-0.0429384	-0.0256164	-0.0974399	-0.0363847	-0.0541553	0	-0.0590058	0.0132352	0.117549	0.00813993	-0.0112633	-0.00421234	0.00144231	-0.00354138	-0.0582583	-0.00215456	-0.0115546	-0.0536487	0.00971548	-0.00724259	-0.00271974	-0.0286715	-0.00723372
Mthfd1l|Q3V3R1	0	0.00483568	0.0194606	-0.110509	0.00248674	-0.00634433	0.0161191	-0.0093374	-0.0326343	-0.031729	-0.00927519	-0.0471769	-0.0330289	0.0183759	0.0557839	-0.0318491	0.0693153	-0.0820847	0	0.0183467	-0.0354423	-0.0473149	-0.0237138	-0.0163483	0.0222689	0.00560867	-0.0281596	-0.0596355	0.0167153	0.0275645	-0.0615942	-0.0296005	0.0264792	0.0186921	0.0070693	-0.0099353
Car2|P00920	0	0.0417398	0.0869402	0.194902	0.0131981	0.0087619	0.0134922	-0.0866306	0.00886399	0.106917	-0.0304415	-0.197553	0.0239286	0.0174638	-0.113142	-0.0680046	0.105499	-0.170761	0	0.00216431	0.124754	-0.0335447	0.114934	0.00552761	0.0486116	-0.0261506	-0.0422759	0.0606562	-0.0580045	-0.12484	0.124258	0.167907	-0.0613254	-0.151448	-0.00755318	-0.0497629
Atp9a|A2AQC3	0	-0.060265	-0.0597213	-0.0285436	-0.100893	-0.00251175	-0.0192421	-0.0430725	0.0139821	-0.0932309	-0.10425	0.116649	-0.0333018	-0.010214	0.00486179	-0.0644697	-0.0281519	-0.00622419	0	-0.0891342	-0.0721397	-0.0900284	-0.032333	-0.00342419	0.00573711	-0.0179562	-0.0390798	-0.147211	-0.073518	0.0146369	-0.0351815	-0.0666528	-0.00748223	0.0105716	0.0151837	-0.0645224
Dync1i1|O88485	0	0.0093216	0.0312323	-0.00655796	-0.0243088	-2.27234e-05	-0.0346946	-0.0652823	-0.0524333	-0.013917	-0.0370129	-0.150421	-0.14588	-0.017381	-0.0337983	-0.0895398	-0.0509294	-0.0568041	0	-0.00206132	0.00457542	0.0754736	-0.0167125	-0.0364927	0.00103521	-0.0457688	-0.0503714	0.00513895	-0.00970612	-0.031484	-0.0266138	0.0402641	-0.055172	-0.0156672	-0.0686095	-0.0130653
Klc1|Q5UE59	0	-0.231702	-0.0866902	-0.0534728	0.0750688	-0.103375	-0.48213	-0.128093	-0.138013	-0.0857395	-0.163324	-0.066302	-0.0467054	-0.17902	-0.0140729	0.121452	0.000145872	-0.0839804	0	-0.0533976	0.0162016	-0.00104206	0.0514258	0.0508898	-0.0595165	-0.151764	0.0485722	-0.0981191	-0.228808	0.0038634	-0.465386	-0.117153	-0.145697	-0.115945	-0.176131	-0.080852
Septin6|Q9R1T4	0	-0.0069672	0.10946	-0.115854	0.0718284	0.0586599	-0.00466674	-0.0325177	-0.0150605	-0.06555	0.00651323	-0.245472	-0.10025	0.0409218	0.0744758	-0.165494	-0.171479	-0.0185954	0	-0.0539055	-0.0424592	0.164485	-0.0993307	0.0361055	0.0289798	-0.0710962	0.0237719	0.0525115	-0.0527714	0.0914737	-0.106645	-0.0744912	0.0412779	-0.0396341	-0.099978	0.019299
|G3UX26	0	-0.0178819	0.0359535	-0.0419147	0.032468	-0.00164519	-0.190038	-0.00274639	0.0295787	-0.0912021	-0.0149494	0.0153776	-0.0572677	0.0362163	0.0711436	-0.108426	-0.0242315	-0.0288585	0	-0.0072568	0.0650095	-0.188994	0.0119224	0.0140238	-0.10289	-0.0221773	0.0163356	-0.0486927	-0.0285753	-0.00345708	-0.128103	0.0158343	0.080386	-0.0655876	0.00751699	-0.117081
Arfgef1|G3X9K3	0	0.0114059	0.0642617	-0.0248973	0.014054	0.00838129	-0.0458233	-0.0164127	-0.0194657	0.0240558	-0.00511128	-0.0642329	-0.0228638	0.00296461	0.00205371	-0.030159	-0.0457585	0.00725387	0	-0.0296245	-0.0216514	-0.0826547	-0.0160055	0.0225461	-0.0182007	-0.0415616	-0.0127897	0.0364806	-0.0697242	-0.00181656	-0.0461302	-0.0302573	-0.0191785	-0.0278806	-0.0759522	0.0135417
|Q8BKZ3	0	0.00343566	0.12215	0.0433569	0.0814479	0.081628	0.110225	-0.0339586	-0.0799612	0.00889258	-0.0357839	-0.187702	-0.0108578	0.115816	0.272527	-0.00212533	0.138978	0.0965818	0	0.118949	-0.0402329	-0.0172373	0.0125815	0.0909645	-0.0460954	-0.077361	-0.0720801	0.109056	0.0188529	0.0463949	0.155063	0.138122	0.0649177	0.0608658	-0.0243279	0.04751
Camk2d|A0A0G2JGS4	0	-0.0639829	0.00167083	-0.113167	-0.022929	-0.0364654	-0.0776423	0.000566632	-0.0548979	-0.123331	-0.0912026	0.00477026	-0.103261	0.00341773	0.105669	-0.098853	0.0800964	0.0446262	0	-0.0223085	-0.0745152	-0.0483741	-0.0313836	-0.0616252	-0.024386	0.0597396	-0.0154212	-0.150916	-0.0452892	0.0229923	-0.179783	-0.112205	0.0570801	-0.0454836	-0.0997343	-0.0616733
|Q148T4	0	-0.151442	0.0388057	0.0391925	0.154647	0.0175413	0.0337769	-0.0152599	-0.123583	-0.0905478	0.0133856	-0.64648	0.238022	0.14298	0.0315559	-0.150023	-0.228014	-0.0771919	0	-0.209952	0.180095	-0.0198831	-0.0278066	-0.0905208	0.0958921	0.00954369	-0.0628362	0.065821	-0.36447	-0.00643611	-0.142622	0.175579	0.027643	-0.0336294	-0.21437	0.0222912
Eif4a2|P10630	0	-0.0146032	0.0276669	0.0336581	0.00326647	0.0098748	0.0256623	0.00195709	0.0358992	0.0070312	0.0200456	0.013386	0.00145187	0.0220499	0.0255038	-0.00666368	0.0489972	-0.012188	0	-0.0200536	-0.00637383	-0.0283288	-0.049764	-0.0450468	-0.00908141	-0.0394064	-0.0116829	-0.0327924	-0.0105186	-0.0141621	-0.0642071	-0.0414857	-0.0112993	-0.0267856	-0.00400278	-0.0319964
Calm1|P0DP28	0	-0.0694698	0.0408741	-0.0473032	-0.0263727	-0.0531698	-0.0395122	-0.0698488	-0.0555977	-0.0481627	-0.119721	-0.196887	-0.126528	-0.043096	-0.0253746	-0.0840562	-0.0366403	-0.0609174	0	-0.0865339	-0.0610974	0.165529	0.0384174	-0.0294412	-0.0105572	-0.0219172	-0.0222636	-0.0713588	-0.0835601	0.0165384	-0.131501	0.0526633	-0.00699356	-0.128489	-0.133902	-0.0155913
Dst|A0A087WPR7	0	-0.0963323	-0.0141766	0.0615393	-0.132516	-0.0410407	-0.288865	-0.143993	-0.108172	-0.0619352	-0.122517	-0.0964209	-0.0687749	-0.0995608	-0.247586	-0.288814	-0.112196	-0.182761	0	-0.0206887	0.0272956	-0.0140292	-0.101476	-0.155581	0.0185846	-0.0310814	-0.134095	0.063887	-0.00232714	-0.096129	0.149238	0.0468134	0.0284335	-0.00502932	-0.0287938	0.105764
Erc2|Q6PH08	0	0.078806	0.0305553	-0.0852297	0.140373	0.0874784	0.0364999	0.0307013	0.0104852	0.116174	0.101566	-0.158449	0.124707	-0.0174027	0.162176	-0.00917848	0.00168102	0.218964	0	-0.0754484	-0.0539665	0.0823087	0.194069	0.173864	0.0561154	0.0326806	-0.0810652	-0.0196874	0.113172	0.00936487	0.138769	-0.0237831	0.00617472	0.078382	-0.0751156	0.0837494
Pcdh1|F7BJK1	0	0.0299524	0.0728752	-0.131313	0.11437	0.136528	0.0307556	0.010277	0.0129735	-0.0142871	0.00982645	-0.279377	-0.0871068	0.0218972	0.138883	-0.010257	-0.0986704	0.0789576	0	0.0273597	-0.0545727	0.0964484	-0.0476656	0.0747774	0.0804041	-0.0266529	0.0452515	0.0544632	-0.0112343	0.088872	-0.128867	-0.0546517	0.0586347	-0.073588	-0.140435	0.0211522
NA|Q8C8R3-7	0	-0.307633	-0.327745	-0.0878835	-0.324208	-0.195129	-0.41248	-0.256844	-0.238545	-0.239319	-0.415516	-0.123582	-0.367922	-0.21119	-0.424123	-0.288725	-0.306867	-0.295941	0	-0.228991	-0.189671	-0.082255	0.317526	0.0114739	-0.221481	0.00908861	-0.122115	-0.361107	-0.278784	-0.206168	-0.113169	-0.1242	-0.211578	-0.322945	-0.215978	-0.324059
Herc1|E9PZP8	0	0.0150768	0.0472472	-0.00975063	0.0224377	0.0306461	-0.0279538	-0.00976979	-0.024697	0.0426279	-0.0132698	-0.0800433	0.0417498	0.0208273	0.00255256	-0.0739168	0.00432102	0.0115385	0	0.0236358	-0.0448551	-0.0364916	0.0356829	0.0553672	-0.0171058	-0.0181399	-0.000957379	0.0767778	0.0324199	0.000846082	0.0586433	-0.0126077	-8.00534e-05	0.00312504	-0.0439693	-0.0148771
|Q3UPJ8	0	0.0300957	0.0127953	0.0955957	0.0445804	0.0177046	0.0406209	0.0356037	0.0652199	0.0662071	0.0532314	0.0234288	0.0347221	0.0402779	-0.00128875	-0.0415032	-0.0626203	0.0863751	0	0.0223126	0.0488797	0.00129106	-0.00531624	0.0189233	0.00115137	-0.0247454	0.0495935	0.0428292	-0.0268892	-0.0166819	0.0329506	-0.0369903	-0.0119467	-0.0551419	-0.0381908	-0.0158673
Wdr44|Q6NVE8	0	-0.0144005	0.0233144	-0.0761867	0.0316622	-0.0147715	-0.00696053	-0.0253481	-0.0311256	-0.0131027	-0.0450848	-0.161738	-0.0645638	-0.0234363	0.0116899	-0.00827975	-0.00188296	0.0448485	0	0.00306123	-0.0648693	0.135619	0.0672651	0.0205486	0.027065	0.0261832	0.0131263	0.0206025	0.00593629	0.0317208	-0.0384531	0.0472954	0.0376541	-0.0148806	-0.0757904	0.0374589
Slc27a4|Q91VE0	0	0.00724546	0.0783724	0.0434246	0.0165591	0.0201489	-0.0655688	-0.0366571	0.0104997	0.0264927	-0.00162751	-0.0329095	-0.0318333	-0.0107421	-0.0133646	-0.11941	-0.0596252	-0.013567	0	-0.0365526	0.0152543	-0.0680199	0.000194823	-0.00257618	-0.0132142	-0.0472728	-0.00606713	0.045506	0.0265158	-0.0234824	0.0952038	-0.0147691	-0.0223884	-0.0042299	-0.000469848	0.0227558
Amph|A0A0G2JEG8	0	-0.012349	0.0639496	-0.0955197	0.0517875	-0.0236333	-0.0292883	-0.0375117	-0.00315259	-0.0309492	-1.07133e-05	-0.179696	-0.0262867	-0.0401804	0.0382458	-0.0492597	-0.0211885	0.0483081	0	-0.0339149	0.0121361	0.0869322	-0.0234393	-0.0612557	-0.0462669	-0.0369077	-0.0137873	-0.00108512	-0.024648	-0.0357832	-0.0905066	-0.0706608	-0.0153483	-0.0532509	-0.0988115	-0.000427823
Dclk2|A0A0A6YX71	0	-0.188137	0.136533	-0.229373	0.0162357	0.0696409	0.00379206	-0.104674	-0.160293	-0.00646101	-0.019131	-0.325029	-0.0988591	0.0819726	0.0259701	-0.135171	-0.0225621	-0.0257416	0	-0.163028	-0.116216	0.0135887	-0.121104	-0.129366	-0.372891	-0.00752885	-0.1458	-0.0975128	-0.215002	-0.148587	-0.349241	-0.0510501	-0.174171	0.038182	-0.304893	-0.108726
|Q3TD08	0	0.0452384	0.0610951	0.231704	-0.00133908	0.0265599	-0.0422003	-0.0455525	0.0385265	0.0219685	-0.0442291	-0.0761224	-0.050632	0.0787069	-0.0701904	-0.0805466	0.125862	-0.12762	0	0.0587408	0.0587661	0.0657424	0.124127	0.0669761	0.0163942	-0.0217341	-0.0109758	0.0277188	-0.0398745	-0.0252044	0.0846803	0.196256	0.00466359	-0.133131	0.00793626	-0.0326493
Me3|Q8BMF3	0	0.0242917	0.0838608	0.0148876	0.0677765	0.0818912	0.100873	-0.061073	-0.0392331	0.0325705	0.0189056	-0.308572	-0.0356752	0.02188	0.0701627	-0.0921957	-0.0162552	-0.160558	0	-0.0355877	-0.044205	0.0668762	0.0418002	0.0424557	0.0418658	-0.0557298	-0.0668519	0.0145338	-0.0166145	0.00323283	-0.0514825	0.0771475	0.00170806	-0.122796	-0.117886	-0.0342253
Copg1|Q9QZE5	0	-0.000680584	0.00874784	0.0355466	-0.0182447	0.0477371	0.00600936	0.0133528	0.00735608	0.0443159	0.0192348	0.129604	-0.0182165	0.0467773	0.0151506	0.02274	0.0758445	-0.0596209	0	0.00937703	-0.00147693	-0.0752344	-0.0387974	0.0271457	0.00621384	0.0211671	0.0201369	0.034062	-0.0189442	0.0175256	0.0252056	0.0233884	-0.000473457	0.0214298	0.0491916	0.0135246
|A2A4A6	0	0.00440059	0.00456242	-0.0144672	0.0196238	-0.00612009	0.0246159	-0.0101252	0.031925	0.0302862	0.0313004	0.0388079	0.0877815	-0.0108649	0.000396856	0.0034934	0.00717259	0.0817499	0	-0.00655875	-0.00507318	-0.0137103	0.0306636	0.00375741	-0.00267455	0.00340803	-0.00950441	-0.0240754	0.0182315	-0.011234	0.0335585	-0.0280664	-0.0158402	0.0389981	0.00973054	0.011738
Eef1a2|P62631	0	-0.0470546	-0.0202042	0.0209853	-0.0721278	-0.0357758	0.0124541	-0.0295382	-0.0203683	-0.051317	-0.0467282	-0.026406	-0.0698157	-0.0482309	-0.0472268	-0.0520553	0.000584228	-0.0715648	0	-0.0453834	0.00382802	0.00983457	-0.00344637	-0.0691822	-0.00569103	-0.0330454	-0.0203093	-0.121384	-0.0344822	-0.041423	-0.0819024	0.00670754	-0.0163702	-0.0394789	-0.00753509	-0.0470667
Dock3|F8VPQ1	0	0.0321237	0.040762	-0.00185455	0.0368286	0.03607	0.00474185	0.0307964	-0.00629744	0.0634232	-0.0185894	0.00361938	0.0357429	0.0234082	0.0496192	0.0220653	0.0757348	0.0378852	0	0.0866069	-0.0293462	-0.0467479	0.077002	0.043451	0.0123796	0.0486995	0.00325637	0.0952785	0.11035	0.0463047	0.0820593	0.025225	0.0557486	0.064757	0.0161059	0.0791734
Bltp1|A2AAE1	0	0.0045854	0.0391252	-0.00755446	0.0450061	0.0277795	0.0187909	-0.0167228	0.0149053	0.0243657	0.0264092	-0.0927206	0.0730255	-0.0135605	0.0292486	-0.0636347	-0.0478394	0.0616161	0	-0.00463326	-0.0494576	-0.0192467	-0.00684907	0.0124966	-0.0317736	-0.015778	-0.021607	0.0179475	-0.0309959	-0.00656737	-0.0523105	0.0201301	-0.0239891	-0.0453689	-0.0659831	-0.0237935
Pcca|Q91ZA3	0	-0.0573171	-0.0619707	0.00815667	-0.00274207	-0.0424557	-0.0475765	0.0121468	0.0167566	-0.0305478	-0.0182412	0.0066581	0.0861529	-0.0205112	-0.0404615	0.0401982	-0.00957439	0.0188012	0	-0.0286298	0.0218996	0.00651686	-0.00197436	-0.00979882	-0.035309	0.00173823	0.0449534	0.054786	-0.0377747	0.119032	0.0250888	0.315072	-0.0247507	0.0502373	0.0688749	-0.0261521
Ube3a|O08759	0	-0.0297281	0.013253	-0.0499054	-0.006591	-0.0313704	-0.0112219	0.0096931	-0.00900977	0.0189613	0.000266395	0.0539845	0.0425956	-0.00432103	-0.000635971	0.0230019	0.0375193	0.0231854	0	0.00709334	-0.00670629	-0.1016	-0.0199143	-0.0353732	-0.0342273	0.0078311	0.0141423	-0.0394178	-0.000702609	0.0209395	-0.0248581	-0.0107062	0.00142064	0.0327645	0.00584955	0.00234383
C3|P01027	0	-0.0563451	-0.476359	0.0335043	0.149403	-0.411645	0.152822	0.0517471	0.057312	-0.240864	-0.178396	0.439118	0.354641	0.0579004	-0.185806	0.228717	-0.188932	-0.219555	0	0.231989	0.0832128	-0.100029	-0.110911	-0.249112	0.0890106	0.383487	0.134233	-0.127018	-0.501326	0.332621	0.0508908	-0.320338	0.134572	-0.346272	0.145362	-0.231988
|Q3TP27	0	-0.114066	-0.338872	-0.0452097	-0.31357	-0.00253138	-0.0939732	-0.208784	-0.152963	-0.00084251	-0.330293	-0.17691	-0.227937	-0.280277	-0.290835	-0.0329187	-0.311586	-0.238865	0	-0.16826	0.244351	-0.130869	0.151666	-0.0854482	0.239234	-0.132742	0.260125	-0.232906	0.119601	-0.11019	0.112076	-0.135031	0.220033	-0.202984	0.0941121	0.10146
|Q5HZJ8	0	-0.0498257	-0.0692073	-0.0012592	-0.0600889	-0.03068	0.0156531	-0.0353134	0.0261475	-0.0898377	-0.051322	-0.00454091	-0.052468	-0.0498121	-0.0384135	0.0673405	0.0147919	-0.0722086	0	-0.0262035	-0.00988132	0.00529441	-0.0838912	-0.046981	0.000137076	-0.0275745	-0.00335435	-0.134937	-0.0287138	-0.0165113	-0.0766132	-0.0309406	-0.0519801	-0.000119252	0.040756	-0.0770608
Srgap3|E9QN14	0	-0.0346587	-0.0655726	-0.0472012	-0.117737	-0.100646	-0.0648641	-0.0425924	-0.036855	-0.0532101	-0.0621292	0.153268	-5.98944e-05	-0.115709	-0.0471743	0.101155	0.050105	0.0191449	0	-0.0201025	0.0681372	-0.167124	0.0576158	-0.0829023	-0.0828247	0.0344262	-0.0399061	-0.180562	0.0113945	-0.0885297	-0.043225	-0.0257876	-0.0355412	0.041195	0.0149487	-0.0286203
Ywhaz|P63101	0	-0.0395582	0.0428129	-0.0614046	0.0139796	-0.0391098	-0.0433137	-0.0134402	-0.0160778	-0.0640347	-0.0571187	-0.125347	-0.105485	-0.0141203	0.0178009	-0.072139	-0.0318537	0.00507107	0	-0.0354987	-0.0264989	0.0427286	-0.00403528	-0.0433038	-0.0508943	-0.0129564	-0.010088	-0.070111	-0.0696574	0.0276278	-0.136165	0.00928451	0.00910903	-0.0572357	-0.104486	-0.0288022
Ptpn23|Q6PB44	0	-0.000881812	-0.0381035	0.013607	-0.00871572	0.0559916	0.0186247	-0.0101504	0.0257485	0.0212133	0.019195	0.0149296	0.100034	0.025203	0.0268438	-0.00683297	-0.0185325	0.0293915	0	-0.0443107	-0.0227512	-0.0165858	-0.0321278	0.0232536	0.0413343	-0.0296802	-0.0177854	0.0151091	-0.00853862	-0.020075	0.0486089	-0.04652	0.0144908	0.025193	0.0229209	-0.0135855
NA|Q923T9-3	0	0.255166	0.0147631	0.0552097	0.100558	0.283864	0.141434	0.223285	0.141632	-0.0711612	0.256826	0.0799257	-0.0653748	0.0380834	0.00868006	-0.0415577	0.0638794	0.0273094	0	0.0142656	-0.123675	0.146862	0.0511314	0.235973	0.116441	0.0505711	-0.0242051	0.161461	-0.0102394	-0.0822477	0.278216	0.0657963	-0.090085	0.074004	0.00885769	0.101383
Dock4|P59764	0	-0.0614755	-0.040405	-0.0310058	-0.0387296	-0.0111735	-0.0969876	-0.0384884	0.00405241	-0.0335221	-0.118044	0.0839125	0.0245861	-0.0641986	-0.0572341	0.00109517	0.0605373	-0.00459632	0	0.0323974	0.0856772	-0.0729983	0.0973443	-0.00907858	-0.00385974	0.0544353	0.0160738	-0.0476802	0.0692057	-0.0635876	0.0133099	0.0055853	0.0333953	-0.0286731	-0.0175771	-0.0340819
Asap2|Q3UH27	0	0.0231311	0.0895495	-0.0453328	0.061451	0.0338435	-0.0613192	0.0208624	-0.0171804	0.0609303	0.0274397	-0.0944341	-0.0682954	0.0480416	0.0069608	-0.110802	-0.0405166	-0.0211856	0	0.0178408	-0.0107451	0.0506589	-0.00485625	0.0373438	-0.00457522	0.00257023	0.0153404	0.0811367	-0.00283095	0.0338993	0.0211503	0.0221582	0.0189648	-0.0125826	-0.080585	0.0326228
Oga|Q9EQQ9	0	0.0120309	0.0240518	0.054914	0.0385971	-0.00199106	-0.024628	0.0619937	0.0296812	-0.076241	-0.0286952	0.0113397	-0.0274156	-0.0137072	-0.0111912	-0.0448098	0.0418657	0.0511224	0	0.0140609	0.000584963	-0.133371	0.037548	-0.00120621	-0.0407041	0.0358268	-0.00837718	-0.106778	-0.0498548	-0.0430119	-0.0570817	-0.0233684	-0.0469564	-0.0932883	-0.0481231	-0.0585589
Slc1a3|P56564	0	-0.00305629	-0.098216	-0.0847249	0.0361868	0.00685395	0.0281267	0.213409	0.110829	-0.138178	-0.0388752	0.196572	-0.0727584	-0.0408133	0.0385802	0.0626402	0.134077	0.114527	0	0.0907372	-0.113667	-0.191497	-0.0319374	-0.050186	-0.04513	0.158555	0.0983201	-0.227475	0.0229922	0.00537778	-0.254689	-0.0312424	0.0385304	0.00389314	0.00714221	-0.0650948
Tppp|Q7TQD2	0	-0.0483236	-0.0024621	0.000408394	-0.0158905	-0.0245876	-0.0343599	-0.0571928	-0.000893021	-0.0706227	-0.0640042	-0.148424	-0.0750954	-0.0809486	-0.0489011	-0.00959763	-0.0753582	0.0620853	0	-0.0992776	0.0379135	0.0972819	0.0148477	-0.00411855	-0.0500187	-0.0741703	-0.00730401	-0.0753912	-0.0720783	-0.0495786	-0.048722	-0.00334145	-0.0705677	-0.0537767	-0.080462	-0.0284128
NA|Q9CPY7-2	0	0.0578335	0.0693239	0.103415	0.138274	0.0717299	-0.0104454	-0.00819805	-0.116526	-0.0439101	0.123243	-0.132139	0.0648356	0.150836	-0.0893424	0.143192	0.362696	0.145853	0	-0.120991	-0.106008	0.101501	0.251003	0.0323783	0.0726249	0.0503094	-0.112522	0.191484	0.0915965	0.312791	0.279813	0.161308	0.156751	0.12625	-0.203969	0.24251
Lap3|Q9CPY7	0	-0.0108677	-0.0929498	0.186649	-0.121603	0.0482704	-0.102428	0.00187976	-0.01529	-0.0963505	-0.027327	-0.0265926	-0.089205	0.0746719	0.108011	-0.186028	-0.0548018	-0.212846	0	0.113188	0.130516	0.165041	0.034743	0.0140657	-0.017875	0.0186411	0.00451001	0.00401614	-0.00520991	0.0855306	0.0822987	0.0149961	-0.0333377	-0.113762	-0.0344302	-0.288557
Jup|Q02257	0	0.0155193	0.110686	-0.0618438	0.104373	0.0406156	-0.0741591	-0.00870233	-0.03091	0.0514642	0.027093	-0.310256	-0.0287316	0.0351182	0.0137438	-0.0674499	-0.0466488	-0.0863209	0	0.0107757	-0.0627291	-0.0199218	-0.0020476	0.0624889	-0.0285862	-0.0495997	0.00029014	0.117406	-0.0346902	0.0287079	-0.0451312	0.0351006	-0.0119226	-0.0966544	-0.130306	0.029254
Slc25a4|P48962	0	-0.0313079	0.0309602	-0.00757088	-0.059503	-0.0300203	-0.0848766	-0.0172987	-0.057888	0.035216	-0.0657626	0.0682688	-0.0721097	0.0397129	-0.0631274	-0.0936295	-0.0454213	-0.0963128	0	-0.0363135	0.0898207	-0.135461	-0.0990885	-0.0499425	-0.0716594	-0.0380686	-0.0558826	0.0565776	-0.0487188	0.00541781	-0.0143788	-0.00320275	-0.00306788	-0.0717253	0.00100875	-0.0840518
Tom1|O88746	0	-0.0444113	-0.0427765	0.0553915	-0.0490979	0.0586475	0.0690163	-0.0469973	0.062463	-0.0967408	-0.0381714	0.011152	0.0424513	0.0147916	0.0294629	-0.0361459	-0.0166948	0.0105027	0	-0.061873	-0.0659032	0.112534	-0.054855	0.0783894	0.0463952	-0.0612728	-0.0124408	-0.079986	-0.074657	0.0200552	-0.0223492	-0.0520027	0.00961594	-0.0665631	0.014063	-0.0607434
Slc25a5|P51881	0	-0.0174661	0.0681199	0.0419112	-0.012875	0.00953077	-0.027504	-0.0528206	-0.0235755	0.0298829	-0.0148836	-0.0317418	-0.0373748	0.0168059	-0.00635535	-0.0942757	-0.0593979	-0.0591161	0	-0.0603032	0.0584675	-0.082158	-0.0720651	-0.0296432	-0.016097	-0.0787635	-0.0330244	0.0314157	-0.0250067	0.0226642	-0.00347224	-0.000378348	-0.00732735	-0.0507983	-0.0206666	-0.0558288
Dpp6|E9PWX1	0	-0.0265057	-0.238463	-0.240138	-0.143201	-0.300837	-0.292731	-0.041086	-0.11359	-0.0346664	0.220388	0.110819	-0.184249	-0.084588	-0.141752	0.234824	0.0113117	-0.225328	0	0.173798	0.0426313	-0.162975	-0.0669391	-0.108418	-0.130405	0.0861797	-0.0510644	0.0236279	0.0225506	0.00256426	-0.264256	0.0733827	-0.0135003	-0.114888	0.0185633	0.037316
Septin4|A0A5F8MP96	0	0.013487	0.0926193	-0.0123264	0.0217094	0.0464779	-0.026487	-0.0825706	0.00143604	-0.0382555	-0.035245	-0.243905	-0.117253	0.0349474	-0.0032546	-0.141698	-0.104264	-0.0556782	0	-0.0342602	-0.00612065	0.144964	-0.00903664	0.061547	0.0372475	-0.0906397	-4.20767e-05	0.0469863	-0.0658472	0.0207441	-0.024184	0.0434059	-0.0121547	-0.0660966	-0.081876	0.000137242
|Q3TXE5	0	-0.0738571	-0.0745042	0.0499813	-0.0681716	-0.0253879	-0.00728829	-0.0256382	0.0242372	-0.175699	-0.0961578	0.0463226	-0.171436	-0.0456978	-0.0206663	-0.116968	-0.0721771	-0.096117	0	-0.0690598	-0.0488612	-0.135444	-0.101994	-0.0217848	-0.0182119	-0.0287132	-0.0366861	-0.159582	-0.137554	-0.0235858	-0.181649	-0.0485864	-0.0569224	-0.0717925	-0.0187367	-0.109356
|Q571A2	0	-0.0239302	0.00972357	-0.026067	-0.0305997	-0.0424913	-0.0172883	0.00931627	-0.0255549	-0.0286758	-0.0170521	0.0733472	-0.0223399	-0.0240089	-0.00427008	-0.0324601	-0.0141241	0.00614074	0	-0.0114935	0.0677038	-0.0826294	0.00395399	-0.00213287	0.00716474	0.0179971	0.0340663	0.00737864	0.0317537	0.0271801	0.016612	-0.0364154	0.0269078	0.0350282	0.0429577	0.0191335
|A8DUQ1	0	0.279705	0.15474	-0.197378	-0.0295152	0.00606877	0.587223	-0.0748304	-0.0368777	-0.0652569	0.0811159	0.278931	0.0840726	0.178148	0.024316	0.24514	-0.289713	-0.496115	0	0.164492	0.00968427	-0.153532	-0.291058	-0.0318252	0.341067	0.028857	-0.00787325	0.26916	0.0673302	0.00783955	0.342797	-0.360779	0.221392	-0.463002	0.191176	-0.00503804
Exoc8|Q6PGF7	0	-0.0294027	0.0589584	-0.00012564	0.011284	0.0102959	0.00931828	-0.0315445	0.0199063	-0.00619578	-0.0233323	-0.00437231	-0.0414709	-0.0378612	0.0169256	-0.044809	-0.0250399	4.5882e-06	0	-0.0143275	0.022854	-0.0565076	0.0250325	0.0165025	0.00618739	-0.0145556	0.00136307	0.00494172	-0.00192073	-0.0247267	0.0149706	-0.0410174	0.00510817	-0.0310383	-0.0245179	-0.0170403
Trappc8|A0A286YCX6	0	-0.0157226	0.0377964	0.0186662	0.0128331	0.0283998	-0.00385525	-0.000741626	-0.000555343	0.0788925	0.0749776	-0.0490869	0.113911	0.0102734	0.0165115	-0.0293007	-0.0353723	0.0429349	0	0.0113556	0.0207707	-0.00394738	0.034191	0.0575276	0.0101904	0.00498495	0.0117646	0.05339	0.00297034	-0.0145232	0.0464014	-0.0043567	0.0142934	-0.00995631	-0.0254309	0.000177825
Prkcd|Q3TGE4	0	0.0916409	0.295179	0.0168106	0.290996	0.209066	-0.0703502	0.05205	-0.0588344	0.289528	0.031477	-0.939642	-0.126433	0.199351	-0.061123	-0.42751	-0.206115	-0.202108	0	0.0856527	0.00956037	0.232957	0.243864	0.21793	0.163274	-0.0408618	0.0856688	0.325257	-0.149872	0.139486	0.020688	0.298922	0.160856	-0.164343	-0.270486	0.139033
Ncam2|O35136	0	-0.0362718	-0.00822291	-0.0531089	-0.0482868	-0.0462245	0.0669513	-0.00144133	-0.0381197	-0.0918393	-0.0424998	0.00838507	0.0101142	-0.111855	-0.00606593	-0.047245	-0.101657	0.0361155	0	-0.023692	0.0241627	-0.114464	-0.00653122	-0.0252207	-0.014675	-0.00363846	-0.0138918	-0.109559	-0.0183156	-0.0805086	-0.0393382	-0.080397	-0.0590943	0.0579898	0.0114128	0.0391452
|Q80YC2	0	-0.0581305	0.0211353	-0.142863	0.0659925	-0.0362777	-0.0261932	0.188348	0.0864064	0.223853	0.316469	0.37239	0.410119	0.183367	-0.138429	-0.037746	-0.17057	0.366325	0	0.210625	0.413375	0.249905	-0.125137	-0.0257467	0.0375958	0.182556	0.258904	-0.0686866	0.436747	0.23908	0.469121	0.132373	0.230132	0.327609	-0.0115533	0.0674855
Ipo7|Q9EPL8	0	0.0387599	0.0913851	0.00786909	0.012707	0.00848835	-0.0238507	0.014131	0.0144666	0.140517	0.00451669	0.122051	0.0199802	0.0819249	-0.0445885	0.0430995	0.0410455	-0.00748585	0	0.0424522	0.0733323	-0.0451542	-0.00725346	0.012582	-0.0134943	0.0429093	0.0476111	0.116024	0.085283	0.0792787	0.0605416	0.00602709	-0.00235374	0.011828	0.00380585	0.0315275
|F8WGF2	0	-0.0337393	-0.140681	-0.132254	-0.0698132	-0.131602	-0.0161383	0.0979157	-0.00774939	-0.116885	-0.0551376	0.338523	0.108796	-0.0994565	-0.0582624	0.0370772	0.200614	0.148044	0	0.0433513	0.055923	-0.232737	0.00819396	-0.132413	-0.0772866	0.115599	0.0440811	-0.202677	0.0321581	-0.0826798	-0.0306469	-0.129648	0.0740655	0.130329	0.112787	0.0363836
Pfas|Q5SUR0	0	0.0432394	-0.0355333	-0.052058	-0.0296287	-0.0251513	0.0396749	0.0584195	-0.0445806	-0.00339923	0.0480698	0.0984636	0.0448216	0.0186933	-0.0309241	-0.0318249	0.0970324	0.028766	0	0.0229127	0.0479346	-0.0879343	0.0297154	-0.0836083	-0.0328002	0.0789444	0.00409614	-0.103401	0.030485	-0.0763218	0.0228517	-0.00771115	0.0199751	0.0432108	0.092287	-0.0269233
Exoc4|O35382	0	-0.00921635	0.0193866	0.0265648	0.0223932	0.0240266	-0.0208255	0.00465896	0.0369838	-0.00121634	-0.0396112	0.0269073	-0.0105134	0.00683369	0.0152039	-0.0295676	-0.0190889	0.0202041	0	-0.0170336	-0.0270848	-0.0911263	0.0204011	0.0159689	-0.0209138	0.00167481	-0.0245691	0.00675664	-0.0583842	-0.0176713	-0.0533872	-0.0139236	-0.000802091	-0.0369139	-0.0621739	-0.0469618
Gnai2|P08752	0	-0.00805281	0.0402109	0.023516	-0.030935	-0.0237442	-0.0218087	-0.00379775	0.0124016	-0.0177408	-0.000417223	0.0649768	0.02552	-0.0188459	0.00330503	-0.0589345	0.0460956	0.0110207	0	0.0102699	-0.0202441	-0.107119	0.0711208	-0.00839323	-0.0395187	0.0298475	-0.0159656	-0.0860971	-0.00540601	-0.0437666	0.0222425	-0.0126243	-0.00819114	-0.00962138	0.00812205	-0.0495814
Washc2|Q6PGL7	0	-0.0178959	-0.0672039	0.0772121	-0.0434326	0.0440781	0.0988308	-0.0337725	0.0333972	-0.0396165	-0.0252677	-0.0289615	-0.00643982	0.0251983	0.0206572	-0.0669282	0.00445831	-0.0288276	0	-0.0544497	-0.12049	0.122093	-0.0279101	0.0760934	0.0799616	-0.0587271	-0.0357806	0.00335811	0.0121967	0.0344965	0.124925	-0.0230029	0.0189677	0.0299407	0.0415012	0.00622069
Pitrm1|Q8K411	0	-0.105774	-0.0689386	0.148016	-0.0436197	0.080334	0.0717429	-0.055724	0.0799976	-0.0673121	-0.0809859	-0.0401183	0.0528438	0.0340809	0.0209617	-0.0427419	-0.0695815	-0.0452393	0	-0.098475	-0.0235216	0.041668	-0.0750622	0.0750228	0.0770062	-0.0348822	0.0202852	-0.0209927	-0.0955154	0.0327023	0.0406694	-0.0804556	0.00298037	-0.0350202	0.0515518	-0.00720348
Usp14|Q9JMA1	0	-0.0431435	-0.00455979	-0.0404991	-0.0604439	-0.0433339	0.00785767	-0.00565319	-0.0430113	-0.0124436	-0.0133685	0.0501746	0.0497391	-0.0257125	0.00375936	0.0104946	0.0503843	-0.0162783	0	-0.0340873	-0.0185203	-0.0509878	0.00888304	-0.0548784	-0.00451977	0.0178107	-0.010774	-0.0621699	-0.0267026	0.022967	-0.0300964	-0.0140161	-0.00566265	0.0643988	-0.00346093	0.0164917
Osbpl1a|Q91XL9	0	0.0168951	0.0703028	0.0563575	0.0483329	0.0357823	-0.0641208	-0.0122007	-0.0170503	0.0324761	-0.0735539	-0.210741	-0.0887553	0.0465967	-0.050877	-0.169313	-0.021929	-0.0604793	0	0.0190435	0.00742473	0.00606125	0.00560004	0.0311243	-0.0294241	-0.0420964	-0.0545857	0.0530291	-0.105155	-0.0709235	-0.0378707	0.0479239	-0.0720513	-0.158752	-0.159315	-0.0804299
Idh3g|P70404	0	-0.00199532	0.0324868	-0.0195707	-0.045323	-0.0239124	0.00953772	-0.041059	-0.0297154	-0.0133762	0.00775196	-0.075401	-0.01894	-0.0427045	0.0100154	-0.0710303	-0.0334278	-0.0185528	0	-0.0745167	0.0353761	0.0503333	-0.0364028	-0.0539207	-0.0298033	-0.112399	-0.0503637	-0.0706674	-0.0432025	-0.0506443	-0.069352	-0.0677285	-0.00881038	-0.0646684	-0.0387883	-0.0546496
Idh3b|Q91VA7	0	0.0455587	0.0934057	0.0125215	0.0200694	0.00521759	0.0111908	-0.0303207	-0.026209	0.0449696	0.0478253	-0.079781	0.0545543	0.0274821	0.0408936	-0.12991	0.00744665	-0.0132561	0	-0.0418964	0.0822282	0.0775985	-0.0170666	-0.0275752	0.0451847	-0.0771529	-0.0218319	0.0045897	0.00980337	-0.02611	0.0375262	0.00823665	0.036479	-0.036712	0.018673	-0.0112176
Ralgapa1|Q6GYP7	0	-0.0128004	0.0180106	-0.0615277	-0.0593604	-0.00398004	0.0148538	-0.00456188	-0.0455155	0.0457568	0.0264669	0.00928569	0.0195657	0.0182974	0.00106789	0.0033262	-0.00924792	-0.00731197	0	-0.0936483	-0.0216495	-0.113875	-0.0169578	-0.0347988	-0.0260069	-0.00413668	-0.0212232	0.0808709	0.0464659	-0.0067793	0.104275	-0.00816875	0.0175779	0.0913669	0.0108451	0.0842784
Ccdc88a|Q5SNZ0	0	0.0149215	0.000437447	0.0625481	0.002218	0.0412196	-0.0273588	-0.011229	0.0138276	0.00542377	-0.0257064	-0.123902	-0.0315839	0.00148385	-0.00516715	-0.0363809	-0.0445362	-0.0189431	0	0.00562843	0.00203861	0.0465905	0.0389598	0.0326484	0.0269907	-0.00700863	-0.00607085	0.0339614	-0.0184606	-0.0153973	0.0509294	0.0229615	0.00238091	-0.0417757	-0.0724079	0.00249523
|Q3U4D1	0	0.331714	0.201674	0.0384165	0.220705	-0.109574	0.268585	0.283034	-0.405527	0.225339	0.43613	0.248534	0.429834	0.156795	0.166676	0.290384	-0.0870924	0.14641	0	0.202768	0.235072	-0.0802525	0.238455	-0.354677	-0.0402921	0.206882	0.142091	0.180747	0.381508	0.212315	0.00538512	0.46512	0.265994	0.351005	0.346682	0.357131
Dctn2|Q99KJ8	0	-0.0355382	0.0232956	-0.0280342	0.0111085	-0.0305978	0.154194	-0.0174321	-0.031505	-0.0678978	-0.0507703	-0.138207	-0.0741762	-0.0480816	-0.0249036	-0.070502	-0.0625742	-0.0275375	0	-0.0596748	-0.0176221	0.0656432	0.0126498	-0.0259871	-0.0357169	-0.0427956	-0.0381337	-0.0613712	-0.0606284	-0.028689	-0.10002	0.0237514	-0.0416285	-0.0366666	-0.0883089	-0.026587
Prkar2b|P31324	0	0.0039563	0.0989489	-0.165873	0.0729878	-0.000325071	-0.074941	-0.0404152	-0.0608962	-0.0565816	0.01704	-0.230666	-0.105199	0.004339	0.0440902	-0.0545257	-0.171717	-0.0106683	0	-0.013266	-0.0454687	0.111293	-0.0821356	-0.0148676	-0.0197924	-0.037579	0.00331972	0.0340663	-0.00159451	0.0918051	-0.10108	-0.0535559	0.0109032	0.00558635	-0.104701	0.0522955
Sirt2|Q8VDQ8	0	-0.00562283	0.0603285	0.288097	-0.0687146	0.0294002	-0.0900049	-0.200606	0.0460679	0.0268945	-0.131517	-0.175251	-0.0500412	0.07503	-0.133203	-0.201968	0.0232652	-0.259881	0	-0.0752465	0.0483725	0.0246209	0.106844	0.0740677	0.00245915	-0.151521	-0.100589	-0.0422865	-0.149824	-0.120145	0.100737	0.169298	-0.105392	-0.270348	-0.0565468	-0.127598
Rufy3|Q9D394	0	0.0498743	0.0661588	0.0566153	0.0361203	0.0262213	0.227012	0.0334927	0.0199331	0.229844	0.201497	-0.00648447	0.00573686	0.119646	0.0561702	0.10451	0.212262	0.0925095	0	0.143504	0.145214	0.0660217	-0.023315	-0.0143475	0.109009	0.0624605	0.0925384	0.168907	0.16356	0.151209	0.0131586	0.124898	0.120015	0.0309332	0.0773633	0.151886
Hnrnpul2|Q00PI9	0	0.00715591	-0.0467456	-0.109929	-0.0197473	-0.0618732	0.0344318	-0.00726508	-0.0562406	-0.0453176	0.00131052	-0.0626555	-0.0761192	-0.0144008	0.0143983	0.0354823	-0.00432493	-0.0196717	0	0.00582278	-0.0376512	-0.0159636	-0.0449156	-0.0756696	-0.0474404	-0.0199571	-0.0491291	-0.0868178	-0.00234446	0.0242148	-0.170644	-0.0252343	0.000994411	-0.0420299	-0.0673564	-0.0315382
Napa|Q9DB05	0	-0.037729	0.0103348	0.0198169	-0.0163354	0.0163687	0.0143652	0.0118223	0.00297223	6.29906e-05	-0.00934433	0.0172157	-0.0203444	0.0275636	0.0113128	-0.0949803	0.0211339	-0.0152991	0	0.0615917	0.0833717	-0.0130393	-0.00079944	0.0548298	0.0301416	0.0665697	0.0121846	0.120524	0.0585034	0.0759032	0.07974	0.0541738	0.0660617	0.0146176	0.0611118	-0.00347443
Soga3|Q6NZL0	0	-0.00957911	0.0084592	-0.0182206	-0.00346179	-0.0327845	0.0309881	-0.000944525	-0.0122982	-0.0321678	-0.0387562	0.0101535	-0.055132	-0.0371922	-0.0364245	-0.0106936	-0.00431034	0.0507092	0	-0.0404627	-0.00281515	-0.0563378	0.01347	-0.0539544	-0.0334066	0.0112986	-0.0131662	-0.0738432	-0.0341706	-0.0400259	-0.0255199	0.0126577	-0.0309853	0.0319622	-0.0320913	0.00997128
Tnik|B2RQ80	0	-0.0268786	0.0447762	-0.0562277	0.0330444	-0.00839793	-0.0527631	-0.00809858	-0.0350492	-0.0723403	-0.0558548	-0.101195	-0.0455148	-0.0232677	0.0395935	-0.0759324	-0.0266974	0.0284746	0	-0.0113255	-0.00419837	0.00210014	0.0295073	-0.0175094	-0.0279488	-0.00540226	-0.00362419	-0.0356576	-0.0433328	-0.0194402	-0.0843754	-0.0202545	0.0101041	-0.0830096	-0.108782	0.00258257
|A0A498WGD8	0	-0.0313529	-0.0203389	-0.0566596	-0.0673809	-0.0464686	-0.0209144	-0.0474792	-0.0475434	-0.0677105	-0.0541567	0.0436084	-0.0728522	-0.030854	-0.00988881	-0.0361979	0.0527114	-0.105724	0	-0.0690693	-0.00556707	0.0278835	-0.00398387	-0.0769506	-0.0115631	0.00953007	-0.0467797	-0.131689	-0.0465536	-0.0269417	-0.0701088	0.00672869	-0.00550247	0.030227	0.0423689	-0.0167208
Tanc1|E9QAF9	0	0.053075	0.106334	-0.0441227	0.132332	0.132911	-0.0333375	0.0429258	0.0413217	0.178452	0.0686432	-0.297963	0.0491809	0.134796	0.0170253	-0.0265723	-0.0228944	0.0289176	0	0.0331405	-0.0510582	0.0882617	0.0117997	0.108796	0.083832	-0.0987058	0.0148758	0.256103	0.0270489	0.0864366	0.101924	0.0389543	0.0473572	-0.000140441	-0.0787667	0.01862
Tenm1|Q9WTS4	0	-0.000547221	-0.0125243	-0.135725	0.0468219	0.0218028	-0.0105256	0.0246123	0.0190008	0.0218604	0.0148276	0.0633641	0.0621092	-0.00607802	0.0580245	0.0403716	0.0292479	0.156804	0	-0.0354357	-0.121083	-0.0865647	-0.0361314	-0.0222605	-0.0532336	-0.0208389	-0.0140807	-0.0415375	-0.00286021	-0.0177798	-0.0336009	-0.132438	-0.00115956	0.039333	-0.0384593	-0.000131065
Asap1|H3BJY2	0	0.0212099	0.0868132	0.022846	0.0678826	0.0404086	-0.0100447	-0.0272017	-0.00961939	0.00296696	0.00658166	-0.162688	-0.0305131	0.012229	0.0106279	-0.118592	-0.121343	0.00372219	0	-0.0185735	0.0368729	0.0447565	0.0147157	0.0498036	0.0096295	-0.0321712	0.00185421	0.0884271	0.0144019	0.0311724	0.0187027	-0.0399304	-0.014415	-0.0509655	-0.0846374	0.00762164
Grm1|P97772	0	0.0240113	0.161517	-0.199405	0.128459	0.101689	0.109906	0.0160603	-0.0196769	0.0433318	0.0383055	-0.408129	-0.0968713	0.0703887	0.0898049	-0.13004	-0.202789	-0.083722	0	-0.0746943	-0.119957	0.0295292	-0.0830477	0.0793155	0.0559857	-0.0892237	-0.00274968	0.16888	-0.0686682	0.136618	-0.158127	-0.0205354	0.0619027	-0.0495881	-0.171175	-0.000471414
Brsk1|Q5RJI5	0	0.0355464	0.0725252	-0.0232955	0.0363705	0.0142932	0.0273857	-0.00526344	-0.0148363	0.0154923	-0.0071152	-0.0725733	-0.0326018	0.0194641	0.0415044	-0.011013	0.0142764	0.0339507	0	-0.0521201	-0.0178658	-0.0412738	0.0265006	-0.0365286	-0.0213314	-0.0330778	-0.0334464	-0.0318585	-0.0304708	-0.00191623	-0.0382787	0.00798382	0.00586802	-0.0289572	-0.0560007	0.0266115
Rnh1|A0A1B0GSG5	0	-0.0723466	-0.0889764	0.0868962	-0.0651129	-0.00368067	0.0157461	0.00335643	0.0401522	-0.0734436	-0.0519037	0.0784642	-0.0377977	-0.0207006	-0.0472569	-0.016145	0.00498144	-0.0831322	0	0.00782899	-0.0272387	0.0856026	-0.00807976	0.0221244	0.0345646	0.0232489	0.0243576	-0.0237715	0.00138024	0.0114774	0.0146882	-0.0228583	0.00229908	0.00868807	0.0752291	-0.013737
Maob|Q8BW75	0	-0.0370791	-0.0275317	-0.153204	-0.01635	0.0220791	0.0256371	-0.00818623	0.0510006	-0.0406599	-0.00601687	0.0182171	-0.0805586	-0.000558168	0.0823754	0.168981	0.0295233	0.00546231	0	0.00612805	-0.17721	-0.0837412	-0.161823	0.0455733	0.0064479	-0.0415642	-0.00215863	0.0308121	0.064012	0.168954	-0.101988	-0.138958	0.0104746	-0.0212212	-0.00385149	-0.0546171
Tsc2|A0A2I3BPP1	0	-0.0479381	-0.0243061	0.0331224	-0.0492584	0.029147	-0.000472519	-0.0422115	0.0124319	-0.0119361	-0.00849573	0.0115994	0.0335891	0.0322359	-0.0190536	-0.0595986	-0.00471675	0.0182563	0	-0.0274529	-0.05912	-0.0172705	0.0537329	0.0343694	0.0465181	-0.00996601	-0.0168314	0.0161437	0.0151131	0.0128454	0.115219	0.0527823	0.0269282	0.0285068	0.0305256	0.0301604
NA|P61979-2	0	0.0854618	0.111539	-0.148469	0.165855	-0.221613	0.0355393	0.0847025	0.221467	0.137839	0.248824	-0.0774227	0.104775	0.116056	0.148724	0.0832831	0.0816437	0.186009	0	0.119722	0.0681163	0.072274	0.141969	-0.0676882	0.0202906	0.00584701	0.0107166	0.154597	0.167509	0.091423	0.0958769	0.246531	0.0748548	0.17124	0.202374	0.200556
Cyrib|Q921M7	0	-0.0157163	0.0797494	0.0144479	-0.00700766	-0.0117661	-0.0638326	-0.0423525	-0.0229477	-0.0240419	-0.0616995	-0.0683776	-0.0597269	-0.0308671	-0.0609677	-0.0789856	-0.0312902	-0.070113	0	-0.0173464	0.0140881	-0.0872287	0.0789027	-0.00996212	-0.00611686	-0.00181614	0.0135756	-0.0366985	-0.0203325	-0.0233356	-0.0370259	0.0459663	-0.0148557	-0.0712925	-0.065319	-0.00943587
Ppp2ca|P63330	0	-0.0181528	0.00747877	-0.0145011	-0.00683856	-0.0509796	-0.0642517	-0.02591	-0.0409752	-0.0815438	-0.0726756	-0.10271	-0.0750988	-0.0139042	-0.044761	-0.106959	0.0129657	-0.0823216	0	-0.0828756	-0.0473887	0.00375841	-0.049922	-0.103309	-0.101168	-0.035287	-0.0956072	-0.170699	-0.186647	-0.0820875	-0.250075	-0.0222384	-0.0967918	-0.15219	-0.167911	-0.11369
Ywhae|P62259	0	0.00359874	0.0468031	0.0164594	0.034296	-0.0184831	0.038704	0.0150809	0.0177134	-0.0474786	0.0055648	-0.0529286	-0.060248	0.0184383	0.0606366	-0.0231427	0.0209238	0.0619763	0	-0.017315	0.00416675	0.0613385	-0.0241552	-0.0749391	0.012048	0.0239251	0.0225601	-0.0578657	-0.0199981	0.0195171	-0.115067	0.0248033	0.0218146	-0.0125218	-0.0217079	0.020127
Asap2|Q7SIG6	0	0.0136627	0.0416144	-0.0882249	0.0866475	0.213829	0.261684	0.0447052	-0.0357851	-0.0548991	0.00572686	-0.420938	-0.0539286	-0.0351753	-0.01466	-0.0288771	-0.217073	-0.051958	0	0.107192	-0.0176625	-0.00835463	0.0174074	0.0989989	0.0855551	-0.0650783	0.0218793	0.0376658	0.0302977	0.011	0.193697	-0.0166437	0.127578	-0.149187	-0.020567	0.0507663
Pgam1|Q9DBJ1	0	0.0126558	0.0320587	0.0201431	0.00442684	0.014482	0.0179269	-0.00158169	-0.0103963	0.0867551	0.0962458	-0.0644813	0.184273	0.00164476	-0.000706158	0.0164823	0.0450969	0.0353294	0	-0.00741954	0.0481415	0.0206943	0.0672523	0.0295016	-0.00509341	-0.0102966	-0.0179763	0.0832783	0.081995	-0.0075985	0.150412	0.0488584	0.00668108	0.0981357	0.0796103	0.0471531
Vcan|E9PYH0	0	-0.0194441	-0.0101758	0.213816	-0.0846512	-0.0138357	0.0213102	-0.0508166	0.0058529	-0.0343223	-0.0726014	-0.0787846	-0.0857848	-0.0108568	-0.101526	-0.144201	0.0172714	-0.101061	0	-0.0402522	0.040867	0.128937	0.0672187	-0.0108992	0.0245995	-0.0587374	-0.0255553	-0.0878849	-0.0740757	-0.0563805	0.0052295	0.144184	-0.0600059	-0.102898	-0.0655487	-0.104804
Ywhag|P61982	0	-0.0475911	-0.0118645	-0.0572358	-0.0334656	-0.0466029	0.0611674	-0.0176849	-0.039802	-0.0937575	-0.0722757	-0.0526475	-0.0964923	-0.0408458	-0.0323423	-0.0814437	-0.0807415	-0.000939133	0	-0.0633543	-0.041341	0.0527165	0.040903	0.0112818	-0.0634911	-0.0347811	-0.032985	-0.104613	-0.0185637	0.0222519	-0.0497422	-0.0677474	-0.0199461	-0.00117288	-0.0501153	-0.00439827
Crocc|Q8CJ40	0	-0.172598	-0.260889	-0.133449	-0.133474	-0.216463	-0.0311144	0.0596498	0.114576	0.0066535	0.108994	0.360135	0.133334	-0.0713723	-0.0202779	0.421926	0.262345	0.011859	0	0.128073	0.0576834	-0.0843433	-0.115571	-0.19698	-0.0845358	0.0659327	0.140375	-0.0687303	0.103628	0.0106985	0.00434177	-0.0423587	-0.0529301	0.0178742	0.142358	0.0223036
NA|Q8BKX1-2	0	-0.0556365	-0.000291713	-0.00657266	0.0575881	-0.0388612	-0.121051	-0.0500574	-0.043369	-0.160464	-0.1088	-0.27594	-0.130898	-0.0802243	0.0765759	-0.114515	-0.0936914	0.125779	0	-0.011913	-0.063268	0.0953774	0.213823	-0.00893892	-0.0454558	0.0524279	-0.0111106	-0.0240009	-0.00100626	-0.027138	-0.0805265	0.0670661	0.0218372	-0.097448	-0.196884	-0.0159887
Top2b|Q64511	0	0.0158374	-0.0477534	-0.0291572	0.0293811	-0.0367798	-0.0239603	0.0262514	-0.0149708	0.0236441	0.0419539	0.0300003	0.0316232	-0.00494235	-0.00716194	0.0429375	0.0249638	-0.0310113	0	0.0715376	0.034648	-0.0924546	0.00137291	-0.0333861	-0.033031	0.0290981	0.0307324	0.0553137	0.043306	-0.0334028	-0.0218431	0.0259556	-0.00632869	0.0358223	0.0103428	0.0334705
Ppp2cb|P62715	0	-0.00134847	0.0466481	-0.0184656	0.0072468	-0.0141003	-0.0368022	0.00370642	-0.0252219	-0.00354072	-0.0133032	-0.0476409	-0.0212174	-0.00631757	0.0282676	-0.0358898	0.0252519	0.00909791	0	-0.00816413	0.0264035	0.0643265	0.032425	-0.0493789	-0.0237276	0.0128251	-0.0171221	-0.0352272	-0.0423278	0.0130671	-0.0628162	0.0507371	0.0253644	-0.047873	-0.0279528	-0.00404846
Gpsm1|Q6IR34	0	0.00431799	-0.0277229	-0.0293149	-0.0392078	-0.0823666	0.00203232	0.0205243	-0.0636017	-0.0361104	0.0428702	0.136889	0.082414	-0.0341632	0.019415	0.0365614	0.0869596	0.0285624	0	-0.0159791	-0.00738403	-0.0273986	0.0334717	-0.0413898	-0.0152081	0.0599055	-0.0446976	-0.0722247	0.0887252	-0.0301735	0.0459986	0.00974576	0.0372924	0.0866441	0.0724446	0.0569444
Ptprf|A2A8L5	0	0.00275095	-0.0483423	0.0308068	-0.0449348	0.0468602	0.0317444	0.0106459	0.0106891	-0.00689375	0.0335163	0.14829	0.0467362	-0.00457687	0.0017501	0.0673864	0.0716882	0.0195895	0	0.0215546	-0.0741123	0.00819591	0.0148706	-0.0616619	-0.00205332	0.0476273	-0.0266141	-0.193335	-0.0065759	-0.00403117	-0.0747102	0.00793305	-0.00183959	0.0234592	0.00350357	-0.068988
Qdpr|Q8BVI4	0	-0.0362741	0.0204617	0.292335	-0.0969676	0.0499954	0.0268648	-0.111848	0.0501465	-0.0435866	-0.135989	-0.0790489	0.00576239	0.0654509	-0.0377247	-0.14068	0.0249417	-0.159407	0	-0.0895851	0.0427471	0.0779632	0.0682253	0.0546993	0.0487531	-0.0804866	-0.0443356	-0.0816844	-0.135647	-0.0693702	0.0707797	0.100456	-0.0469947	-0.15012	0.0443183	-0.113081
Mdh2|P08249	0	-0.00620638	0.033692	0.00190465	-0.0275973	-0.0216082	0.0298225	-0.0412117	-0.0303509	-0.0586534	-0.0338412	-0.0160086	-0.0866198	-0.0027649	0.0233506	-0.0816774	-0.0407603	-0.0523297	0	-0.073999	0.00838718	0.110731	-0.0648575	-0.058418	-0.00479139	-0.0651977	-0.0407081	-0.104804	-0.0580858	0.00384694	-0.117288	-0.0172938	0.00249548	-0.0522949	-0.0400213	-0.0505982
Psat1|Q99K85	0	-0.0139278	0.00182549	0.159017	0.0110229	-0.0156448	-0.0535645	-0.0372351	0.0786636	0.0175065	-0.0153678	-0.149165	-0.0494825	-0.0349581	-0.0410482	-0.0979679	0.0718675	-0.112548	0	0.0208792	0.0968321	-0.0334468	0.0344694	-0.0144936	-0.00916567	-0.0180812	0.0280252	-0.0567079	-0.0441541	-0.0979902	-0.0543407	0.124197	-0.0946287	-0.177206	-0.0848456	-0.0752628
Cars|Q9ER72	0	-0.00120505	-0.0122667	0.0368266	0.0046309	-0.0259356	-0.0663288	-0.0116261	0.0211437	-0.0535315	-0.0137569	0.00592625	-0.0400286	-0.055729	-0.0640301	-0.0781261	-0.102315	0.0986094	0	0.0498632	0.0811464	-0.0261471	-0.00953921	0.000546985	-0.015585	-0.005445	0.0384351	0.0798495	0.0121404	-0.00879819	0.01999	-0.0360148	-0.0284552	0.0242883	0.00100907	0.0215133
Osbp|Q3B7Z2	0	0.0147548	0.0230647	-0.00297716	0.0395162	0.0143038	-0.04557	0.0264386	-0.0235449	0.0238196	0.0254078	-0.078681	-0.0198619	0.0098573	-0.0173369	-0.0361753	0.024864	-0.0014311	0	0.00215698	0.0209117	-0.0476214	0.0458412	-0.0208246	-0.0348467	0.00854147	-0.014536	-0.0398279	-0.021273	-0.0484951	-0.0734623	0.0524483	-0.0258832	-0.0233001	-0.0649182	-0.0172224
Zzef1|A0A140LJ04	0	0.0312841	0.0421622	-0.0180527	0.00195112	0.02851	0.0153731	0.00805954	0.0155429	0.0466858	-0.00586317	0.00273419	0.0101637	0.0207877	0.0175488	0.0374668	0.0107742	-0.0205535	0	-0.0412943	0.00982017	-0.00752015	0.0510452	0.0239227	-0.00208568	0.0424558	-0.00522784	0.0295767	0.0450485	0.0315418	0.0321777	0.0197	0.0092132	0.0260581	0.0132713	0.0291363
Atp1b1|Q3TV47	0	0.0208678	0.0743148	0.0309652	0.00346812	-0.00952648	-0.0393604	-0.0358777	-0.0202533	0.0009558	-0.031083	-0.0217525	-0.097107	0.0141754	-0.0224867	-0.101625	-0.0194777	-0.0595665	0	-0.00763726	0.0502825	-0.0277188	0.0224343	-0.00438079	-0.0115062	-0.0192429	-0.0338281	-0.0267091	-0.0184482	-0.000985828	-0.0414512	0.0489526	-0.00307047	-0.028834	-0.0582285	-0.0155407
Fkbp4|P30416	0	-0.0226821	-0.0321346	0.00384269	-0.04066	-0.0969497	-0.0576972	0.0104834	0.037149	-0.0242947	0.0381563	0.0291242	0.010565	-0.0756095	-0.0832357	-0.0605278	-0.0793502	0.0168069	0	0.0274185	0.0814301	0.0725617	-0.0176809	-0.0324943	-0.0499197	0.00401052	0.0555999	-0.044716	-0.00223182	-0.0504865	-0.0489613	-0.00944445	-0.0366244	0.00348375	0.0215607	-0.0216415
Oat|P29758	0	-0.102927	-0.156072	0.246518	-0.100762	0.075593	0.126954	-0.0272838	0.163732	-0.0625923	-0.0480197	0.0742457	0.0896593	0.0428185	-0.0131806	-0.0128907	-0.0192058	-0.0269537	0	-0.113283	-0.0717473	0.155787	-0.111966	0.0790839	0.121081	-0.0201767	0.0603627	-0.0690414	-0.0628725	0.0317658	0.102656	-0.0506846	-0.00158088	-0.00268147	0.12923	-0.0561123
Sv2a|Q9JIS5	0	-0.0204507	0.0410677	-0.141666	-0.0294903	-0.0295448	-0.0483475	0.0167926	-0.0633041	-0.0140815	0.0259801	0.0423431	-0.0223914	-0.0184574	0.0125463	-0.0401789	-0.0563004	0.0427558	0	-0.0706521	0.0177939	-0.0781477	-0.0521332	-0.0742332	-0.0318522	0.0232176	-0.0227581	-0.0532216	0.0150076	0.000314861	-0.107983	-0.0558849	0.0237928	0.0341478	-0.0066446	-0.0124982
Rabgap1|A2AWA9	0	-0.0444222	0.00681561	-0.0543995	-0.0201235	0.0117042	-0.00965811	-0.0341459	-0.0176687	-0.0324142	-0.0480537	-0.00167592	-0.065213	-0.0162694	-0.0107074	-0.0747863	-0.0557996	-0.0584839	0	-0.0250654	-0.0140031	-0.0991264	0.0202024	0.0113012	-0.0264235	0.00484086	-0.0128603	-0.0755969	-0.0473194	-0.0325938	-0.0539683	-0.0552835	0.00615247	-0.0547752	-0.0510203	-0.062064
Ptk2b|Q9QVP9	0	-0.0166924	0.0404582	0.0181654	0.124004	0.0389311	-0.120302	-0.0208778	0.0309139	-0.0197335	-0.151496	-0.296329	-0.0387079	0.0150112	0.0274256	0.0772565	0.0234992	0.113093	0	0.0714673	0.104516	0.0227529	0.111153	0.0516465	-0.00441969	0.0391926	0.0479168	0.0452232	-0.0200236	-0.0179958	-0.0231829	0.0965441	0.0172505	-0.111067	-0.164676	0.0102425
Pkp4|Q68FH0	0	-0.0423169	0.029173	-0.0485587	-0.00814989	0.00159496	0.0253032	-0.0563557	-0.0152009	-0.0337665	-0.0414289	-0.114381	-0.101633	-0.021487	0.0390986	-0.0576116	-0.0740638	-0.021011	0	-0.0484801	-0.100766	-0.0636149	-0.0659897	0.0329613	-0.00333875	-0.0654321	-0.0352821	-0.0346034	-0.0611961	0.0453445	-0.118995	-0.0475896	-0.00550531	-0.0850009	-0.106306	-0.0303208
Srrm2|Q8BTI8	0	0.00719444	-0.0345717	-0.0150805	-0.00163055	0.0842989	0.0498467	0.0381836	0.042489	-0.0193446	0.050689	0.0319071	-0.0414845	0.0340394	0.0515822	0.00452785	0.019029	-0.0159043	0	0.0195427	-0.102015	0.0693742	-0.079725	-0.0119555	-0.00290879	0.00997441	0.0166325	-0.0037012	0.0335116	0.0612439	-0.0915351	-0.0520055	0.00798472	0.0211791	-0.0437798	0.0323752
Tnks1bp1|P58871	0	-0.0118547	-0.0372119	-0.018024	-0.0422623	-0.000268823	0.0032022	-0.0161496	-0.00320331	-0.00788532	-0.0306132	-0.0247342	0.0502453	-0.0405192	0.0115592	0.0615737	0.0077141	0.0535091	0	-0.0232959	0.046967	0.0930238	0.0336887	-0.00540091	0.00642207	0.0300568	0.0221203	0.0325001	0.0808794	-0.00358227	0.0835793	0.0151645	0.0139531	0.066526	0.0698161	0.0940123
NA|P28867-2	0	0.0723632	0.30127	-0.0489323	0.269401	0.148018	-0.0671793	-0.0105382	-0.0286763	0.161562	-0.000456875	-0.796494	-0.15406	0.20024	-0.0612179	-0.433596	-0.180896	-0.254407	0	0.0254247	-0.0337669	0.115861	0.121621	0.127229	0.0578389	-0.122491	-0.0229554	0.208579	-0.264347	0.0673387	-0.110341	0.241159	0.0939789	-0.278427	-0.346555	0.00790214
NA|Q9EP53-2	0	-0.0482391	-0.0156431	0.0704627	-0.0384611	0.0688229	0.066533	-0.0296842	0.000236318	-0.0194659	-0.0162121	0.00100516	0.0214937	0.0316886	0.0115865	-0.0389185	0.0087329	0.0346891	0	-0.0491424	-0.0548102	0.0352082	0.0568764	0.0672034	0.0661778	0.0192552	0.022969	-0.0308233	-0.0146913	0.0528728	0.0144874	0.0624831	0.0641561	0.0431708	0.0311003	0.0253627
Pdia3|P27773	0	-0.0879477	-0.0628995	0.0673207	-0.0463773	-0.0215936	-0.0137729	-0.00964385	0.0470233	-0.0892701	-0.0193532	0.0420269	-0.0770816	-0.0374521	-0.0409868	-0.0381427	-0.0623542	-0.0556801	0	-0.0438878	-0.00812986	0.0974354	-0.0682716	5.19536e-05	-0.00487061	-0.0232805	0.00694766	-0.0415504	-0.0538942	-0.03356	-0.0605803	-0.0539912	-0.0661074	-0.0421664	0.00550962	-0.055697
Itih3|Q61704	0	-0.132275	-0.257889	-0.136847	-0.106005	0.0737049	0.184757	-0.0252023	0.133658	-0.191109	-0.0552242	0.447183	-0.0236678	0.00737222	0.0831452	-0.0835357	-0.0649976	-0.145952	0	0.00814917	-0.200679	0.183347	-0.138752	0.0872812	0.162438	-0.00506693	0.0840673	-0.140176	0.0161266	0.166963	0.097139	-0.117918	0.112413	0.232298	0.257196	-0.0594819
NA|Q63810-2	0	-0.0332577	0.0944274	0.0624252	0.0531631	-0.0297502	-0.0204319	-0.0250645	-0.0448879	-0.0674616	-0.0510121	-0.283827	-0.0935448	0.00104173	-0.00738094	-0.192949	-0.0591656	-0.00456692	0	-0.0434409	0.00674888	0.0375768	0.14422	-0.0434513	-0.0071094	0.0362681	-0.000529598	-0.0618149	-0.0834568	-0.00124055	-0.134179	0.0668145	-2.75942e-05	-0.144153	-0.175158	0.0478083
|A1L333	0	-0.0132741	-0.0303458	-0.0608838	-0.00195439	-0.0128506	0.0125667	-0.00400456	-0.0182515	-0.073414	0.025201	-0.0289625	-0.0589609	0.0345431	0.0589889	0.0122721	-0.0191541	-0.123949	0	0.020395	-0.0323713	0.0118032	-0.0370779	-0.0742909	-0.0264644	-0.0488648	0.0156659	-0.0969128	0.00679349	0.0279372	-0.214048	-0.043954	0.0217269	-0.077606	-0.0746613	-0.0690998
Aldh2|P47738	0	-0.00614022	-0.00208324	-0.0164658	-0.0777171	0.0124442	0.0732947	0.0344486	-0.0355284	-0.0320457	0.0159419	0.0510857	-0.0627588	0.0182169	0.0361061	0.0382269	0.0766829	-0.124891	0	-0.00170307	-0.0137552	0.0145716	-0.066548	-0.0420237	0.0359964	-0.00244965	-0.0276903	-0.0528382	-0.0110219	0.0219489	-0.0642819	-0.00181487	0.0385683	-0.0718997	0.0224321	-0.104479
Llgl1|A0A0R4J0S4	0	0.0199032	0.0277137	0.0915343	-0.00530686	0.0193319	-0.00938064	-0.0474488	-0.00752423	0.0331999	-0.0274865	-0.152557	-0.0633701	-0.00262406	-0.0861165	-0.0164278	0.100024	-0.170128	0	0.0145046	-0.00896068	0.00301936	0.109828	0.0417412	0.0251731	-0.0237814	-0.0372125	-0.0707957	-0.0680032	-0.0600441	0.0230138	0.158342	-0.0721461	-0.0817319	-0.0292196	-0.0424998
Arhgef2|H3BJU7	0	-0.0139773	0.078778	0.0459217	0.0712939	0.0315894	-0.110188	-0.0454411	-0.0164799	0.0100184	-0.0642636	-0.292238	-0.0348541	0.00293257	0.0185084	-0.0837376	-0.0533136	0.0319409	0	-0.0321693	0.0310794	-0.00248353	0.0865869	0.0467466	-0.0201043	-0.0344166	-0.0120058	0.0315967	-0.0166725	-0.0541333	0.0194122	0.0844481	-0.0537496	-0.155466	-0.169742	-0.0270069
Dync1li1|Q8R1Q8	0	0.00902714	0.0526709	-0.0111191	0.0299633	-0.00219268	-0.00636586	-0.00848292	-0.00170456	-0.0423654	-0.0356145	-0.029713	-0.121782	0.0016755	-0.00539591	-0.0501977	-0.0146976	-0.0152335	0	-0.019562	0.0350411	0.00100741	-0.0166098	-0.0421862	-0.0322165	-0.011749	-0.00278323	-0.0413893	-0.0381712	-0.0198789	-0.105212	-0.0125249	-0.00728724	-0.0541598	-0.0762547	-0.0510587
Capza2|P47754	0	0.0154522	0.0269551	0.0388283	0.0486629	0.0285543	0.0420451	0.0289601	0.0336828	-0.00467264	0.0179994	-0.0279536	0.00424178	0.0400762	0.0472707	0.00385141	0.0102352	0.0475487	0	-0.00344497	0.0262951	0.0707709	0.0325183	-0.00718241	0.017959	0.0258261	0.0362894	-0.0350901	8.31516e-05	0.0297709	-0.0424205	0.0325851	0.0354212	-0.025269	-0.0404245	-0.000127439
Sh3gl2|Q62420	0	0.056577	0.151606	-0.0940107	0.101039	0.0352958	0.0793749	0.00675073	-0.041081	-0.0158223	0.0290039	-0.308154	-0.0801248	0.046773	0.12585	-0.0893997	-0.103801	0.00493018	0	-0.0211205	-0.0290692	0.159483	-0.114475	-0.0611773	0.0209452	-0.0411105	-0.0113035	0.0432676	-0.067729	0.074673	-0.181044	-0.0398294	0.0132547	-0.0359394	-0.147029	0.0314649
Sparcl1|Q3TYD5	0	0.112761	0.0832969	-0.179088	0.0804399	-0.00927894	0.0677899	0.00799384	-0.0998476	0.00790374	0.0468722	-0.0473451	0.0709157	0.0511059	0.0457012	0.0102829	0.0342349	0.0338226	0	0.018615	0.00501791	0.0588141	0.0923237	-0.0692162	-0.0361371	-0.0450318	-0.0504316	-0.0385911	-0.00902329	0.121985	0.0011945	-0.00205481	0.058043	-0.0109257	-0.0914597	-0.00772878
|Q05C56	0	-0.0176525	-0.0204218	0.12151	-0.0019664	0.01416	-0.00339344	0.0124181	0.0105263	-0.0969762	-0.0779302	-0.0795058	-0.0754609	0.00251993	-0.00415226	-0.0243444	0.0337604	-0.0299167	0	-0.0450532	0.0146971	-0.0321996	0.0202083	-0.0275382	0.0194126	0.0236671	-0.00737922	-0.157124	-0.0826042	-0.039291	-0.107011	0.0194588	-0.00522098	-0.138707	-0.0641005	-0.0772101
Acta1|P68134	0	-0.00617445	0.29363	-0.0396698	0.0897044	0.0373329	0.0115806	0.261353	-0.156818	0.233124	0.181277	0.437128	-0.117137	0.0732094	0.343146	0.193179	0.0707994	-0.0336054	0	0.708833	0.256818	0.884855	0.267193	0.628744	0.664624	0.527133	0.460153	1.12948	0.672585	0.772151	0.64464	0.241165	0.431917	0.109942	0.480573	0.788283
Gak|Q99KY4	0	0.0121489	0.0709397	-0.0902301	0.0240996	0.0122653	0.00153964	-0.0299455	-0.0276541	0.0197287	0.0162341	-0.0517627	0.0211563	-0.0187818	0.0314715	-0.0396368	0.0200153	0.00621357	0	0.0142486	0.00509785	-0.034044	0.0100019	-0.0128815	-0.0144099	0.0186892	-0.0171283	-0.0100735	0.00464835	0.00207737	-0.0229894	-0.0408853	0.020107	0.00247946	-0.0213572	-0.00636626
Cyld|Z4YJJ5	0	0.0110241	0.089418	-0.122349	0.101559	0.0459347	-0.0127408	-0.00847109	-0.0307956	-0.0116382	-0.0241161	-0.233386	-0.0593382	0.0438438	0.102594	-0.0577624	-0.0790772	-0.0222006	0	0.013309	-0.0986933	0.041232	0.0111246	0.0505026	0.00214834	0.004269	-0.00703518	0.045276	0.018507	0.079161	-0.0640543	-0.0170541	0.0399819	-0.00510063	-0.122191	0.0249688
Syn3|Q3KN99	0	-0.0545421	-0.0278236	-0.0580665	-0.105014	-0.0754543	0.0321191	-0.000121296	-0.0546233	-0.145851	-0.0481345	0.0730288	-0.105164	-0.102282	0.0564763	-0.0241	0.00926986	0.0975183	0	-0.151504	-0.0384265	0.00950386	0.0957361	-0.112311	-0.0494541	0.0726017	-0.0645576	-0.265531	-0.0591686	-0.0645894	-0.209952	0.0104726	-0.00141358	0.0025257	-0.034424	-0.00864945
Dock1|Q8BUR4	0	-0.00600767	-0.00789797	0.145876	-0.0398724	0.0522779	0.0315871	0.00288181	0.019053	0.0733234	-0.00907571	-0.0483816	0.0154746	0.05	-0.0656518	0.00214786	0.0324308	-0.071734	0	-0.00280406	-0.00998201	-0.0429538	0.0373803	0.0735522	0.0458198	0.0259485	-0.0161636	-0.000541329	-0.0290514	-0.0070192	0.007512	0.11299	-0.0130839	-0.0797477	-0.00679182	-0.0369687
Flot2|Q60634	0	-0.00775156	0.042114	-0.155799	0.00410997	-0.0145882	0.0331361	-0.0130576	0.0095428	-0.0818693	-0.0114815	-0.0350265	-0.0855119	-0.00641471	0.0809681	-0.0428953	-0.0775108	0.0700998	0	-0.037245	-0.0151221	-0.0549153	-0.106424	-0.0375472	0.0140312	-0.0154718	0.0119956	-0.114046	-0.0651251	0.0689688	-0.113945	-0.0684874	0.0513641	0.0429887	-0.0532143	0.0384659
Yars|A2A7S7	0	-0.0568834	-0.0232082	0.0226418	-0.0802074	-0.0823159	-0.0427918	-0.0668983	-0.0411558	-0.114567	-0.112956	0.0181057	-0.131124	-0.0618082	-0.0945684	-0.141465	-0.0587579	-0.0684489	0	-0.0252822	0.0470037	-0.0319391	-0.00231341	-0.0650641	-0.0336779	-0.0290319	-0.0349475	-0.131262	-0.0791562	-0.0777362	-0.0733759	-0.0214929	-0.0623318	-0.0517128	-0.0368073	-0.075935
Vgf|Q0VGU4	0	-0.0548755	-0.0427432	0.0128772	-0.135373	-0.115821	-0.0219382	-0.0696081	-0.00804744	-0.140141	-0.133457	0.364786	0.0495471	-0.121908	-0.0841778	0.215077	0.0690149	0.219984	0	-0.0165859	0.00733403	0.0756277	0.146327	-0.150976	-0.12291	0.0381002	-0.0292628	-0.284437	-0.0756456	-0.157014	-0.0544779	0.00988706	-0.0135807	0.0592715	0.115006	-0.0795877
Vcan|E9QMK2	0	-0.0311883	0.0620163	0.155774	-0.162601	-0.0537178	-0.0381634	-0.0404745	-0.0595887	-0.332327	-0.350221	-0.116977	-0.452574	-0.0596137	-0.13617	-0.300756	-0.217805	-0.256969	0	0.0139578	0.0400145	-0.08712	0.100477	0.0128856	-0.04782	0.00495755	-0.115353	-0.249159	-0.353115	-0.283422	-0.33419	0.0159603	-0.112208	-0.182027	-0.208601	-0.302865
|Q3TE95	0	-0.0390372	-0.0410963	0.014371	-0.038231	-0.064723	0.0764365	0.0190012	0.0222634	-0.0834662	0.0126167	0.123132	0.0311649	-0.00829462	0.0153128	0.0671784	-0.00808596	-0.0496311	0	-0.057481	-0.0209825	0.0762874	-0.0544946	-0.0314485	0.00115705	0.0347629	0.0053924	-0.125139	-0.0424312	0.00849773	-0.0863152	0.0567663	-0.0226606	0.0963146	0.088551	-0.0256067
Ppp1r9a|H3BJD6	0	-0.0259302	-0.0809201	-0.0609022	0.00772377	-0.00428811	0.0750055	0.00093369	-0.0539923	-0.0809043	-0.0603533	-0.0575178	-0.107784	-0.0404264	0.0535336	0.0254605	-0.0365235	0.0511778	0	-0.0111434	-0.116938	0.109064	-0.0202669	-0.0437475	-0.00199135	-0.012816	-0.0295499	-0.126185	-0.00612042	0.0527033	-0.166971	-0.0352377	0.00873938	-0.0265818	-0.0705948	-0.00699935
Abcf1|Q6P542	0	-0.000305093	-0.0342476	0.0998262	0.00920273	-0.0027156	0.0195767	0.00600982	0.023294	0.00448802	-0.0190408	-0.0427241	0.0339801	-0.00329009	-0.0210119	-0.0922132	-0.0113366	0.00758537	0	0.00341572	0.0309791	-0.00928936	0.0379864	0.00644494	0.0427946	-0.00534617	-0.0138053	-0.0538913	-0.0596201	-0.0566431	0.0204973	0.0591667	-0.0237435	-0.0568755	0.0342128	-0.00423815
Dmxl1|Q6PNC0	0	0.00655243	-0.00480017	-0.0178922	-0.0172263	0.0139919	0.000288931	-0.000432359	-0.00623831	0.0406741	0.0241988	0.00398151	0.0466819	0.0148847	0.0113738	0.0302278	-0.00525037	0.067336	0	0.00968054	-0.0289421	-0.0545745	0.0242807	0.0128445	-0.0564165	-0.0144484	-0.0109739	0.036171	-0.0118324	-0.0132879	0.0282306	0.00879065	-0.0021318	0.0193972	-0.0530979	-0.0183001
Pgd|Q9DCD0	0	-0.00959817	0.0310715	0.0579581	0.0136877	0.0268429	0.0115202	0.0420574	0.0518672	-0.0440985	0.0213791	0.0567704	-0.0337039	0.0307157	0.00908049	-0.0191963	0.0740926	-0.0996717	0	0.00881232	0.0371979	-0.0902876	-0.0295766	0.0107749	0.00140694	0.0399628	-0.00238162	-0.0492793	-0.0151429	0.00390501	-0.0458674	0.00953927	-0.0149424	-0.0264599	0.0326009	-0.0492586
Trim28|Q62318	0	0.00108105	-0.0431813	-0.112269	-0.0364891	-0.0835225	0.00504244	0.034737	-0.014076	-0.0636469	0.00409709	0.0987392	-0.0295676	-0.00340968	0.0286049	0.12513	0.0610604	-0.00629075	0	0.0252483	-0.00614388	-0.085301	-0.0657796	-0.131991	-0.0421412	0.00864387	0.0253888	-0.15021	0.0242841	-0.0118607	-0.167445	-0.0299516	0.000141199	0.00972314	0.0113455	-0.0337331
|B9EKE9	0	-0.222089	-0.178618	0.13529	0.140451	-0.228768	-0.32011	-0.0914922	0.156825	-0.206491	-0.241237	0.111703	0.198651	-0.225218	-0.249224	-0.222736	-0.233783	0.0488884	0	-0.175295	0.168369	-0.0676569	0.236167	0.0145905	-0.23215	0.0143433	0.171863	0.086057	-0.247379	-0.188233	0.100989	-0.213931	-0.194802	0.0919545	0.149382	0.142247
Apba1|B2RUJ5	0	0.0612416	0.046036	-0.038433	0.0213394	0.00218709	0.0904426	0.000937556	-0.00940198	0.0667115	0.10052	-0.0292276	0.090005	0.0077848	0.0485911	0.0671149	-0.0157559	0.0854077	0	-0.0274922	-0.0268305	0.0749353	-0.0574698	-0.0529592	0.0333478	-0.00892252	-0.00745166	-0.023512	0.027058	0.0298932	-0.0594541	-0.0280631	-0.0282724	0.0669103	0.0209499	0.0756695
Mon2|Q80TL7	0	-0.0132897	0.0226732	0.019241	-0.0284783	0.0170907	0.00805042	0.0213203	0.0223422	0.0566022	0.0101083	0.0665866	0.0100404	0.0171781	-0.0406565	0.0266198	0.034355	0.0270092	0	0.00462588	-0.0153881	-0.109082	-0.0266571	-0.011567	-0.0463077	0.0304765	-0.00527117	-0.00327041	-0.0150375	0.00799896	0.00854665	-0.0270069	0.00648781	0.0052263	-0.0302112	-0.00591386
Acadvl|P50544	0	-0.00326596	0.0192943	-0.00133769	0.0686768	-0.0256456	-0.055252	0.00705359	-0.0151585	-0.0214072	-0.0561611	-0.0117791	0.0345484	0.0218201	0.014551	0.105268	0.129227	-0.153185	0	-0.0112729	-0.00851793	-0.015176	0.0173921	-0.0210429	-0.00401707	0.0151975	0.00334515	0.0193538	-0.148353	0.0259792	-0.0427776	0.0344018	0.0420164	-0.0347286	-0.00304482	-0.0136251
Ilf3|Q9Z1X4	0	-0.0246161	-0.0998167	-0.0688405	-0.0586988	-0.0802198	-0.0184115	0.0608446	-0.00933917	-0.0241387	-0.00235877	0.124407	-0.0339098	-0.0113323	0.000363514	0.0325448	0.0495902	-0.0508237	0	0.0844257	0.0296398	-0.0897227	-0.0160835	-0.0395654	0.00651718	0.0644853	0.0613985	0.00594871	0.0744025	0.017363	-0.0228724	0.0214146	0.0525044	0.110531	0.0799242	0.0328524
Sorbs1|A0A5F8MPJ2	0	0.0851845	0.098467	0.0160097	0.122096	0.120887	0.0962055	0.0689561	0.018861	0.152613	0.1245	-0.261005	-0.0290725	0.0883672	0.131503	-0.063982	-0.0895081	0.06237	0	0.019544	-0.0874759	0.217948	0.0586409	0.105681	-0.012206	-0.0439383	-0.0482983	0.0911072	0.0450579	0.0297472	-0.0378996	-0.0188525	-0.0363906	0.014121	-0.122008	0.0307216
NA|Q99NE5-7	0	0.0520556	0.104936	-0.119212	0.109533	0.0696755	-0.169413	0.005692	-0.0279266	0.0500112	0.064418	-0.424362	0.0628349	0.048011	0.0760065	-0.181247	-0.239613	0.0504733	0	-0.0716062	-0.0514618	0.0931887	-0.0479701	0.0281746	-0.0429848	-0.0685946	-0.00907861	0.113583	-0.0240896	0.0410888	-0.0144875	-0.103709	-0.00475174	-0.0600367	-0.178133	0.0228052
Camsap1|A0A0A0MQE5	0	-0.0107332	0.000860155	-0.0413782	0.00914341	-0.00621741	-0.0155263	-0.00696858	-0.0292467	-0.0120687	-0.0552155	0.0186067	-0.0444725	-0.00740869	0.0106418	-0.0535224	0.0341079	0.0629694	0	-0.0139107	-0.0290275	-0.00575016	0.0407552	-0.0615322	-0.0232991	0.0160631	-0.0319552	-0.10352	-0.0306749	-0.00842246	-0.0595662	-0.0228287	-0.0021625	-0.0294047	-0.0380429	0.000501556
|B2RWX1	0	0.0260947	-0.00519314	-0.0261118	-0.00233769	0.0128396	0.0263794	0.00313206	-0.0233859	-0.00273395	-0.0279364	-0.0656242	-0.0240404	-0.0185048	0.0152996	0.00590613	0.063982	0.0587743	0	0.0391189	-0.0240411	0.0283542	0.0709883	-0.0136485	0.0147129	0.0407815	-0.0114099	-0.038882	-0.00722449	0.0345853	-0.0272235	0.0522314	0.0285724	-0.00940634	-0.0260452	0.0440399
NA|Q3UHK6-3	0	-0.0111749	0.0391801	-0.0847092	-0.0491205	-0.0820496	-0.0335571	0.018966	-0.0103597	-0.0854031	-0.037522	0.274112	0.0808826	-0.0842382	-0.0182521	0.0765903	0.060328	0.156585	0	0.020772	0.0472967	-0.154086	0.0270624	-0.089021	-0.045774	0.0723224	-0.00704118	-0.168103	0.00216838	-0.0383332	-0.0610709	-0.0275311	0.0342681	0.0593411	0.0382813	0.00881546
Septin8|B7ZC46	0	0.0889815	0.108293	0.0997695	0.0141736	-0.0309044	0.0640753	-0.0330177	0.028294	0.185516	0.0869412	-0.0293797	-0.124802	0.05099	-0.00689001	0.0157928	0.0361934	0.0641459	0	0.13707	0.0662521	0.190343	0.206548	0.226987	0.135587	0.0368274	0.100231	0.150293	0.100675	0.106489	0.00292382	0.185324	-0.000622562	-0.0964807	0.0239182	0.120165
Ap1g1|Q8CBB7	0	-0.0299374	0.0243992	-0.0524127	-0.0287376	-0.0184668	-0.0482821	-0.0135216	-0.0462134	-0.0255184	-0.0322921	0.035673	-0.0947162	-0.0255705	-0.0202069	-0.0561527	-0.0292162	-0.0438062	0	-0.00561875	0.0246252	-0.0829222	-0.0421442	-0.0136985	-0.0451475	0.0080749	-0.0065415	-0.00121645	-0.0233385	0.00551559	-0.0634576	-0.0307722	-0.000193767	-0.012369	-0.0377357	-0.0239386
Dpp3|Q99KK7	0	-0.0180893	0.0451033	0.0225346	0.0358887	0.00300343	-0.0143205	-0.0433174	0.0101317	-0.0356671	-0.0379293	-0.195488	-0.0209751	-0.013631	0.0208445	-0.0814204	-0.0210211	-0.0538263	0	-0.0125192	-0.0321174	-0.0301324	0.0361359	0.0480478	0.00348884	-0.0373116	-0.0197718	0.0195583	-0.0463049	-0.0451219	-0.00192318	0.0426282	-0.0234703	-0.0581325	-0.068256	-0.014176
|C9K101	0	0.0508584	-0.0715887	0.038988	0.107898	-0.0586981	-0.0954775	0.0106114	-0.191018	-0.170795	0.0383026	0.0776306	-0.202017	0.0220397	0.0234695	-0.170612	-0.134537	0.0536877	0	-0.432267	-0.534037	-0.262702	0.204999	-0.285479	-0.311381	-0.1739	-0.262277	-0.11508	-0.560734	-0.129136	-0.135132	-0.0383168	-0.359888	-0.0130284	-0.454059	-0.418874
Khsrp|Q3U0V1	0	-0.00371234	-0.0564504	-0.102428	-0.0511053	-0.0281735	0.00280181	-0.00361715	-0.0205254	-0.0458199	-0.00347546	-0.00230024	-0.0487117	-0.00518088	-0.00520191	0.0712472	-0.0139914	-0.0480443	0	0.0160396	-0.00603478	0.0277161	-0.0742341	-0.0521805	-0.0322027	-0.0377833	0.00107391	-0.0787236	0.0372561	-0.0453872	-0.135084	-0.00808127	-0.00756182	-0.0228207	-0.0345095	-0.020649
Abcb1a|P21447	0	0.0453789	0.0635787	0.0431321	0.0129911	0.0354459	0.00798846	-0.0350118	-0.0270188	0.00383168	-0.0115045	-0.191382	-0.0510705	0.0110054	-0.0310252	-0.0986841	-0.0810023	-0.112777	0	-0.00958373	-0.00789178	-0.02688	-0.030475	0.0137596	0.0163645	-0.110934	-0.0483481	-0.00290454	-0.020051	-0.0348099	-0.0424443	0.0397015	-0.0136733	-0.138917	-0.0987257	-0.0743482
Syt7|A0A498WGM0	0	0.0515065	0.140513	-0.0309309	0.131018	0.0387921	-0.00835302	-0.039011	0.00080777	-0.0364693	-0.0039161	-0.253026	-0.0468758	0.014453	0.0539704	-0.141075	-0.140323	0.0171245	0	-0.0320188	0.0141931	0.0359599	0.0251405	0.0292121	-0.00855876	-0.0425075	0.00200688	0.0384235	-0.0882724	0.012111	-0.0825243	-0.00427946	-0.0287676	-0.0813216	-0.140244	0.0201086
|Q3TWN8	0	0.0659421	0.181633	-0.0163922	0.0576318	0.0141362	-0.0187362	0.00574181	-0.0607024	0.0931675	0.0747893	-0.175715	-0.0457475	0.0488878	-0.00703782	-0.136514	-0.0500119	-0.0691922	0	0.0028371	0.0253971	0.0666232	0.0162951	-0.00516054	-0.012004	-0.0692822	-0.0211275	0.0985404	-0.0468806	-0.00638469	-0.020926	0.0185901	0.0599942	-0.0774515	-0.0869152	-0.0196188
Mark1|Q8VHJ5	0	-0.000164782	0.0341356	-0.0187116	0.027115	-0.0147263	-0.00656365	-0.0133279	-0.0275179	-0.0413339	-0.0124316	-0.032643	-0.037827	-0.00955142	0.0220891	-0.0565144	-0.0439512	0.0434005	0	-0.024958	-0.00170136	-0.0274603	0.0661107	-0.022995	-0.0684977	0.00836551	-0.0392409	-0.0361402	-0.0101251	-0.0306494	-0.0149975	-0.00821367	-0.0214184	0.00335569	-0.0416062	-0.00431048
Ahcyl2|F8WGT1	0	-0.0744611	-0.0740733	0.017944	-0.075802	-0.026193	-0.0917942	-0.0297444	0.00469504	-0.125807	-0.104695	0.0162863	-0.146306	0.0165649	-0.0963608	-0.155278	-0.0455921	-0.110656	0	-0.00690191	0.0563066	-0.0408698	0.0108279	0.0129091	-0.0201625	-0.0289685	0.016439	-0.084946	-0.094658	-0.0116186	-0.0341538	-0.0543074	-0.0233114	-0.158237	-0.0291822	-0.12132
Camkv|Q3UHL1	0	-0.067576	-0.00774343	-0.315334	0.0103399	0.00898237	0.0106379	-0.0482711	-0.000756994	-0.0828523	-0.0431941	-0.141874	-0.0918908	-0.0945134	0.164086	0.169084	-0.0394273	0.099376	0	0.0186469	-0.252629	-0.15349	-0.105495	0.0144367	-0.0270845	-0.0304604	-0.0102568	-0.109181	0.0223019	0.146053	-0.21655	-0.128562	0.00249233	0.00934105	-0.148881	-0.0635919
|Q8BJH2	0	0.0189285	0.0481334	0.234174	0.105876	0.256094	0.0113959	0.104794	0.0969044	0.13675	0.117966	-0.0705213	-0.0208012	0.0947938	-0.0465238	0.125784	0.0274475	-0.0211949	0	-0.00213029	-0.0480791	0.000599537	0.0518124	0.0493831	0.000347398	0.077854	0.00699394	-0.111583	-0.074535	-0.0610226	-0.0231257	0.0712584	-0.0810861	-0.102443	-0.0704537	-0.0936848
Mink1|Q9JM52	0	-0.0736012	-0.0399033	0.0445367	-0.0182583	0.000176827	-0.0686039	-0.00673486	0.0111552	-0.115429	-0.119784	-0.148088	-0.0739733	-0.0392103	0.0073082	-0.0712693	0.0322228	0.0257477	0	-0.0279653	-0.0396873	0.000575791	0.0831152	0.00271678	-0.047281	0.00570328	-0.0185164	-0.0947631	-0.103238	-0.0554866	-0.0534019	0.00886945	-0.0146195	-0.162072	-0.141441	-0.0667356
Trappc11|B2RXC1	0	0.0152087	0.0183922	0.0246411	0.0290808	0.0353444	-0.0489494	0.0111814	-0.0359819	0.0454926	0.00272771	-0.0136589	0.0281122	0.0345566	-0.0232247	-0.0462274	-0.02949	-0.00617041	0	-0.0107559	0.0295783	-0.0119226	0.033896	0.0496323	0.0118756	0.0201577	0.0281257	0.0553063	0.0345712	0.0247997	0.0780547	0.0132379	0.0332127	0.00612102	-0.0398749	0.000181872
Xpo7|Q9EPK7	0	-0.0218927	0.0123469	-0.0527776	-0.025091	-0.0561749	-0.0931518	-0.0121942	-0.027448	-0.0334086	-0.0531099	0.0478338	-0.0838904	-0.0295637	-0.0562769	-0.0502712	-0.0299223	0.00107351	0	0.0278743	0.0152317	-0.0863137	-0.0102687	-0.0209657	-0.0505045	0.0270117	0.0195842	-0.0171624	0.000491192	0.00919732	-0.0399292	-0.0282573	0.000248899	-0.0139123	-0.0782099	0.000689397
Cacna1a|Q3UHN4	0	0.0426342	0.105253	-0.078099	0.065165	0.0485542	0.0300212	-0.00294338	-0.0408966	0.0340456	0.0189889	-0.252321	-0.0518537	0.0526231	0.0467207	-0.130259	-0.114825	0.0103951	0	-0.0303901	-0.0539076	0.0141846	0.0605741	0.0669688	0.065059	-0.0320368	-0.011584	0.0658455	-0.0417213	0.0767662	-0.0550677	0.0308539	0.0554627	-0.070772	-0.0968544	0.0790291
Actn2|Q9JI91	0	-0.150763	-0.33036	0.193014	0.0582041	-0.166277	-0.152122	-0.210084	-0.132827	-0.143762	-0.269936	0.0301727	-0.0558406	-0.258919	0.127982	0.18471	0.328931	0.33741	0	0.123963	-0.0326159	-0.216048	0.439586	-0.141703	-0.0858083	0.139235	-0.15713	-0.216435	0.528709	-0.104027	0.084336	0.30394	0.0548614	-0.0688318	-0.103008	-0.108138
Map7d2|A2AG50	0	0.0149556	-0.0113941	0.0779857	-0.0494685	-0.0400207	0.0942272	-0.0149513	-0.0318296	-0.0763965	-0.141437	0.0865975	-0.107833	-0.054568	-0.0942919	-0.0755204	0.0819076	-0.0302165	0	-0.0255266	-0.0015045	0.0411399	0.0371227	-0.0849772	-0.0525963	-0.000756979	-0.081331	-0.211315	-0.0836416	-0.0940653	-0.0712	0.0789766	-0.0711625	-0.0611474	0.00988943	-0.0459713
Mccc1|Q99MR8	0	-0.0461053	-0.0795577	0.0212866	-0.0613337	-0.0427439	-0.0226233	0.0213784	0.012522	-0.0600161	-0.0507212	0.0770101	-0.0424474	0.0236383	-0.0314622	-0.025614	0.00344521	-0.00581807	0	-0.0196146	-0.0042583	0.00675103	-0.0179504	-0.0282584	0.0115478	0.0236992	0.0209125	-0.0610467	-0.0373276	-0.00423601	-0.0298189	-0.0141997	0.0125107	-0.0260385	0.031401	-0.0283608
Hnrnpa2b1|O88569	0	-0.0437431	-0.0826937	-0.13244	-0.0606173	-0.0909638	-0.0712365	-0.0370574	-0.0334997	-0.0522355	0.0104302	0.01483	-0.0484441	-0.0495072	-0.02239	0.039232	-0.0137413	-0.0595781	0	0.0210631	-0.00547778	-0.00436	-0.0277337	-0.0896435	-0.0843999	-0.0319619	-0.00592214	-0.0568189	0.0311735	-0.0398528	-0.115247	-0.062665	-0.0326894	-0.0136664	-0.0241633	-0.0279377
Gspt1|Q8R050	0	-0.00682616	0.0202336	0.0273081	-0.00905382	-0.0172376	-0.00533205	-0.019363	0.0137589	-0.0109067	-0.0477008	-0.0218765	-0.0229593	-0.016991	-0.0114808	-0.0360953	0.00867773	-0.00595568	0	-0.00599372	0.0186472	0.0439333	-0.0196688	-0.0567676	-0.0041848	0.00152437	-0.0236578	-0.0573893	-0.0307043	-0.0442043	-0.0416376	0.00544677	-0.0175736	-0.0528494	-0.0125113	-0.0107038
Vps11|Q91W86	0	-0.0133752	0.0217026	0.00253359	-0.00971177	0.0462746	-0.0139011	0.00748588	0.0218783	0.0502148	-0.0175194	0.0353121	0.00845931	0.0333604	0.0154853	-0.0406026	0.0332841	-0.0203307	0	-0.0414035	-0.0552687	-0.0524539	-0.0452409	-0.0124961	-0.0144881	-0.0271945	0.00513553	-0.0211017	-0.0250163	0.0175107	-0.0128472	-0.00597225	-0.0158069	-0.0203178	-0.0270091	-0.0214008
Smc1a|Q9CU62	0	-0.0303103	-0.0930463	-0.0372714	-0.0325278	-0.0596311	-0.0629768	0.0131153	-0.0495414	-0.0368651	-0.0308598	-0.0051539	-0.0638077	-0.0318526	-0.0623714	0.0675016	-0.00447987	-0.0720151	0	0.0832325	0.0212938	-0.032804	0.00991348	-0.0188608	-0.0377098	0.0510996	0.0317148	0.00736537	0.0381572	0.00238039	-0.0766182	0.0548785	-0.00981449	-0.0161549	0.0153112	0.00546119
Rab3gap1|A0A1D5RLG3	0	0.00790813	0.0327028	-0.00454097	-0.0112693	-0.0193883	-0.00115976	0.00790721	-0.0186353	0.00359465	-0.0253326	0.050252	-0.00921802	0.0176267	-0.001928	-0.0478332	0.0474945	0.0185729	0	-0.0235915	0.00506089	-0.118079	0.0552449	-0.0412021	-0.0529602	0.0280908	-0.0262625	-0.0892394	-0.0594832	-0.0593831	-0.0461608	-0.00105468	-0.0157169	-0.0139155	-0.048741	-0.0254384
Magi1|Q6RHR9	0	-0.00488945	-0.00880901	-0.0268956	-0.0527127	-0.033202	0.0342836	0.00670243	-0.0194961	-0.0248354	0.016242	0.0797979	0.0191456	-0.00778684	0.000447282	0.00576143	-0.00361175	0.0456248	0	-0.0121271	0.0264128	0.077223	0.00650687	-0.0365721	0.0225921	0.0470729	0.0265383	-0.0133434	0.0495823	0.039953	0.0511574	-0.0114549	0.0470878	0.104032	0.0207951	0.0661453
Cap1|P40124	0	-0.0668121	-0.00173883	0.149957	-0.0115962	0.00462875	-0.0102734	-0.0309795	0.0230597	-0.0337314	-0.0331267	-0.101651	-0.0163399	-0.0113428	-0.00362451	-0.0570999	-0.00331539	-0.00826537	0	-0.0527712	0.0355368	0.0675549	0.101269	0.00526384	0.0376458	0.0164947	0.00678259	-0.0772857	-0.0271502	-0.0235884	-0.0381946	0.0654855	-0.0182227	-0.0979829	-0.041104	-0.0440282
Atad3a|Q925I1	0	-0.00792731	0.0268718	-0.0716884	-0.0242169	0.0266291	0.0154125	-0.0364316	-0.0225034	-0.0428672	-0.0474111	-0.101479	-0.0821349	-0.0153574	0.0260568	-0.0674031	-0.0472877	-0.0439797	0	-0.0107985	-0.0183361	-0.0197866	-0.0243386	0.0153947	0.027348	-0.0260471	-0.0146226	-0.0217463	-0.0269188	0.0109481	-0.049741	-0.0217441	0.0305848	-0.0276918	-0.0220042	-0.0440138
Lta4h|P24527	0	-0.032684	-0.0417849	0.0170979	-0.0587491	-0.029848	-0.0290047	0.00583711	0.00740045	-0.0321732	-0.0135702	0.0556421	-0.00363827	-0.0128709	-0.0312207	-0.00987188	0.0484496	-0.0380784	0	-0.0478007	0.031602	-0.114748	0.0192094	-0.0124783	-0.0171711	0.031118	0.00398023	-0.0762811	0.00800207	-0.028613	-0.0129898	0.000492106	-0.0116091	0.00704491	0.053416	-0.0334586
Grin1|A2AI21	0	-0.00106347	0.0891894	-0.1313	0.0682012	0.0699521	-0.00833788	-0.0234673	-0.0388113	-0.0163135	-0.00858772	-0.335132	-0.0706264	0.0348206	0.122168	-0.0887635	-0.140364	-0.0119539	0	-0.0592045	-0.0613833	-0.0285279	-0.0752348	0.0563411	0.0475485	-0.0814456	0.00923712	0.0344267	-0.032052	0.101817	-0.0910766	-0.0396765	0.0551483	-0.019563	-0.120666	0.0220599
NA|P10852-2	0	-0.0118161	0.0226481	-0.0620547	-0.00113211	-0.00636475	-0.0238998	-0.0341131	-0.0238192	-0.0723225	-0.0243254	-0.067602	-0.120948	-0.0446545	-0.0356174	-0.0827194	-0.0686514	-0.0666081	0	-0.0272906	-0.0532214	-0.0912438	-0.0322762	-0.0282586	-0.00593044	-0.046435	-0.029239	-0.156608	-0.0583199	-0.04211	-0.174539	-0.0541566	-0.0357273	-0.0697724	-0.0900011	-0.112374
Plaa|P27612	0	-0.0308317	0.0107935	0.0487157	-0.000751991	0.00217283	-0.00522592	-0.00848938	0.0455431	-0.0721504	-0.00446323	-0.0201887	-0.0161779	-0.0187688	0.0143591	-0.10981	-0.0684918	0.0119017	0	-0.0125212	0.00793253	-0.0404769	-0.0284517	0.0251415	0.00239376	0.00344364	-0.00876097	0.00752706	-0.0177287	-0.0166848	-0.00253086	-0.064063	-0.0298725	-0.0224413	-0.0457629	-0.0365952
|Q5DTI3	0	0.0903983	0.172456	0.249567	-0.0809696	-0.0114078	-0.00233568	-0.0998164	-0.131982	-0.0136618	0.0821873	-0.119205	-0.137206	-0.0124119	-0.0208543	-0.24513	-0.247908	-0.284466	0	-0.179437	0.257873	-0.00995683	0.0188598	-0.0709775	-0.0372392	-0.135262	-0.18839	-0.0568062	-0.0099328	-0.144274	0.0336131	0.0781955	-0.160206	0.00161944	-0.0248497	-0.0755717
Flii|Q9JJ28	0	-0.00768758	-0.00323121	-0.00438481	-0.0179734	-0.0116525	0.00207516	-0.0322746	0.00266177	-0.0521951	-0.0619725	-0.06229	-0.0755616	-0.0225328	-0.00561338	-0.0851132	-0.064047	-0.0403229	0	0.00908318	0.0313771	-0.00199639	0.000887552	0.0556827	0.0155555	-0.012075	0.0159987	0.0581713	0.00686463	-0.00178063	0.0678128	0.0349055	0.00635755	-0.00172927	0.0110781	0.0388073
|B9EKR4	0	-0.0264472	-0.036062	-0.0518881	-0.0393197	-0.0166745	-0.0868804	-0.018744	-0.022692	-0.0058854	0.000606752	0.00731593	-0.0192369	-0.0500211	-0.0519695	0.0121077	-0.0529257	0.014022	0	-0.0186012	0.000871279	-0.0893981	-0.0208676	0.0184971	-0.0567937	0.0144551	-0.00799145	-0.0132818	0.0404824	-0.0408733	-0.0195572	-0.0270402	-0.0086858	0.0197818	-0.00775477	0.00741647
Ubqln2|Q9QZM0	0	0.0159323	0.0187421	0.0198223	0.0261466	-0.00210101	0.108514	0.0611103	0.0670637	0.0257955	0.0518859	0.209689	0.080692	0.0233247	0.0534311	0.126517	0.111637	0.11029	0	0.00211331	-0.0122698	0.0982499	0.0427615	-0.0196726	0.0311753	0.0909904	0.0850375	-0.0250178	-0.00796249	0.0307581	-0.070382	2.80706e-05	0.0523039	0.0564403	0.0493163	0.0273367
Psd3|F6Z9E6	0	0.00636361	-0.00874789	-0.178258	0.0263462	0.0143559	-0.0245461	-0.0328725	-0.00207893	-0.0800186	-0.179107	-0.237866	-0.0887027	-0.0275252	0.0790296	-0.0423396	0.0489571	0.0651123	0	0.00949384	-0.0832046	-0.00513291	0.0273891	0.00804322	0.0263393	-0.0378768	-0.00808105	-0.0724875	-0.0446456	0.0112906	-0.125966	-0.0378304	0.0746729	-0.131096	-0.132272	-0.0204687
|A8DUP7	0	0.285156	0.121412	-0.133481	-0.0122481	0.0231064	0.562288	-0.022198	0.0152003	-0.0231964	-0.030259	0.336602	-0.0291331	0.236107	-0.0746445	0.239466	-0.202674	-0.431721	0	0.087586	-0.0457717	-0.134042	-0.190555	0.0377391	0.323605	0.140945	0.0281274	0.350442	0.073409	0.0706143	0.298636	-0.230239	0.13893	-0.175966	0.186011	-0.000678227
Gcc2|B2RSU7	0	5.66562e-05	0.00415194	0.0269395	0.0350743	0.00456685	0.019021	0.0146006	0.0113041	0.0313722	-0.0213399	-0.0657333	-0.0351663	-0.0144399	-0.0162894	-0.00562214	-0.0737584	0.0413532	0	0.024182	-0.0209803	0.132533	0.0249585	0.00539736	0.00947474	-0.00791058	0.00154999	0.0841701	0.0131743	-0.00487852	0.0731297	0.0361733	-0.0173307	0.0512628	0.0142396	0.0493427
Mon2|B9EKJ3	0	0.103889	-0.0321111	0.215294	0.0458658	-0.0173564	0.488275	0.0753561	0.116728	0.209196	0.0957075	0.163804	0.17652	0.208509	0.0494502	0.121894	0.0860662	0.186022	0	0.0311863	-0.0518369	-0.17831	0.0351512	0.16214	0.0686119	0.429575	0.0967554	-0.161029	0.204298	0.194413	0.20743	0.177147	0.258285	0.0881793	0.236694	0.173956
Grin2b|G3X9V4	0	0.0436186	0.143107	-0.132664	0.119107	0.102511	0.0115081	-0.00389656	-0.0226596	0.058519	0.0367015	-0.386189	-0.0362888	0.0838337	0.178613	-0.117586	-0.145594	-0.0211874	0	-0.0435702	-0.055275	-0.0178026	-0.0653486	0.0545837	0.017146	-0.108356	0.0029036	0.0553155	-0.0932145	0.0700596	-0.113035	-0.0724311	0.0515849	-0.0976201	-0.190717	-0.0120012
Ppp1r9b|Q6R891	0	-0.00580713	0.00369644	-0.12455	0.0163286	0.0116956	0.0167146	0.0055663	-0.0170992	-0.00614921	0.0199275	-0.113013	-0.0491456	0.016847	0.0793181	0.023386	-0.0707068	0.0249016	0	-0.0146753	-0.103464	0.143319	-0.0267689	-2.66021e-05	-0.00690162	-0.0398198	-0.0335055	-0.00800687	-0.00954891	0.0520642	-0.0948498	-0.0514627	0.0217107	0.0426249	-0.087773	0.0306022
Mapk1|P63085	0	-0.0743742	-0.0530515	-0.010613	-0.0248067	-0.08723	-0.0883739	0.0371857	0.0209086	-0.134204	-0.0892427	0.139304	-0.0249064	-0.0916355	0.0198022	0.038409	0.164483	0.173467	0	0.00686535	0.0374725	-0.206213	0.0534265	-0.102207	-0.0776749	0.116184	0.0291333	-0.191385	-0.00873335	-0.0897672	-0.0940927	-0.0315082	0.00844893	-0.0216354	-0.00888443	-0.0590992
|B9EKC0	0	-0.000254853	-0.26553	0.0235772	-0.203269	-0.162739	0.0975763	0.0194545	-0.108618	-0.0381944	-0.0355794	-0.296463	-0.0586903	-0.190152	-0.0534021	-0.333088	0.0202661	-0.231708	0	0.0864456	0.096887	0.123517	0.0828153	0.134687	0.143102	0.276802	0.134005	0.115328	0.333693	0.156304	0.39484	0.101032	0.0138101	0.246377	0.289785	0.107157
Pals2|Q9JLB0	0	-0.0510158	-0.0504288	-0.0427271	0.00435979	0.0059707	0.0270462	0.057517	0.045521	-0.0881526	-0.0177343	-0.0802617	-0.0852507	-0.0530456	-0.00887826	-0.113654	-0.124173	-0.0188628	0	-0.0347447	-0.0869773	0.0425472	-0.0435099	0.0444208	0.0135344	0.0132921	0.0284042	-0.0501648	-0.040305	0.00868303	-0.112876	-0.0507138	-0.0373703	-0.00897344	-0.0232829	-0.0198707
NA|Q9JM52-2	0	-0.144913	-0.0103246	0.36323	0.0696951	0.188365	-0.297248	0.158673	0.204048	-0.0391044	-0.165484	0.148243	0.102736	0.00313343	-0.0790391	-0.0488532	-0.0134695	0.107657	0	-0.152195	0.101722	0.145815	0.0141317	0.140101	-0.050699	-0.0307596	0.0209621	-0.144287	-0.0102977	-0.193873	-0.233363	-0.00944144	-0.0312702	-0.204371	-0.0480364	-0.0349151
Aldh1a1|P24549	0	-0.033144	0.0127749	0.328684	-0.00219817	0.0559313	-0.0578197	-0.0832696	-0.0372156	0.0179205	-0.0263557	-0.140812	-0.0967441	0.0537136	-0.143549	-0.356726	-0.188744	-0.264251	0	-0.128799	0.101582	0.0803878	-0.0319946	0.0250739	0.0530792	-0.139563	0.0135996	0.0914608	0.00221139	-0.087332	0.0891901	0.0254353	-0.100269	-0.116504	-0.0523124	-0.00874255
Nisch|Q80TM9	0	0.0535464	0.0225285	0.0233521	0.00197134	0.0447739	0.0453205	0.0417076	0.000864201	0.110705	0.091191	0.0576185	0.118745	0.00518429	0.029511	0.066313	0.0589703	0.0205204	0	0.00828099	-0.0153499	0.00572855	0.00284114	0.0112642	0.0112878	-0.0041481	-0.0104284	-0.0629427	0.0390524	-0.0362054	-0.0137441	-0.0142642	0.00509285	0.0141253	-0.0115253	-0.00615301
Maoa|Q3TPD9	0	-0.00840881	-0.0330516	-0.0861687	-0.0316883	-0.0628265	-0.0440017	0.0214978	0.00998403	-0.0422517	-0.0103668	0.120645	-0.0580867	-0.0150757	0.00363347	-0.000190299	0.0311605	-0.0669054	0	0.0053562	0.00179478	-0.139247	-0.029795	-0.0386982	-0.0119767	0.0488803	0.0313078	-0.0998175	0.0241835	0.0399978	-0.0922723	-0.00769344	0.0536509	0.0200404	0.0855685	-0.0175185
|E9PWM7	0	0.0997342	0.0543792	0.0337186	0.0613592	0.0283627	0.0638484	0.0760925	0.00627365	0.133825	0.126968	0.0388379	0.133513	0.0628909	0.0766107	0.0208695	0.141643	0.105347	0	0.0572679	-0.0105551	0.0539892	0.112741	0.0257889	0.00451807	0.0873265	0.016776	0.00408383	0.0993978	0.0320067	0.0661627	0.107808	0.0548665	0.0694533	0.0274958	0.014976
|Q3THP1	0	-0.0670463	-0.11799	-0.17384	-0.165335	-0.116523	-0.0391715	-0.103269	0.093752	0.0361425	-0.147619	-0.198031	0.0980485	-0.019127	0.0327611	0.099523	0.101863	0.028879	0	0.0348083	0.129474	0.122509	0.00959967	0.11439	-0.00401617	0.0395222	0.00141633	0.168262	0.0619964	-0.00559642	0.161259	0.0653533	-0.0722998	0.0818866	0.081884	0.0548717
Gabbr1|Q9WV18	0	0.0484653	0.14945	-0.20035	0.122526	-0.0319108	-0.112148	-0.0107507	-0.0312041	-0.0322279	0.0543587	-0.218123	-0.0987449	-0.0489343	0.040619	-0.00833207	-0.267671	-0.0663134	0	0.0192583	-0.0382325	-0.0897542	-0.0614662	-0.00120866	-0.0210901	-0.0849303	0.0272784	0.0496212	-0.0129295	0.0471934	-0.19218	-0.0545281	-0.00637428	-0.057145	-0.0866971	-0.0156687
Plcl2|Q8K394	0	-0.0116371	0.0201744	-0.0384905	0.010736	0.0526543	-0.0130204	0.0052452	-0.0105021	0.0136457	-0.0754521	-0.0369627	-0.0181191	0.054008	0.0115372	-0.10528	0.0346535	-0.020638	0	0.0258711	-0.0423521	-0.0213025	0.0110547	0.045121	-0.0203773	0.00309424	-0.0457283	0.0226279	-0.0104039	-0.00926535	0.0619073	0.00393258	0.0303467	-0.0757734	-0.0418928	-0.0333187
Eef1d|A0A0R4J1E2	0	-0.0271783	-0.0458281	0.00846122	-0.021096	-0.00943152	0.014277	0.00732228	-0.00228645	-0.0487209	-0.00993778	-0.0186994	-0.0379961	-0.00915832	0.00410401	-0.0178282	0.00328431	-0.0331007	0	-0.00300259	-0.00477029	0.0875996	-0.0122107	-0.00956258	0.0278019	-0.00708886	0.0158673	-0.0540502	-0.017516	0.00652281	-0.0584173	-0.0102836	-0.00162515	-0.0117188	0.0317233	-0.0141031
Gnao1|P18872	0	0.086381	0.041795	0.035347	0.107738	0.00233336	0.0299028	0.0934446	0.0256132	0.108074	0.0773685	0.13789	0.0871197	0.129559	0.10487	0.0712641	0.162081	0.124493	0	-0.0113631	-0.0539762	-0.111337	0.055521	-0.0275273	-0.0466411	0.0183823	-0.0703312	0.123471	0.139147	0.117125	0.160127	0.0572885	0.0332055	0.115924	0.0671714	0.0633447
Pck2|A0A0R4J0G0	0	-0.0661489	-0.132317	-0.00499541	-0.0674287	-0.0792148	-0.0132491	0.0312371	0.0574017	0.00184324	-0.00726521	0.238616	0.0806723	-0.0281316	-0.0189101	0.187618	0.0242059	0.0555345	0	-0.0416	-0.0103488	-0.0953793	-0.070733	-0.0625863	-0.0514198	0.0288828	0.0550744	-0.0511109	-0.0194986	-0.0157799	-0.023094	-0.0826854	-0.0414499	0.0798259	0.0946044	0.00590696
Cops4|O88544	0	-0.0266957	0.00479625	-0.0198837	-0.0188301	-0.0359741	-0.0176465	-0.00251975	-0.0228366	0.0247745	0.00479829	0.0102928	0.0204862	-0.0157082	0.0110352	-0.0270268	-0.0289926	0.0117615	0	-0.00651065	-0.000806524	0.0480882	-0.00357724	-0.0376513	-0.000162133	0.0279843	0.00402039	-0.023704	-0.00560885	0.0174855	-0.0459232	-0.0197611	0.00388006	0.0333184	-0.00762842	-0.0126495
Sfpq|Q8VIJ6	0	-0.0351018	-0.0629312	-0.0948394	-0.0147484	-0.081533	0.00220352	0.00584688	-0.00574702	-0.0790848	0.0250669	-0.0133154	-0.0609609	-0.0389295	-0.0193436	0.06707	-0.02787	-0.00128705	0	0.0228501	-0.00701272	0.0434297	-0.0693285	-0.0865143	-0.0120695	0.0121472	0.0204286	-0.0185988	0.0565888	-0.0203103	-0.143019	-0.016518	-0.0261918	0.0374959	0.00255864	0.024708
|G3UWV4	0	0.0279884	0.0744043	-0.024474	0.0484367	0.0624039	-0.121853	0.0423366	0.0186159	0.0699374	0.0446338	-0.0944072	0.101983	-0.0536499	-0.0337321	-0.0954076	-0.0316468	0.0524305	0	0.0476859	0.00807709	0.00325126	0.109745	0.0494813	0.0051354	0.0602242	-0.0550413	0.043046	0.019348	0.0262385	0.0505805	-0.00452482	0.0356139	0.0514886	-0.0194477	0.0628016
Grin1|A2AI20	0	0.104582	0.198479	-0.252789	0.0898766	0.0956339	-0.172695	-0.135023	-0.173937	-0.0300639	-0.136848	-0.578012	-0.333781	0.0208419	0.139608	-0.173538	-0.236148	-0.264037	0	-0.211773	-0.0479736	-0.066825	-0.180563	0.0089753	0.0065788	-0.215616	-0.0299848	-0.10185	-0.360498	0.0444959	-0.5429	-0.0760994	0.0972923	-0.189215	-0.375468	-0.164497
Septin3|Q9Z1S5	0	-0.0421306	0.0637546	-0.10854	0.0365225	0.0217851	-0.0167303	-0.0387414	0.00938678	-0.133973	-0.0434868	-0.207869	-0.109068	0.0214263	0.0696144	-0.194164	-0.162686	-0.0320734	0	-0.0734269	-0.0839315	0.140101	-0.0749756	0.0476292	0.0121412	-0.0407186	0.0217001	-0.0180464	-0.109323	0.064098	-0.140278	-0.094568	0.0446005	-0.0403979	-0.0967724	-0.000685272
Fam120a|Q6A0A9	0	-0.042107	0.0151742	-0.0160124	0.0568093	0.0209268	-0.025296	0.015038	0.0489899	0.015574	0.0215714	-0.0821812	0.00329939	0.0168237	0.04932	0.0189827	-0.0276154	0.00267235	0	0.0440422	-0.0208231	-0.0160028	-0.0350356	0.0805156	0.00914842	0.00547066	0.0371512	0.130194	0.0696847	0.0582019	0.0490214	-0.0416515	0.013719	0.0322724	-0.0204287	0.0464958
NA|Q9CQV8-2	0	0.00140658	-0.00653605	-0.0545498	-0.0062701	-0.0142844	-0.00278935	0.00772062	-0.00102021	0.00349516	-0.0162825	-0.0297689	0.0340993	-0.0282769	0.0343613	-0.0126	-0.0295547	0.0457403	0	0.00225832	0.0158476	0.0663264	0.0511552	0.0238426	0.0340862	0.0478821	0.0664897	-0.00539948	0.0450335	0.0497981	0.0148743	0.0117352	0.0698259	0.0540781	-0.000321398	0.0392366
Cndp2|Q9D1A2	0	-0.0313537	0.0125719	0.147231	-0.00921369	0.0666249	0.0400738	0.00548908	0.0622469	-0.0355454	-0.0302309	-0.0728835	-0.0311258	0.0371517	0.00404593	-0.0745305	0.0105988	-0.124149	0	-0.0113631	0.0240137	0.0615624	-0.0162257	0.0832458	0.0656803	0.0187303	0.00830196	-0.0445876	-0.0456019	0.00607047	-0.0570564	0.0425869	-0.0162867	-0.100136	0.0036347	-0.0667124
NA|Q64516-1	0	0.0394635	0.054998	0.0215722	0.00577391	-0.0065666	-0.0595525	-0.0289471	-0.0319555	0.0214231	-0.0160608	-0.0664103	-0.0555529	0.0459544	-0.0260336	-0.109348	-0.0312069	-0.094894	0	-0.0205774	0.092682	-0.0569305	-0.0024258	-0.0113005	0.0022541	-0.0575413	-0.0238146	0.0154514	-0.0181227	0.00179738	-0.024257	0.0135594	0.0238377	-0.0750481	-0.0274925	-0.0196259
Nars|Q8BP47	0	0.137903	0.0273248	0.143313	0.0904321	0.0645165	0.189617	-0.0146114	-0.00736454	0.272337	0.163727	0.0286796	0.35374	0.119541	0.112391	0.0920682	0.0992364	0.0613035	0	0.176958	0.0879908	0.177021	0.159608	0.159366	0.150973	0.132758	0.0997472	0.140952	0.193779	0.139805	0.258839	0.317303	0.175587	0.216889	0.231687	0.264567
Gabbr2|Q80T41	0	0.0587071	0.158817	-0.140503	0.0993937	0.0735229	-0.0371289	0.0240302	0.0327749	-0.0200811	0.0442617	-0.186564	-0.0941185	0.0532946	0.143245	-0.0755133	-0.174262	-0.0473581	0	-0.00884745	-0.0825741	0.00697239	-0.0806032	0.0794084	0.034572	-0.0483581	0.0461674	0.0748454	-0.033293	0.112782	-0.127167	-0.0487332	0.0255166	0.00457163	-0.101146	-0.00214417
Klc1|Q7M702	0	0.134301	0.0481926	-0.0695216	0.103151	0.0501235	-0.0128479	-0.0461317	-0.0144154	0.0325981	0.0367454	-0.0455786	-0.00508682	0.0720681	0.115417	0.0974676	-0.0291054	0.0461904	0	-0.0133017	-0.0983897	0.156688	0.11807	-0.00983086	0.200381	0.0642439	-0.0241415	0.0171434	0.0393	0.0431371	0.0112265	0.095184	0.0794102	0.0645034	-0.0421839	0.080805
NA|B1AZP2-2	0	-0.00548119	0.048868	-0.0963557	0.034543	0.0306412	0.0270702	-0.0108044	-0.0212589	0.0249898	0.0245984	-0.221785	-0.0548617	0.0264134	0.101404	-0.0637547	-0.0922562	0.0266222	0	-0.00208857	-0.0889935	0.125315	-0.00172735	0.0671577	0.0583118	-0.0209325	-0.000116434	0.144966	0.00649457	0.0672581	-0.017068	-0.0147972	0.0413401	0.0330131	-0.0589684	0.0492729
Cdh2|Q3UIC2	0	0.0455282	0.105898	-0.0149153	0.115186	0.0436719	0.0554562	0.0270942	0.0356849	0.023309	0.0757848	-0.125033	0.0262612	0.0528669	0.0990937	0.0114346	-0.0367205	0.0487754	0	0.0247635	-0.0474361	0.00444606	-0.0127612	0.0371837	0.0350991	-0.022456	0.0529186	0.056856	0.00374838	0.0649112	-0.0392747	0.0175808	0.032389	0.023035	-0.0796437	0.0569799
Ppp1r21|Q3TDD9	0	0.0281134	0.00480992	-0.0191956	0.0184801	0.0203316	0.0159838	0.00448626	0.018757	-0.00830642	0.00624041	-0.00900502	-0.0194611	0.00372073	0.0303979	-0.00844877	0.0197464	0.0362974	0	0.0106727	-0.00472877	0.0357888	0.0158166	0.0103396	0.00076101	0.0382142	0.00194538	0.0174075	0.0172605	0.0245148	0.00437244	0.0117862	0.0130158	0.0551075	-0.00127325	0.0390411
Erc1|F8VPM7	0	0.0452159	0.0285251	-0.108714	0.0526174	0.0345795	0.0370012	0.00491763	-0.0170049	-0.0355308	-0.000490818	-0.163192	-0.0395627	0.010053	0.0501799	-0.0406513	-0.100211	0.0612332	0	-0.0114205	-0.0526814	0.175687	0.00939862	0.023777	0.0440248	-0.0222252	0.0369953	0.0339593	-0.0173776	0.0462377	-0.0620905	-0.027382	0.0467587	0.00352061	-0.0634609	0.0525351
Dlgap3|B1AS06	0	0.0143791	0.127391	-0.144175	0.117693	0.068559	0.0326881	-0.00457935	-0.032412	0.0440721	0.0280215	-0.369777	-0.0333916	0.060933	0.141041	-0.0517981	-0.207187	-0.0340882	0	-0.0127405	-0.109259	0.124054	-0.058714	0.0807285	0.0540536	-0.0845162	0.0288513	0.134004	0.0031625	0.125338	-0.0713216	-0.0479195	0.0357525	0.0225516	-0.130593	0.0291652
Lama5|Q61001	0	-0.01986	0.0882687	0.188594	0.0207368	0.107159	-0.0363275	0.0425672	0.00467476	0.00790648	0.213975	-0.171443	0.187646	-0.151359	-0.206213	0.0548944	-0.0771725	-0.0163353	0	-0.103089	0.0673193	-0.0982701	0.0334774	0.100467	0.0733685	-0.0522628	-0.024664	0.0884505	-0.0700978	-0.062805	0.172578	-0.0473817	-0.258456	-0.0438724	-0.0282527	-0.033212
Vps51|Q3UVL4	0	-0.0154429	0.0604642	-0.075091	0.0186837	0.00170525	-0.0768256	0.00408059	0.000440874	0.0129944	-0.022584	-0.0021858	-0.0156261	0.0418657	0.0201204	-0.0578653	-0.01688	0.00953791	0	0.000817105	-0.0117772	-0.110458	-0.0186881	0.0141331	-0.044972	-0.00786083	-0.0147466	0.024153	0.00923964	0.0112555	-0.0273167	-0.0454428	0.0116387	-0.0201721	-0.0324637	-0.0236829
Hsd17b4|P51660	0	-0.044021	-0.0438753	0.064523	-0.0328913	0.0182039	0.000712371	-0.0222053	0.0460496	-0.0612713	0.0201784	0.0155902	-0.00495606	0.0179584	0.00108086	-0.0951365	0.0302923	-0.0791709	0	-0.0450668	-0.0191724	0.0206969	-0.0148413	0.0214202	0.0366473	-0.00549978	0.00258926	-0.058062	-0.0576759	-0.0232185	-0.0195739	0.0195785	-0.00243264	-0.0571376	0.0223127	-0.0503988
NA|P12023-2	0	-0.0689867	0.091882	-0.0453929	-0.0401174	0.0233997	0.129696	0.127889	-0.0750254	-0.0798571	0.11813	0.0342859	-0.0315247	-0.013717	0.194916	-0.0729431	0.137466	0.0249954	0	0.157211	-0.0519313	0.11643	-0.00242777	-0.0155119	0.0980912	0.00206314	0.0563162	0.0760424	-0.0357695	0.0896526	0.0769359	-0.0286052	0.0174385	-0.110657	0.0560777	0.0121695
Srgap2|Q91Z67	0	0.0335984	0.0539247	-0.0482588	0.0424462	0.0326642	-0.0228715	-0.011494	-0.0404719	-0.000827337	-0.0122658	-0.117981	-0.0807368	0.0181632	0.0369245	-0.00426413	-0.033343	-0.0121313	0	0.0130265	-0.00710277	0.0129125	0.0295928	0.00326847	0.0274256	0.00237246	-0.00598365	0.00937292	0.00638888	0.0448656	-0.00897177	0.0476948	0.0364154	0.00951853	-0.0616767	0.0578438
|A0A411P8U6	0	0.0554357	0.0847146	0.264968	-0.00329848	-0.0773711	-0.0831684	-0.109426	-0.026661	0.124827	-0.0730376	-0.253486	-0.0436198	-0.0361542	-0.229575	-0.072516	0.0991298	-0.10424	0	0.0428183	0.113631	0.0758485	0.271367	0.0430415	-0.0623691	-0.0666575	-0.0895733	0.0540471	-0.0553842	-0.17908	0.180582	0.375383	-0.157916	-0.183359	-0.06533	-0.0704269
|A0A1D5RMC1	0	0.0497609	-0.0172081	0.114108	-0.0533489	0.158636	0.178606	-0.0999223	0.016706	0.0104665	-0.122974	-0.689625	-0.294774	-0.0745564	-0.207471	-0.147757	-0.25397	-0.179209	0	-0.124673	0.0220649	0.0783351	-0.00514953	0.0315699	0.131126	-0.0495047	-0.16596	0.423973	0.0830863	-0.15067	0.127958	-0.101288	0.100486	0.206127	-0.22519	0.0233422
Dock10|E9QM99	0	-0.0266221	-0.0682618	0.0883566	-0.0626941	-0.0264523	-0.0827094	0.00984377	-0.0256328	-0.0691077	-0.13115	-0.0280524	-0.0156849	-0.0557393	-0.123835	-0.0352169	0.12544	0.022401	0	-0.00931024	0.0475974	-0.143265	0.0835494	0.00167906	-0.0410639	-0.00509485	-0.0487206	-0.135198	-0.0502404	-0.131932	-0.041799	-0.00419103	-0.0355636	-0.156369	-0.0843593	-0.0715518
Gpd1|P13707	0	0.0110908	0.0894731	0.153003	0.0676159	0.00346198	-0.110849	-0.0264194	-0.00440724	0.0353343	0.0269572	-0.369046	-0.151316	0.0257765	-0.0562117	-0.171486	-0.116722	-0.0760031	0	0.00110984	0.109591	0.0258798	0.0234936	0.0174603	-0.0334862	-0.0836472	0.02261	0.136491	-0.0291123	-0.0291298	-0.0552112	0.130056	-0.0546849	-0.160928	-0.213094	0.00308518
Rabggta|Q9JHK4	0	0.00512954	0.0598309	-0.0389502	0.000570395	-0.0161908	-0.0581407	-0.0156169	0.00847504	-0.00473036	0.0152368	-0.0480383	-0.00523526	-0.0126389	-0.00538858	-0.148423	0.00444963	-0.0182296	0	-0.00944605	0.0311337	-0.0358588	-0.00881126	-0.0193285	-0.0468015	0.00253246	-0.0483189	0.00949757	0.000437323	-0.0516676	0.0428945	-0.0509679	-0.0175861	0.00186267	-0.0318662	-0.041122
NA|Q9JLB0-2	0	-0.0396023	-0.0629839	0.0351337	0.129136	0.0282725	0.091404	0.0837741	-0.0279946	0.0337832	-0.0433128	0.0316685	-0.0516175	-0.0258891	-0.0264298	-0.127288	-0.0334241	-0.029869	0	-0.00920822	-0.138321	0.15302	0.0537704	0.0406862	0.0880835	0.120293	0.0789124	0.0294148	-0.0742533	0.0331333	-0.073874	-0.0332436	0.00829002	0.00965743	0.0105069	-0.0286329
Acsf2|Q8VCW8	0	-0.104989	-0.144567	0.025342	-0.0872143	0.0135077	0.0705882	-0.0231685	0.0444911	-0.0403311	-0.0902732	0.0854838	0.011246	0.026156	0.0105177	0.110058	0.0864833	-0.114598	0	-0.0807647	-0.0356616	0.00690433	-0.0442561	0.00937905	0.0963079	0.0182076	0.0499086	-0.0478373	-0.0764341	0.0648498	-0.0477228	0.012888	0.0457515	-0.00434801	0.0976261	-0.0392027
NA|E9PU87	0	-0.0116631	0.0142735	-0.018689	-0.0559523	-0.0246186	-0.0182147	0.000240863	-0.0452092	-0.0122029	-0.0136584	0.0427265	-0.0302565	-0.00838662	-0.0427666	-0.0438894	0.0510529	-0.0154005	0	-0.0277238	0.0370656	-0.0464192	0.0597948	-0.0579533	-0.0311302	0.0326929	-0.0229498	-0.0905111	0.00951284	-0.0341622	0.00714768	0.0356982	-0.00552941	0.0402191	0.0304749	-0.00624229
Scrn1|Q9CZC8	0	-0.00860983	0.00651923	-0.0377261	-0.0379012	-0.0134285	-0.0204788	-0.0174546	-0.0136759	-0.0385061	-0.0398522	-0.0321357	-0.0492847	0.0220247	-0.00494736	-0.0697957	0.0404342	-0.077629	0	-0.0248659	-0.0775663	0.045142	0.0630644	-0.021606	-0.00397278	0.0210142	-0.0170816	-0.0778069	-0.0243644	0.0217634	-0.0701478	0.0384665	0.0104596	-0.0276283	-0.00386081	-0.0453192
|A0A286YCW8	0	0.204001	0.242527	0.0166802	0.247896	0.165688	0.0791	0.00349588	0.100594	0.124617	0.0601004	-0.234295	0.0373906	0.147689	0.113499	-0.0421167	0.0054113	0.0761103	0	0.110621	0.159545	0.133779	0.118576	-0.0001251	-0.0347801	0.103215	0.0702443	0.0279821	-0.0109452	0.0948525	0.116456	0.175837	0.0516721	0.123763	0.0302123	0.00442587
Eftud2|O08810	0	0.00849312	-0.0317923	-0.0707738	-0.0261379	-0.0290376	-0.0368525	0.0287588	0.00393961	0.0106765	0.0128294	0.0985868	-0.0170579	0.0300613	0.00155705	0.0299597	0.0412841	-0.0599493	0	0.0888158	0.0386137	-0.0528035	-0.00444211	0.00606544	0.00682308	0.0275497	0.0435493	0.0265304	0.0589055	0.0364854	-0.0256848	0.0163132	0.0347181	0.00979264	0.0646717	0.019198
Dnaja1|P63037	0	-0.0235459	-0.0336595	0.014861	-0.0270776	-0.0146387	0.151529	-0.000501351	0.0336287	-0.0223695	-0.0227502	-0.0133516	-0.0266893	-0.0513706	-0.022494	3.89304e-05	-0.0349962	0.0578382	0	-0.0381385	0.00345191	0.0390879	-0.0143546	-0.018272	-0.0332081	-0.0374433	-0.00977398	-0.0479555	-0.012248	-0.023153	-0.0278342	0.00184831	-0.0423045	-0.00532332	-0.0107393	-0.000914148
Brsk2|Q69Z98	0	0.0125118	0.0368056	-0.00933536	0.00145857	-0.0066896	0.00827729	-0.0221574	-0.0377175	0.0265345	-0.00928189	-0.0298062	-0.0027413	-0.00746567	-0.0118854	-0.0182923	0.017721	0.0397985	0	-0.0623627	-0.0611907	-0.0624609	-0.00286002	-0.0384927	-0.0424545	-0.0203766	-0.0478757	-0.0511568	0.022111	-0.0223997	0.0164945	-0.0253893	-0.0332376	0.0444953	-0.0178418	0.0567848
Ttc7b|A0A1Y7VL44	0	-0.00466284	0.0904502	-0.0910958	0.0384732	-0.0201644	-0.0520706	-0.0347414	-0.0505718	0.0277922	0.0231376	-0.130672	-0.0203558	0.00705143	-0.00861679	-0.136559	-0.116086	0.0303313	0	-0.00262096	0.0429085	-0.0583884	-0.0309481	-0.014378	-0.0254238	-0.0440228	0.00977813	0.0692489	-0.0109337	0.0103866	-0.00418398	-0.0341591	0.00350389	0.0182829	-0.0740151	0.0253796
Phgdh|Q61753	0	0.024722	-0.0156624	0.101912	-0.0259666	-0.0268713	-0.0780364	0.0206437	0.0240982	-0.0282512	-0.0372088	-0.0870781	-0.0752752	-0.0151367	-0.101655	-0.051403	0.12292	-0.119862	0	0.0139511	0.0388521	-0.0790551	0.0463779	-0.0544611	-0.0407059	0.0305392	-0.00939121	-0.123779	-0.0576395	-0.126821	-0.0785502	0.101365	-0.0948981	-0.12369	-0.0483335	-0.0847553
Hip1|Q8VD75	0	0.0160679	-0.00861265	0.108113	0.011136	0.0211917	0.011358	0.0125223	0.0254965	0.0502961	-0.0253193	-0.0835951	-0.0277379	0.00748032	-0.0475518	-0.111376	-0.0149595	-0.0185534	0	-0.00900804	0.0335933	-0.00116917	0.0374028	0.00737691	-0.0413543	-0.0182012	0.00324403	0.0411103	0.00845346	-0.0302239	0.0260874	0.0697886	-0.0575893	-0.0753366	-0.0478423	-0.0410266
Gnai1|B2RSH2	0	-0.00922307	0.0215181	-0.0533038	-0.0183731	-0.0126318	-0.141638	-0.043114	-0.0245986	-0.0141044	-0.0601474	-0.0366201	-0.0206518	-0.0208644	-0.0407019	-0.106036	0.00538953	0.000450056	0	0.0603205	0.0154549	-0.0832126	0.102526	0.0122614	-0.0753361	0.0563041	0.0153795	-0.00479399	-0.0173436	-0.02731	0.0299954	-0.0180731	0.000270981	-0.0290203	-0.0658115	-0.0181058
Me2|Q99KE1	0	-0.0087581	0.00217487	0.041223	0.02419	-0.00672259	0.0352933	0.0042064	0.020082	-0.019154	0.0827107	0.0711622	0.010807	0.0198549	0.0431158	0.0017471	0.00772976	-0.0656159	0	-0.0281825	-0.0258267	-0.0655656	-0.0319451	-0.0523594	-0.0197649	-0.0265336	-0.00650396	0.00825502	0.0193449	0.00499348	-0.0800521	-0.00132951	-0.0179062	-0.0168905	0.0346691	-0.0309454
Nop56|Q9D6Z1	0	0.0104523	-0.089692	-0.000234314	-0.0301418	-0.0789238	0.0195212	0.0454974	0.0473007	-0.0195307	0.0329247	0.205684	0.034301	-0.00459916	-0.0352444	-0.00639338	0.0230251	0.046138	0	0.0586812	0.0719839	-0.109491	-0.0350032	-0.0633833	-0.0219383	0.0812949	0.0365258	-0.00129805	0.0943565	0.00613648	0.0322634	-0.0145124	0.0326722	0.1256	0.0993561	0.0545714
Rars|Q9D0I9	0	0.00794689	0.0312202	0.00372475	-0.00219823	0.0220154	0.000750016	-0.00219018	0.0534305	0.00452323	0.018691	0.00150209	0.00113861	0.0217785	0.00465199	-0.0540274	-0.0165022	-0.0117858	0	0.0471108	0.0286058	-0.0428889	-0.00650655	0.0443423	0.0395473	0.00267586	0.0324051	0.040176	0.0115801	0.0397884	0.0300996	0.0116689	0.0445936	0.0090187	0.0354201	0.000923967
Grin1|A2AI16	0	0.127476	0.29363	0.217584	0.142081	-0.149807	0.215787	0.0280297	-0.195048	0.465849	0.398931	-0.014078	0.667507	0.12531	0.0564427	0.20275	-0.206115	0.479783	0	0.0568298	-0.102012	-0.0189357	0.0103383	-0.139774	0.108446	-0.117593	-0.181951	0.106287	-0.0351262	0.0595556	0.0646838	0.0724822	-0.0692134	-0.348141	-0.0153526	-0.0970118
Stam|P70297	0	-0.00198945	0.0172378	-0.0226016	-0.0137795	0.00652817	-0.0198154	-0.0325332	-0.00515704	-0.0298537	-0.0148281	-0.0745638	-0.00186596	0.0166179	0.0308586	-0.0752379	-0.0276847	0.00263676	0	-0.0293802	-0.0191835	0.130662	-0.0198593	-0.0156742	0.0172461	-0.0364928	-0.00738437	-0.0335577	-0.0221816	0.032025	-0.0475447	-0.0282705	0.00152777	0.038867	-0.00450435	0.0208471
App|A0A2I3BQZ9	0	0.0413617	0.128816	0.0366115	0.015287	0.0351238	0.0298876	-0.0316633	-0.0414906	0.0151167	-0.040227	-0.147497	-0.033607	0.0612452	0.0231752	-0.0678848	0.0269376	0.00597957	0	-0.00330965	0.015661	0.145625	0.108204	0.0166855	0.0782769	-0.0181362	-0.0248616	-0.0025645	-0.0418381	0.0253805	0.0148232	0.0818298	0.0735351	-0.0637461	-0.0524702	0.0328938
Rpn1|Q91YQ5	0	-0.0537716	-0.0444161	0.0505979	-0.0196853	-0.00106712	0.00951015	0.0150559	0.0610219	-0.035463	0.0213336	0.0451877	-0.0132155	0.0071003	-0.00441635	-0.0127882	-0.0285641	-0.0640022	0	-0.0172425	-0.0141377	-0.107773	-0.0685656	0.0325956	0.00933782	-0.0253434	0.0433044	-0.029346	-0.0172063	-0.0255151	-0.0413188	-0.0799335	-0.0344257	-0.0132938	0.00539698	-0.0402264
Rab3gap1|Q80UJ7	0	0.0473354	0.116667	0.0596153	-0.105463	0.0485084	-0.0149037	-0.0165104	-0.110289	0.101302	0.0392486	0.0134451	0.115726	-0.00445019	0.0203851	-0.0194526	0.0173836	-0.00500607	0	0.0938692	-0.167911	-0.0259816	0.0688618	0.026539	-0.0293335	0.109208	0.0623437	0.0205455	0.0958127	0.0679348	-0.0702096	-0.0353599	0.0463053	0.0372566	0.0286257	0.0223407
Plxnc1|Q9QZC2	0	0.0259406	-0.0986933	-0.288296	-0.0436304	-0.0721166	0.0206857	0.167164	-0.032855	-0.0645243	0.000966598	0.314294	0.00704765	-0.00712005	0.0336382	0.217398	0.253161	0.149999	0	0.0609451	-0.177706	-0.315341	-0.0427162	-0.164328	-0.0919262	0.15851	0.00985509	-0.33097	0.016501	0.0418706	-0.229476	-0.0390203	0.118556	0.0960875	0.00648418	-0.020797
Naa15|G3X8Y3	0	-0.0639903	-0.0374803	0.0652339	-0.0430334	-0.0345249	0.0549547	-0.0293793	0.0315984	-0.0487926	-0.0298758	0.0489568	-0.0687481	-0.0507503	-0.0337348	-0.0092063	-0.0179123	0.0020434	0	-0.0345824	0.0313607	-0.107459	-0.0436157	-0.0251735	-0.0192985	-0.0219436	-0.00293025	-0.0626121	-0.0339688	-0.0301756	-0.0365464	-0.0122612	-0.0270294	-0.0320154	-0.011142	-0.0173889
Acad9|Q8JZN5	0	0.0171923	0.0300382	-0.0552789	-0.0213635	-0.0190373	-0.0587353	-0.0468966	-0.0642028	-0.0691359	-0.0863974	-0.0696532	-0.118093	0.0128983	-0.0113904	-0.0812347	-0.0213733	-0.153811	0	-0.0208041	-0.0091508	-0.0690385	-0.0125065	0.000837076	-0.0114279	-0.031665	-0.0365229	-0.00307422	-0.0704255	0.0213552	-0.0889347	-0.000964892	0.0220129	-0.0367367	-0.0634152	-0.036515
P4hb|P09103	0	-0.0856477	-0.0497594	0.0800044	-0.0458959	-0.0145539	0.0435276	-0.0215938	0.0158871	-0.104717	-0.0473421	-0.00463352	-0.0921023	-0.00889008	-0.0369091	-0.055883	-0.00905115	-0.116227	0	-0.0903329	-0.0222775	0.017882	-0.0411351	-0.00486176	0.0184391	-0.0494854	-0.020861	-0.135265	-0.0867933	-0.0450829	-0.104526	-0.00683582	-0.0349074	-0.078983	-0.00743505	-0.0618619
Ywhah|P68510	0	-0.0155732	0.0806625	-0.0107646	0.0627142	0.0195	0.0107613	0.014447	0.0268372	-0.0775598	-0.0890601	-0.146569	-0.138879	0.0183205	0.0407378	-0.144174	-0.00250907	-0.0217696	0	-0.0392251	-0.0272297	0.0368824	-0.0713458	-0.0534731	-0.00341152	-0.0435908	-0.00708711	-0.115713	-0.133803	0.020418	-0.260911	-0.0423991	-0.0101893	-0.170312	-0.12887	-0.0649008
NA|Q91V12-2	0	-0.0240844	0.0468491	-0.017553	-0.0239463	-0.0508052	-0.0282182	-0.019584	-8.01536e-05	-0.0620307	-0.0444057	-0.0251273	-0.0736737	-0.0408951	-0.0104244	-0.163315	0.0155599	-0.045218	0	0.0215109	0.0741249	-0.0723885	-0.020984	-0.0625157	-0.0635893	-0.000606287	-0.0306746	-0.0740585	-0.0256359	-0.0692839	-0.086866	-0.0363084	-0.0324189	-0.0812007	-0.025276	-0.0947071
Mapre3|Q6PER3	0	-0.0579296	0.014921	-0.0151922	-0.0699846	-0.0674656	-0.0397795	-0.0641356	-0.0282204	-0.0715977	-0.0650843	-0.033068	-0.115397	-0.0567805	-0.0536118	-0.088879	-0.0426562	-0.0128527	0	-0.0714577	0.0284791	0.0445878	0.0109999	-0.04786	-0.0398571	-0.0389638	-0.0233925	-0.106976	-0.0777034	-0.0315313	-0.0861863	0.00124669	-0.0128038	-0.0342293	-0.0359324	-0.0212473
Prrc2c|A0A0A0MQ79	0	-0.0206924	-0.0653237	0.0237896	-0.0226299	0.0263375	0.0405601	-0.0154142	0.00738024	-0.0736607	-0.028195	-0.0527751	-0.0916535	-0.0301104	-0.0158141	0.0131811	-0.015184	-0.0221219	0	0.0105692	-0.0396435	0.10425	0.017319	0.0124083	0.0260406	-0.0152488	0.0236921	-0.0370289	-0.000941754	-0.00337307	-0.0809384	0.0299332	-0.000495504	-0.0296123	-0.0167513	0.016328
Gucy1b1|O54865	0	0.00529258	-0.009424	-0.0141458	-0.0536326	-0.0462529	-0.0404779	-0.033012	-0.0329026	-0.0306349	-0.0420311	0.0725224	-0.0398661	-0.0599345	0.0350278	-0.0878952	0.0458552	0.0154081	0	0.0261332	-0.00738284	-0.135204	0.0678455	-0.0128154	-0.0364954	0.00903033	-0.0676589	-0.0163781	0.0255452	-0.043524	-0.00898103	0.0496331	-0.020532	-0.0088627	-0.00564975	-0.0386063
Pafah1b1|P63005	0	-0.00945256	0.0372367	-0.012026	0.00956899	-0.00770977	-0.0326263	-0.040118	-0.0187834	-0.0225388	0.00640844	-0.100476	-0.0372613	0.00390165	0.0217042	-0.0689804	-0.0119282	-0.0268722	0	-0.0337369	-0.0102294	0.124017	0.0214017	-0.0224449	0.000725322	-0.0234415	0.00891427	-0.0435881	-0.0259044	0.0112078	-0.0590007	0.0208843	0.00373849	-0.0266429	-0.0525474	-0.0149761
Ndrg3|Q9QYF9	0	0.0496887	0.0713807	0.0173701	0.067446	0.0494818	-0.00873333	0.0802844	0.0185405	0.0886581	0.0729748	0.0351214	0.0117626	0.0685727	0.0467099	-0.0459912	0.0775612	-0.0135471	0	0.0501393	0.05859	-0.0160829	0.043933	0.0374085	0.0615346	0.0215767	0.0371994	0.0791841	0.0777629	0.0685493	0.0514974	0.0440209	0.0825147	0.00194668	0.0327582	0.0577477
Heatr5b|Q8C547	0	0.0254347	0.0266572	0.0360873	0.0220732	0.0162161	0.00756906	0.0465217	0.0189406	0.0758072	9.57114e-05	0.092758	0.0443626	0.0243819	-0.0229494	0.0287146	0.0573878	0.0181534	0	0.0371466	0.0266024	-0.00831263	0.0400646	0.00306457	-0.000633594	0.058137	0.0473882	0.0279682	0.00532826	0.0239268	-8.4479e-05	-0.00139302	0.020324	0.0161884	0.00336786	0.0431368
Cpne6|Q9Z140	0	-0.112081	-0.203411	-0.17217	-0.0745929	-0.186473	-0.0233751	-0.0344271	0.0261462	-0.222116	-0.235726	0.303624	0.0111159	-0.141848	0.0716524	0.33781	0.196734	0.147995	0	-0.0130991	0.180062	-0.252136	-0.0304019	-0.179558	-0.0844397	0.0878409	-0.00461597	-0.380372	-0.0233444	-0.0681222	-0.180979	-0.137525	0.0142707	0.0323006	-0.00126148	-0.0216379
Eif3b|Q8JZQ9	0	-0.00574977	-0.0179248	0.0327943	-0.00417097	0.0211556	0.0146613	0.0131735	0.0101121	0.0103619	0.0311917	-0.0100143	0.00493933	0.0353619	0.00691981	0.00251403	0.0238548	-0.0626377	0	0.00121877	0.042463	-0.00201042	0.00876152	-0.00126635	0.0572209	0.0117504	0.0576704	-0.0222811	0.0293504	0.0174639	-0.0100226	0.0328596	0.0543576	0.0055841	0.0489857	0.0316735
Sccpdh|Q8R127	0	0.00258209	-0.00425674	0.0343683	-0.0305596	-0.0834482	-0.0416579	0.0437869	-0.0199671	-0.0378918	-0.0223438	0.131839	-0.0636947	-0.0194668	-0.0596628	-0.10891	0.0800842	-0.0732682	0	-0.0752473	0.0573219	-0.125021	-0.0577868	-0.0429634	-0.0155875	-0.00725182	-0.00187837	-0.169841	-0.0718592	-0.100055	-0.0457199	-0.0638924	-0.074567	-0.0656627	0.0288888	-0.147279
Rasgrf2|P70392	0	-0.0834254	-0.130641	-0.107327	-0.196114	-0.14464	0.0751596	0.0446006	-0.0976282	-0.124115	-0.00793183	0.474952	-0.0136907	-0.145974	-0.0568831	0.0873893	0.092138	0.0793304	0	-0.0476985	0.054943	-0.245041	-0.0364277	-0.212429	-0.0627729	0.0799314	-0.0603059	-0.357322	0.0119141	-0.0860826	-0.086781	-0.0598427	0.0346818	0.152699	0.177364	-0.0138421
Appl2|Q8K3G9	0	-0.0124981	0.00619983	0.169707	-0.0252922	0.0878986	0.0281776	0.00930519	0.0336133	-0.0199829	-0.0320808	-0.0437977	0.0115879	0.0201657	-0.0208392	-0.0362801	0.033157	-0.0445966	0	-0.00549399	0.0216082	0.0783655	-0.0139277	0.042883	0.0800225	-0.0131642	0.00121187	0.0371593	0.0214259	0.0053956	0.106799	0.0633657	-0.0210374	-0.0262889	0.0222231	-0.00287941
Hook3|Q8BUK6	0	0.107791	0.0414641	0.128501	0.093981	0.0447985	0.13765	0.104809	0.041136	0.00500244	0.0805841	0.0792526	-0.183758	0.0551395	0.0282558	0.0574763	-0.00316114	0.0500289	0	-0.0356805	0.00964452	0.0126084	-0.0585221	0.0179241	0.0267173	0.0279401	0.0162702	-0.138291	-0.0314067	-0.018439	-0.227547	-0.0403253	0.0114087	-0.078683	-0.0557457	-0.0184075
Gps1|G3UXW9	0	-0.039579	0.012463	-0.024394	-0.0514548	-0.04441	-0.0548816	-0.0124906	-0.0190301	0.0171825	-0.0478055	0.0716499	0.00239019	-0.00347714	-0.0397216	-0.0640128	-0.00201613	-0.0479044	0	-0.0296587	0.038918	-0.0755644	-0.041563	-0.0528394	-0.0718382	0.0324482	-0.0186569	-0.0502228	-0.0359693	-0.0215417	-0.053581	-0.031692	-0.0290468	-0.026682	-0.0138236	-0.062379
Taok1|Q5F2E8	0	0.00529967	0.00479706	-0.0528129	0.0144252	-0.0193071	-0.03289	0.0257474	-0.0131642	-0.0330788	0.000600775	-0.0380265	-0.0397796	-0.0320992	0.0407394	0.0551619	0.000740184	0.0769149	0	0.022495	-0.0377532	0.0822617	-0.00613674	-0.0236293	-0.0276568	0.0238408	-0.0215002	-0.0421346	-0.0371684	0.0200689	-0.0322591	-0.014019	-0.0178991	-0.0261042	-0.0747611	-0.0160571
|Q3U7P0	0	-0.307357	-0.291186	0.65203	-0.329153	0.426007	0.483767	-0.147799	0.383438	-0.234368	-0.162154	0.0843903	0.11477	0.238673	0.124229	-0.433022	-0.550196	-0.503031	0	-0.290714	-0.285848	0.459074	-0.241475	0.433368	0.448876	-0.179808	0.0986647	-0.224829	-0.195275	0.210816	0.176535	-0.361198	0.059466	-0.410223	0.133121	-0.486134
Rptor|A4FUW1	0	0.000349618	0.00489774	-0.0247111	0.0206288	0.0322172	0.00243071	0.00382229	0.00868531	-0.024549	-0.0145952	-0.000812814	-0.0485575	-0.00211385	0.00325803	-0.0627538	-0.0188354	0.00746105	0	0.000277817	-0.00524311	-0.0639653	0.00777854	0.0164079	0.00202175	-0.0109177	0.00580225	0.00583243	-0.0146019	0.00700369	0.0315035	-0.0465906	-0.000378987	-0.0158035	-0.0261893	0.0105296
Kndc1|Q0KK55	0	0.0501126	0.105669	-0.0160228	0.0581002	0.0532555	0.00849518	-0.00916489	-0.0559119	0.0433446	0.0255222	-0.261303	-0.0251538	0.0926898	0.0513752	-0.105021	-0.0453495	-0.128954	0	0.0147065	-0.0490946	0.0432185	-0.0495656	0.042509	0.0586031	-0.0943125	-0.00639672	0.0497569	-0.0348887	0.109601	-0.0151176	0.053318	0.0939504	-0.0718196	-0.0800388	0.00802121
Mfn2|Q80U63	0	0.0358809	0.0187804	-0.00516819	0.0153827	-0.00862949	-0.0214825	-0.00427968	-0.0124893	-0.0198515	-0.0241974	0.00388668	-0.0279263	0.0163416	0.0031994	-0.0856074	-0.0481234	0.03363	0	-0.0105334	0.0309784	-0.0643115	-0.0143074	-0.0406416	-0.0077416	-0.0134753	-0.00813859	-0.00482354	-0.0279934	-0.0234427	-0.00445077	-0.00478538	0.0221556	-0.0164989	-0.009993	-0.0281985
|Q3TL71	0	0.331267	0.237148	0.149061	0.429798	0.167768	0.587463	0.239364	0.0376391	0.0205984	0.249805	0.266734	0.0578918	0.3191	0.24684	0.266133	0.399839	0.0918294	0	0.148845	0.0328333	0.0430224	-0.171909	-0.128054	0.221008	-0.014607	0.0288033	-0.136445	-0.0384632	0.0703429	-0.187737	0.101877	0.13023	-0.101082	0.025735	0.078331
|A0A1L1SV73	0	0.00256913	-0.0300973	-0.00310869	0.00491926	-0.014807	0.0045788	0.0249538	-0.0135009	0.0157014	-0.0125651	0.0493443	0.0245472	0.0115119	-0.00425795	0.0459816	0.0594879	0.0517051	0	0.0153495	0.00633555	-0.00057503	0.0594482	-0.0549208	-0.00596291	0.00511392	-0.0032956	-0.0233945	0.0251029	-0.033607	0.0657687	-0.017659	0.00160299	0.0257362	0.0547501	0.018985
Vwa5a|Q99KC8	0	-0.0510666	-0.0494015	0.165809	-0.0236601	0.0548154	0.0844181	0.014247	0.0906357	-0.0745539	0.00592082	0.0769845	-0.0252436	0.0298917	-0.0431619	0.0549076	0.0161549	-0.158124	0	-0.0327309	0.00167512	-0.0374775	-0.0635077	0.0228516	0.0627428	0.0296327	0.0165647	-0.127883	-0.050766	-0.0194023	-0.0498385	0.00798237	-0.0364256	-0.0985369	0.0430458	-0.109539
Map2k1|P31938	0	-0.0731913	-0.0324489	-0.0275586	0.0244203	-0.0802619	-0.0679437	0.027351	0.0338726	-0.0988278	-0.071321	0.0594847	-0.0281509	-0.061149	-0.0010894	-0.025465	0.0367131	0.11563	0	-0.0362611	0.0482017	-0.0367782	0.0541378	-0.0891905	-0.070498	0.0560271	0.018416	-0.123052	-0.0354992	-0.0552472	-0.0801847	-0.0274772	-0.00348941	-0.0183578	-0.022007	-0.0215943
Ppp3cb|E0CZ78	0	0.024829	0.0951555	-0.0309099	0.0853552	0.0230296	-0.0411274	-0.00788581	-0.00612057	0.0135175	0.0183675	-0.126387	0.00952647	0.0426875	0.0563631	-0.0163283	0.0390979	0.0357982	0	-0.0148196	-0.0161023	-0.0350401	0.0116034	-0.0542658	-0.0286228	-0.0213459	-0.00631138	0.00599173	-0.0707391	0.00405269	-0.0607061	0.0119085	0.0336855	-0.0844704	-0.0840605	0.0232941
Ptpra|Q91V35	0	-0.00424678	0.0328104	-0.000581248	0.014485	-0.0100933	0.00588472	-0.000341632	0.0100954	-0.0471992	0.0172214	-0.00757833	-0.000806568	0.00214457	0.0463006	-0.0136837	-0.0102005	-0.015926	0	-0.0350626	-0.00430747	-0.073688	-0.0258811	-0.000634248	0.0124563	0.000321271	-0.00243709	-0.0612607	-0.0295036	0.0260344	-0.0211752	0.00646736	0.0142147	-0.00792414	-0.014081	-0.0463432
|Q5BKS5	0	-0.000409295	-0.0150554	-0.0279013	-0.0040209	-0.0084425	0.0972666	-0.00500216	-0.00612152	-0.0145903	0.00706698	0.00678645	0.0131623	-0.0224274	-0.00134203	-0.038795	-0.0271193	0.0115046	0	-0.0109711	-0.000452882	0.020221	-0.013591	-0.0151927	0.00145305	0.00602645	-0.000607674	-0.0216986	-0.0135034	-0.00824546	-0.04938	-0.0383107	-0.00304947	0.0114997	0.00278834	0.0194789
Ehbp1|Q69ZW3	0	0.00454203	-0.00794704	-0.105101	-0.0109573	0.00290725	0.0287324	0.00147251	-0.0745782	0.0371671	0.0154168	-0.0127185	-0.000216713	-0.00405676	0.00974595	0.0309604	0.0176581	0.0316611	0	-0.00801247	-0.0438965	-0.0263039	0.00218086	-0.0134456	0.0303829	0.0113605	-0.0211808	-0.0184606	0.0565249	0.0138966	-9.60163e-05	0.0110598	0.0352137	0.0536316	-0.012892	0.0674318
Atp1a4|Q9WV27	0	0.0575593	0.0453254	-0.0442508	0.0945147	0.0299952	-0.0677481	-0.0357326	-0.0133076	0.00838945	-0.100205	-0.060564	-0.25014	0.014346	-0.0250055	-0.0583855	-0.123597	-0.131907	0	0.0790956	0.00602172	-0.0758281	-0.00614334	0.0178386	0.0445761	0.0216771	-0.0881852	-0.141765	-0.182701	-0.10036	-0.257146	0.0368701	-0.00703167	-0.269237	-0.2185	-0.0268563
Sash1|F8VQK5	0	0.0617633	0.081202	0.0190004	0.0435152	0.0508015	0.0797235	0.00193782	-0.0203264	0.0948445	0.0850718	-0.0814873	0.0608038	0.0265592	-0.0150336	0.0380521	-0.00072974	0.0862182	0	-0.0129798	0.000126158	0.0964894	0.00948307	-0.00512206	0.00763453	-0.00392789	-0.0156445	0.0799527	-0.00864492	-0.00570443	0.030953	0.026103	-0.0371617	0.0773861	0.0239883	0.0546859
Gaa|P70699	0	-0.156357	-0.223919	0.030486	-0.279499	-0.0425006	0.185105	0.0181259	0.0688918	-0.168677	-0.054914	0.525961	0.118916	0.0907041	0.0728331	-0.147422	-0.168064	-0.298741	0	-0.126004	-0.156	-0.0403099	-0.102437	-0.106824	0.105084	0.0613902	0.0426859	-0.391086	-0.09804	0.0754524	-0.0420941	-0.34613	0.161205	-0.112728	0.242346	-0.344011
Luzp1|Q8R4U7	0	0.0567725	0.0555311	0.143481	-0.00154954	0.00641923	-0.0553423	-0.080009	-0.0733329	0.0304435	-0.0439841	-0.172147	-0.0903162	-0.0399591	-0.133882	-0.111726	-0.0930828	-0.105906	0	-0.0244607	0.117959	0.136339	0.1138	-0.00924074	-0.0334628	-0.103823	-0.064944	0.0389824	-0.0171128	-0.0986298	0.0781741	0.093689	-0.0753516	-0.0684522	-0.0515	0.040051
Ppp6r2|A0A5F8MQ25	0	0.0181229	0.0541256	-0.049129	0.0385005	0.0236865	-0.0616531	0.0167155	-0.0149315	0.0462032	0.0278974	-0.0238023	0.0368453	0.0349173	0.0461449	-0.0333378	0.0265665	-0.0242134	0	-0.00561133	0.0198615	-0.050245	0.00197161	0.0108526	-0.00177568	-0.0357271	-0.0204813	0.0951357	0.0830472	0.0282566	0.0716168	-0.00484921	0.0262019	0.0455554	0.00463775	0.0085862
Wdr48|Q8BH57	0	0.0186108	0.0263743	-0.0400879	-0.00224971	0.00320633	-0.0117898	0.0111489	-0.0238654	-0.0165591	-0.00316399	-0.0174874	-0.039119	0.0178487	0.0485838	-0.0197281	0.0344334	0.0312147	0	-0.0168104	-0.0155065	-0.00573191	0.0313181	-0.0392872	-0.0153527	-0.0047451	-0.0176599	-0.087746	-0.0310536	-0.00301535	-0.0483735	0.0172313	0.0269815	-0.00622951	-0.0520515	0.0470545
Washc5|Q8C2E7	0	-0.0472644	-0.0638199	0.0349723	-0.0867428	0.0112604	-0.000972767	-0.0143902	0.0114406	-0.00260484	-0.0140351	0.0641722	0.0444446	0.0435823	-0.029681	-0.0547093	-0.0121609	-0.0540109	0	0.00459231	0.0015612	-0.0190091	-0.0190578	0.0737501	0.0548299	-0.017768	0.0352984	-0.00869808	0.0132655	0.0527378	0.0273496	-0.00325022	0.0610597	0.00113235	0.0239888	0.064652
Dync1i2|Q3TPJ8	0	-0.00504012	0.0263044	0.109908	0.0287189	0.00529039	-0.0715933	-0.0209694	0.00412307	0.0126134	-0.0182663	-0.126203	-0.0569828	0.00280399	-0.0303798	-0.0417118	-0.0134034	-0.0321515	0	0.00174134	-0.0294783	0.126553	0.0848055	0.0508894	0.0110636	-0.0147187	0.0150649	0.015522	-0.0282787	-0.00965256	0.0268511	0.0792482	-0.0559002	-0.0734981	-0.084333	-0.0360849
Ddah1|Q9CWS0	0	0.0401625	0.0544189	-0.102613	0.00849718	0.00710591	-0.00233452	0.00161846	-0.0346037	-0.0091288	-0.0170575	-0.110308	0.00197197	0.0023538	0.0438027	-0.0624934	0.0160984	0.0247439	0	-0.0203063	-0.0624377	0.0953122	0.00333231	-0.00494875	0.00752805	0.00612341	-0.032818	-0.00457121	0.000442253	0.0262646	-0.0108699	-0.0176002	0.0370789	0.0266286	-0.0284736	0.00216254
NA|P13020-2	0	-0.0402514	0.0281742	0.203782	0.00353078	-0.0437276	-0.0366192	-0.0766366	0.0326624	-0.0960768	-0.146442	-0.124962	-0.101698	-0.0703452	-0.123311	-0.0247326	-0.0236338	-0.141024	0	-0.0348331	0.0718339	0.0378385	0.073174	-0.0118339	-0.00377468	-0.0505689	-0.0312475	-0.0441669	-0.205676	-0.136985	-0.0804674	0.0781045	-0.165988	-0.236679	-0.132637	-0.101675
Aldoart1|Q9CPQ9	0	-0.0177984	-0.182669	-0.153907	-0.0222175	-0.246312	-0.201108	-0.0971808	-0.0515689	0.906992	0.69232	-0.164818	1.08955	-0.04998	-0.0299794	0.437125	0.0364726	0.558936	0	0.035995	-0.029908	0.0104996	0.293457	-0.237059	-0.191495	-0.271988	-0.196449	0.794273	0.629147	-0.0794535	1.19236	-0.0947216	-0.0453311	0.662857	0.124252	0.252512
Prodh|Q9WU79	0	-0.0574716	-0.0916988	0.0839345	-0.00994735	0.0368623	-0.039274	-0.0243397	0.00653097	-0.0367424	-0.0393717	-0.0212065	0.0310709	0.0395643	0.0130869	-0.0489671	0.00314057	-0.100473	0	0.00922872	-0.0109655	-0.00629302	0.0330383	0.0546754	0.017465	-0.00110878	0.0300292	0.0983654	-0.000295905	0.028372	0.114715	-0.0215796	0.0163059	0.00457436	0.0524154	0.0288961
Bcas1|Q80YN3	0	-0.0148684	0.0251862	0.30836	-0.0446504	-0.00512856	0.0203914	-0.108656	0.00276848	-0.0462418	-0.158498	-0.219536	-0.138277	-0.0799901	-0.193855	-0.137156	0.00328683	-0.137677	0	-0.0235425	0.0973242	0.0567925	0.149916	0.022868	-0.00419288	-0.0790684	-0.0548793	-0.0813788	-0.156479	-0.196218	-0.0337774	0.15237	-0.160014	-0.275344	-0.0753282	-0.118102
Aifm1|Q9Z0X1	0	-0.0115125	-0.00586769	0.0228063	0.00605178	0.0114202	0.0347991	-0.0459309	0.0191111	-0.0243705	-0.0414443	-0.128893	-0.0352359	0.0126172	0.00202506	-0.0768224	-0.055727	-0.0398445	0	-0.0482099	0.0198223	-5.51104e-05	-0.0674524	-0.00786661	0.00759231	-0.112568	-0.0183697	-0.00864597	-0.113148	-0.0124181	-0.0997526	-0.0201698	-0.0112027	-0.123511	-0.0626216	-0.0444483
Arf1|P84078	0	0.0100898	0.0227728	-0.0114445	0.0313509	0.00469149	-0.00532526	-0.0120752	-0.00759195	-0.0483705	-0.024139	-0.0200027	-0.0459453	-0.0158036	0.0320716	-0.0148953	0.0103752	0.0513322	0	-0.0137296	-0.0232328	-0.0347042	0.0278881	-0.0614728	0.00537901	0.00826624	0.00410853	-0.108004	-0.0270636	-0.0311718	-0.146155	-0.00314075	-0.00146711	-0.0565034	-0.0780429	-0.0315816
Acat2|Q8CAY6	0	-0.00120432	-0.0399801	0.143279	0.00810435	-0.0348949	-0.0868714	-0.0808198	-0.0128617	0.0450991	0.054263	0.00629109	0.124531	0.0217272	-0.00578955	-0.0253917	0.0828668	-0.0641573	0	0.014913	0.0718414	-0.0364612	0.0813743	0.0952073	-0.0447048	0.0307571	-0.0270104	0.0935893	0.0563971	0.14831	-0.0282956	0.0818542	0.0175268	0.0730831	0.14345	-0.0276692
Cspg4|Q8VHY0	0	0.0175493	-0.0126519	0.0475843	-0.00482561	0.0219586	0.0262247	0.011266	-0.0128287	0.0182985	0.0213942	0.00507539	-0.0223562	-0.00776499	-0.0107067	0.0494616	-0.0035726	0.0424	0	-0.00970077	-0.0150514	-0.00109473	0.00666717	0.0742118	0.0403325	-0.0213685	-0.000711536	0.0528352	0.0685657	0.00130496	0.0720994	-0.0290137	0.020807	-0.00961937	0.0133327	0.0515387
Bcr|Q6PAJ1	0	-0.0467494	-0.0581513	0.0239777	-0.0316947	-0.0588309	0.0039313	-0.000703476	-0.00900588	-0.0249753	-0.0455176	0.122429	0.0411813	-0.0675202	-0.00228459	0.0287366	0.102888	0.133837	0	-0.0155644	-0.054534	-0.102064	0.162015	-0.0444161	-0.0454864	0.0731547	-0.0134642	-0.130515	0.0262811	-0.0542039	0.018385	0.0640178	0.0130276	0.0189465	0.0112157	0.000510802
Tmod2|Q9JKK7	0	-0.0537786	0.00775555	0.0464727	-0.0565585	-0.0163709	-0.0128314	-0.0412761	-0.00395694	-0.0898584	-0.0910742	-0.0493777	-0.0729083	-0.028331	-0.00134616	-0.0997794	-0.0361189	-0.0515394	0	-0.0596555	-0.031734	0.139212	0.000382166	-0.0110946	-0.0210998	-0.000796832	-0.0535667	-0.136108	-0.075624	-0.00526912	-0.10585	-0.0104974	-0.0396289	-0.0865714	-0.0989637	-0.0632519
|C9K0Y5	0	0.374691	0.236689	0.0959613	0.327975	0.277666	0.145164	0.0640068	0.0912149	0.352087	0.09268	-0.432992	0.0256034	0.299264	0.240711	-0.0856128	0.110328	0.120036	0	-0.0335349	0.00407069	0.164695	0.0290001	0.130339	0.180887	-0.116429	-0.14383	0.133982	-0.0233765	0.141834	0.0548866	0.063236	0.0779149	-0.111791	-0.172423	-0.030931
Pak3|B1GX81	0	-0.0192665	1.09394e-05	-0.00693637	0.0160711	-0.0565926	0.0359475	0.0562897	0.0228726	-0.0507062	-0.00193639	0.0773349	-0.0234507	-0.0375922	-0.0113987	-0.0171456	0.0151816	0.105623	0	-0.00267991	0.0392533	0.0705241	0.00606637	-0.04657	-0.0159759	0.0539809	0.0396359	-0.0884091	-0.0324084	-0.011048	-0.0802298	-0.0440307	0.0162827	0.0389935	-0.00143775	-0.00650379
Strn|O55106	0	-0.00750724	0.017977	0.0241584	0.0250364	-0.0127326	-0.0251865	-0.0218065	-0.0181042	-0.031792	-0.0399456	-0.0475908	-0.0030593	-0.0255615	0.0179409	-0.0293293	0.00486522	0.0407495	0	0.0095055	0.0257562	0.0782766	0.139592	0.000437133	0.026217	0.0496689	0.00171013	-0.0414283	0.0681026	-0.0160963	0.0428789	0.07896	0.0163832	0.0174479	0.0124919	0.0412047
Vat1l|Q80TB8	0	-0.131664	-0.184429	-0.28031	-0.23487	-0.314351	-0.0628347	0.082958	-0.116822	-0.183873	-0.0344903	0.451686	-0.0437117	-0.21127	-0.184386	0.0948612	0.168414	0.158667	0	-0.0145452	-0.0272845	-0.340631	0.0837777	-0.347868	-0.198939	0.223797	-0.000496715	-0.413233	0.0251714	-0.0817334	-0.237833	-0.0369399	-0.021421	0.209291	0.176608	-0.017408
NA|Q9D394-3	0	0.0331946	0.0613173	-0.00165385	0.0102911	0.0341014	-0.0540347	-0.0357448	-0.0461888	-0.0321322	-0.0528644	-0.0440295	-0.14954	-0.0367093	-0.034671	-0.135874	-0.044437	-0.0988329	0	-0.0270063	0.0887623	-0.0265124	-0.0368917	-0.0440085	-0.0103939	-0.0515394	-0.0465698	-0.135583	-0.0820193	-0.0490497	-0.137118	0.0106055	-0.0628246	-0.177474	-0.0785062	-0.05651
Arhgap44|Q5SSM3	0	0.0381119	0.0799937	-0.0344017	0.0713106	0.00131167	0.0307776	0.0157226	-0.0114852	0.00929283	0.0105606	-0.0949481	0.0140205	0.00752171	0.0857798	0.000475432	-0.0565261	0.0491994	0	-0.00806035	0.0178472	0.0781996	-0.00837624	-0.0187584	0.0145579	-0.0167256	-0.00985002	0.00683284	0.00902731	0.0224623	-0.0666944	-0.0172535	0.00460817	0.0244421	-0.0439906	0.0403437
NA|Q8R5H1-5	0	0.0271367	0.0540423	0.011218	0.0597692	-0.0337771	-0.0475339	0.0100282	0.0232216	-0.0258918	0.00327958	-0.0301522	-0.00393438	-0.000791419	-0.0103624	-0.0846268	0.00934189	0.0666145	0	0.0162708	0.0311438	0.0633133	0.042002	0.0149889	-0.00903018	0.0115832	0.0122002	0.0299994	0.0370412	-0.0174506	0.0516003	-0.00105437	0.0324448	-0.00253169	0.00502299	0.0200079
|A0A1L7NR63	0	-0.315998	-0.483533	0.16048	-0.101062	0.270984	-0.164438	0.329139	0.192758	-0.385968	-0.230131	-0.199189	-0.262252	-0.00593445	0.0299146	-0.0618419	-0.128737	-0.0635749	0	0.0608054	-0.274147	0.0127519	-0.233421	0.454311	0.0409543	0.0376206	0.0417242	-0.39372	-0.126694	0.107222	-0.26647	0.19799	-0.0481731	-0.217731	-0.132766	-0.0698633
Vdac3|Q5EBQ0	0	-0.0235043	0.0063562	-0.0702559	-0.00396796	-0.0469579	-0.181298	0.0098576	0.0150959	-0.116405	-0.0246487	0.0877581	-0.0853612	-0.0370157	0.0478466	-0.0296369	-0.0437412	0.0254766	0	-0.0147254	0.0390712	-0.238718	-0.008352	-0.0522394	-0.136259	-0.00323235	0.0147389	-0.0875591	-0.0209647	-0.00692973	-0.146551	-0.000281911	0.0206531	0.0240525	-0.000966027	-0.0754117
Arvcf|P98203	0	-0.0335471	-0.0030039	-0.117819	0.0442275	0.0191823	0.0112493	-0.0240618	0.0214203	0.0568109	0.0507841	-0.0834006	0.14001	-0.0173283	0.0153787	0.0634449	-0.0223392	0.00693833	0	0.0182585	-0.0641633	0.0282094	-0.0110716	0.0461009	0.0143714	-0.0360696	0.0396321	0.0648911	-0.0298952	0.0520523	-0.0271984	-0.0707528	-0.00644087	0.0248684	-0.0302877	0.0462005
NA|Q4ACU6-9	0	0.0967021	0.05228	-0.0838918	-0.0272725	-0.0960122	0.207789	0.0475366	0.0371047	0.000721053	-0.071058	-0.154094	-0.0338139	0.0358197	0.0907547	0.133749	0.0124844	0.0085228	0	-0.152464	-0.218141	0.0465439	0.124482	0.013571	-0.0935983	-0.00563009	0.0139588	-0.134192	-0.0518514	0.0607668	-0.14442	0.0800809	0.0506644	-0.0405047	-0.0889029	0.0114076
Safb|D3YXK2	0	0.0255668	-0.0717921	-0.0638119	-0.00449077	-0.0556427	0.0461233	0.0322059	0.0103813	0.0392992	0.0549813	0.0429751	0.0227949	-0.0211658	0.0208661	0.0778268	0.0107565	0.0299456	0	0.0045583	-0.00983108	0.0504165	0.01339	-0.014558	-0.000847586	-0.00827802	0.0332957	-0.0437468	0.0399534	0.017205	-0.0555902	0.0127875	-0.00364868	0.0202462	0.0293422	0.0085223
Sorcs2|Q9EPR5	0	-0.0493645	-0.0803671	-0.138413	-0.010535	-0.0624302	-0.0416801	0.00353985	0.0211954	-0.0669445	0.0109198	0.0497872	0.00144042	-0.0556209	0.0335453	0.0612731	-0.0861296	0.0321689	0	0.0118247	-0.0944013	-0.0584644	-0.0758478	0.0139114	-0.00378496	-0.0150372	0.0349346	0.00335226	0.00245499	0.0479287	-0.0350962	-0.105928	-0.0298482	0.0995761	-0.00361798	-0.00689847
Snap47|Q8R570	0	-0.00652286	-0.0271308	-0.0146506	-0.0552682	-0.0212314	-0.0337589	-0.0330241	-0.0494154	-0.0664903	-0.0723837	0.0499223	-0.101907	-0.0801706	-0.0602225	-0.0737849	-0.0316369	-0.0173946	0	-0.0384103	0.0219436	0.025012	0.0317349	-0.0613351	0.0212526	-0.0253246	-0.0182333	-0.110343	-0.0200347	-0.0358398	-0.0625581	-0.0190904	-0.0282372	0.0315467	0.0284306	-0.00778951
Sgsm1|Q8BPQ7	0	-0.0204029	-0.0669887	-0.173228	-0.0525477	-0.102515	-0.0348575	0.0887486	0.00511022	-0.100292	0.0043037	0.282908	-0.00672508	-0.0657372	-0.0609457	0.0266616	0.115886	0.127095	0	0.0561807	-0.0131532	-0.241769	-0.00175229	-0.154931	-0.103206	0.129973	0.0366433	-0.176259	0.00138302	-0.0228841	-0.12313	-0.104223	0.062556	0.103161	0.0382917	-0.00963578
Fermt2|Q8CIB5	0	0.0217347	0.0213231	0.0806721	-0.0316877	0.0342731	-0.020644	-0.017532	-0.0160482	0.0200403	0.022885	-0.0428603	-0.0170745	0.0456966	-0.0340653	-0.040159	0.0111667	-0.0933648	0	-0.00408334	0.0387534	-0.03479	-0.0146553	0.00952436	0.00672887	-0.00555011	-0.0263978	0.00192584	-0.0571703	-0.00916828	-0.0491777	0.0470402	-0.03339	-0.0614415	-0.0336692	-0.0537997
|Q6P9M2	0	-0.0886074	-0.0825082	-0.125872	-0.0657187	-0.0423943	0.0118705	0.000212829	0.0491381	-0.174779	-0.036042	0.0616562	-0.0270525	-0.0856442	0.137431	0.188311	0.0205811	0.0907066	0	0.00399316	0.072575	-0.19094	-0.133174	-0.0419628	-0.0581469	0.0227695	0.00660869	-0.137349	0.103431	0.0179966	-0.155188	-0.102321	0.0107754	0.0666406	0.0122511	-0.032359
|A8DUL0	0	0.127363	0.225536	-0.309589	-0.148103	0.128925	0.495632	0.0418012	0.0130773	-0.00720679	0.0403239	0.529723	-0.58216	0.154549	0.00512986	0.600879	-0.475346	-0.533779	0	0.60349	0.295367	0.423254	-0.16075	0.0967937	0.253275	-0.174986	0.133552	1.02355	0.207557	0.500123	0.172373	0.0569942	0.145458	-0.0659402	-0.123016	0.0448029
Hnrnpr|Q8VHM5	0	-0.00553263	-0.0697201	-0.102422	-0.032187	-0.0667139	0.0158274	0.033647	-0.0233517	-0.0290154	0.0130558	0.0678612	-0.023804	0.00380191	0.0141217	0.105747	0.023972	-0.00518647	0	0.0415848	-0.0408588	-0.0106639	-0.085786	-0.0790991	-0.0497003	0.0110017	-0.0130593	-0.0579482	0.0267438	-0.0204494	-0.154093	-0.0347746	0.00439002	0.0230288	-0.0215089	-0.021932
Hnrnpk|B2M1R6	0	-0.04328	-0.047963	-0.0968075	-0.0360492	-0.0881639	-0.0170899	-0.00549776	-0.0227433	-0.0328495	0.0298809	-0.0179525	-0.0283332	-0.0164773	0.0100544	0.0227895	-0.00195574	-0.0510629	0	0.00707268	-0.013574	0.0028801	-0.108865	-0.111815	-0.0319549	-0.0180093	0.0138724	-0.0393882	0.039676	0.00498973	-0.132913	-0.032927	-0.00395622	-0.00155873	-0.0162489	-0.0198351
Hcn4|B2RY58	0	0.0540829	0.14074	0.123715	0.0908098	0.0811453	-0.0230641	-0.0614471	-0.0116224	0.0688639	0.0034033	-0.218816	-0.0109033	0.0791694	-0.0122218	-0.249016	-0.165645	-0.100991	0	-0.0264213	0.0522924	0.00686191	0.0916094	0.0812317	-0.0259997	-0.0787129	-0.061527	0.14075	-0.0556366	-0.020625	0.115691	0.0245433	-0.00184077	-0.0168301	-0.0904631	-0.00983677
Neo1|E9QK04	0	0.0191485	-0.00704723	-0.108679	-0.00582001	-0.0388128	-0.02405	0.00874151	-0.0431293	-0.0740231	-0.0366008	0.0504097	-0.032253	-0.0478271	-0.0126617	0.0426553	0.0162537	0.047062	0	0.0182345	-0.0277467	-0.0484178	0.05843	-0.0366004	-0.0110668	0.0806795	0.0088943	-0.109317	-0.0228269	0.0147178	-0.0765313	0.018587	0.0464725	0.0291963	0.00611913	0.0459362
Thnsl1|Q8BH55	0	-0.0245729	0.0205864	-0.0458777	-0.00378641	-0.0422463	-0.0299378	0.0112882	-0.00953952	0.0060173	-0.0363308	0.0369808	0.0452215	-0.0280599	0.00282249	-0.0489014	0.0332209	-0.0239166	0	-0.0273592	0.00670354	-0.0812064	-0.0186532	-0.0569073	-0.028207	-0.00397261	-0.00710409	-0.0243508	-0.0258215	0.00721645	0.0153731	-0.0347445	-0.00317275	0.0622607	0.0369344	0.00375843
Tbcd|Q8BYA0	0	0.000338544	0.0694374	0.0370397	0.00457362	-0.010735	-0.0322809	-0.00104954	0.00348814	0.0403787	0.0300117	-0.00530915	-0.0123256	0.0130716	-0.0210437	0.0286466	0.0942857	-0.0690641	0	-0.0440068	-0.00660549	-0.113395	-0.00760094	-0.00791759	-0.0126427	0.00819467	-0.0284591	0.0390803	0.00351099	-0.0278175	0.0653836	0.0463563	-0.0196854	0.00294041	0.0145678	-0.0125823
Hdhd2|Q3UGR5	0	-0.00547211	0.0148437	0.0717398	0.00521784	-0.0672683	-0.109122	-0.0363894	-0.0155326	-0.0503795	-0.0453368	-0.0380543	-0.0582752	-0.0276792	-0.0693428	-0.0816083	-0.00690117	-0.0497567	0	-0.0664609	0.0778544	-0.0218087	0.0154775	-0.109148	-0.0730317	-0.0596318	-0.0294874	-0.103492	-0.0458146	-0.0770267	-0.0686505	0.0126331	-0.0701207	-0.0646812	-0.0345654	-0.0450191
Neo1|Q7TQG5	0	-0.0981599	-0.0839054	-0.249283	0.0701567	-0.0115407	0.493747	-0.0582297	-0.146337	-0.106729	-0.129421	-0.302664	-0.0757934	-0.0726365	0.0172742	0.0597084	-0.0716631	0.0371336	0	-0.0183256	-0.0897598	-0.120297	-0.113321	0.0295358	0.00179901	-0.389292	-0.162478	-0.151662	-0.139645	-0.0333889	-0.10046	-0.0389425	-0.0236379	-0.267979	-0.158628	-0.00846506
Pdia4|A0A0R4J0Z1	0	-0.109955	-0.183502	0.130615	-0.0428579	-0.0649348	-0.0142866	0.0477394	0.0984343	-0.0899287	0.0309905	0.193439	-0.0505658	-0.0723033	-0.107408	0.0621938	-0.0127378	-0.0289012	0	0.0658029	0.0910035	0.0348119	-0.109972	-0.0537912	-0.0327799	0.0221306	0.0740191	-0.0289299	-0.0408449	-0.0622962	-0.0812718	-0.0400574	-0.136225	-0.0650251	0.0991511	-0.0557962
[truncated: 8,195 more rows]

## Sheet: 3.PROTEIN x SAMPLE_Abundance
	GIS	Strep-GFP_22022�	Strep-GFP_22017�	Strep-GFP_11057	Strep-GFP_22029�	Strep-GFP_12008�	Strep-GFP_11063�	hPGRN_11074�	Strep-GFP_12012�	hPGRN_12050�	hPGRN_12020	hGRN2_12034�	hGRN2_12025�	hGRN2_12039	hGRN2_12037�	hGRN4_13058	hGRN4_13002�	hGRN4_13077�	GIS	Strep-GFP_22025�	Strep-GFP_22019�	Strep-GFP_11062�	Strep-GFP_22030	Strep-GFP_12011�	Strep-GFP_12007	hPGRN_12018�	hPGRN_11071�	hPGRN_12053�	hPGRN_12021	hGRN2_12035�	hGRN2_12033	hGRN4_13001�	hGRN2_12038�	hGRN4_13060�	hGRN4_13056	hGRN4_13078�
[truncated: 9,254 more rows]

[truncated: 6 more sheets: 4.TRAIT DATA, Stat Analysis ANOVA README, Grn KO v WT ANOVA, hGRN2 v KO ANOVA, hGRN4 v KO ANOVA, hPGRN v KO ANOVA]
