# Supplementary material for: Granulins rescue inflammation, lysosome dysfunction, lipofuscin, and neuropathology in a mouse model of progranulin deficiency
Source: Cell Rep. Author manuscript; Available in PMC 2025 Jan 28. (PMC11773623; doi:10.1016/j.celrep.2024.114985)
Supplement: 3 [file NIHMS2044434-supplement-3.xlsx]

## Sheet: Sheet1
Name	Q1	Q3	CE(V)	Internal Standard
1-O-Palmitoyl-Cer 18:1;O2/18:0	786.8	502.5	35	TG(15:0/18:1(d7)/15:0)
24-Hydroxycholesterol	385.3	367.3	20	CE(18:1(d7))
24-Hydroxycholesterol(d7)	392.3	374.5	20
3-O-SulfoLacCer 18:1;O2/18:0	970.8	548.5	61	Glc sphingosine(d5)
4-beta-Hydroxycholesterol	420.3	385.3	15	Glc sphingosine(d5)
7-keto-Cholesterol	401.3	383.3	15	Glc sphingosine(d5)
Anandamide	348.4	62.1	23	LPC(18:1(d7))
avenasterol	395.5	213.1	30	CE(18:1(d7))
avenasterol glucoside	592.6	395.4	30	CE(18:1(d7))
brassicasterol	381.5	119.2	30	CE(18:1(d7))
brassicasterol glucoside	578.6	381.4	30	CE(18:1(d7))
campesterol	383.5	147.2	30	CE(18:1(d7))
Campesterol Ester C16	656.6	383.6	30	CE(18:1(d7))
Campesterol Ester C18	684.6	383.6	30	CE(18:1(d7))
Campesterol Ester C18:1	682.6	383.6	30	CE(18:1(d7))
Campesterol Ester C18:2	680.6	383.6	30	CE(18:1(d7))
Campesterol Ester C18:3	678.6	383.6	30	CE(18:1(d7))
Campesterol Ester C20:4	704.6	383.6	30	CE(18:1(d7))
Campesterol Ester C22:6	728.6	383.6	30	CE(18:1(d7))
campesterol glucoside	580.6	383.4	30	CE(18:1(d7))
campesterol glucoside C16:0	818.6	383.5	30	CE(18:1(d7))
campesterol glucoside C18:0	846.6	383.5	30	CE(18:1(d7))
campesterol glucoside C18:1	844.6	383.5	30	CE(18:1(d7))
campesterol glucoside C18:2	842.6	383.5	30	CE(18:1(d7))
campesterol glucoside C18:3	840.6	383.5	30	CE(18:1(d7))
campesterol glucoside C20:4	866.6	383.5	30	CE(18:1(d7))
Campesterol glucoside C22:6	890.6	383.5	30	CE(18:1(d7))
CE (22:6) [+OH]	730.6	369.2	25	CE(18:1(d7))
CE HETE	706.6	369.2	25	CE(18:1(d7))
CE HODE	682.6	369.2	25	CE(18:1(d7))
CE HpODE	698.6	369.2	25	CE(18:1(d7))
CE oxoHETE	704.6	369.2	25	CE(18:1(d7))
CE oxoODE	680.6	369.2	25	CE(18:1(d7))
CE(16:1)	640.6	369.3	26	CE(18:1(d7))
CE(18:1(d7))	675.2	369.4	26
CE(18:1)	668.6	369.3	26	CE(18:1(d7))
CE(18:2)	666.6	369.3	26	CE(18:1(d7))
CE(20:4)	690.6	369.3	26	CE(18:1(d7))
CE(20:5)	688.6	369.3	26	CE(18:1(d7))
CE(22:6)	714.6	369.3	26	CE(18:1(d7))
Cer 16:1;O2/16:0	510.5	236.3	40	Cer 18:1;O2/16:0(d7)
Cer 16:1;O2/18:0	538.6	236.3	40	Cer 18:1;O2/16:0(d7)
Cer 16:1;O2/22:0	594.6	236.3	40	Cer 18:1;O2/16:0(d7)
Cer 16:1;O2/24:0	622.6	236.3	40	Cer 18:1;O2/16:0(d7)
Cer 16:1;O2/24:1	620.6	236.3	40	Cer 18:1;O2/16:0(d7)
Cer 16:1;O2/26:0	650.6	236.3	40	Cer 18:1;O2/16:0(d7)
Cer 16:1;O2/26:1	648.6	236.3	40	Cer 18:1;O2/16:0(d7)
Cer 18:0;O2/16:0	540.6	266.3	40	Cer 18:1;O2/16:0(d7)
Cer 18:0;O2/18:0	568.7	266.3	40	Cer 18:1;O2/16:0(d7)
Cer 18:0;O2/24:0	652.9	266.3	40	Cer 18:1;O2/16:0(d7)
Cer 18:0;O2/24:1	650.9	266.3	40	Cer 18:1;O2/16:0(d7)
Cer 18:1;O2/16:0	538.5	264.3	40	Cer 18:1;O2/16:0(d7)
Cer 18:1;O2/16:0 phosphate	618.6	264.3	40	Cer 18:1;O2/16:0(d7)
Cer 18:1;O2/16:0(d7)	545.5	271.4	40
Cer 18:1;O2/18:0	566.6	264.3	40	Cer 18:1;O2/16:0(d7)
Cer 18:1;O2/22:0	622.6	264.3	40	Cer 18:1;O2/16:0(d7)
Cer 18:1;O2/23:0	636.6	264.3	40	Cer 18:1;O2/16:0(d7)
Cer 18:1;O2/24:0	650.6	264.3	40	Cer 18:1;O2/16:0(d7)
Cer 18:1;O2/24:1	648.6	264.3	40	Cer 18:1;O2/16:0(d7)
Cer 18:1;O2/26:0	678.6	264.3	40	Cer 18:1;O2/16:0(d7)
Cer 18:1;O2/26:1	676.6	264.3	40	Cer 18:1;O2/16:0(d7)
Cer 18:2;O2/16:0	536.5	262.3	40	Cer 18:1;O2/16:0(d7)
Cer 18:2;O2/18:0	564.6	262.3	40	Cer 18:1;O2/16:0(d7)
Cer 18:2;O2/22:0	620.6	262.3	40	Cer 18:1;O2/16:0(d7)
Cer 18:2;O2/24:0	648.6	262.3	40	Cer 18:1;O2/16:0(d7)
Cer 18:2;O2/24:1	646.6	262.3	40	Cer 18:1;O2/16:0(d7)
Cer 18:2O2/26:0	676.6	262.3	40	Cer 18:1;O2/16:0(d7)
Cer 18:2O2/26:1	674.6	262.3	40	Cer 18:1;O2/16:0(d7)
Cholesterol	369.3	369.3	10	Cholesterol(d7)
cholesterol glucoside C16:0	804.6	369.5	30	CE(18:1(d7))
cholesterol glucoside C18:0	832.6	369.5	30	CE(18:1(d7))
cholesterol glucoside C18:1	830.6	369.5	30	CE(18:1(d7))
cholesterol glucoside C18:2	828.6	369.5	30	CE(18:1(d7))
cholesterol glucoside C18:3	826.6	369.5	30	CE(18:1(d7))
cholesterol glucoside C20:4	852.6	369.5	30	CE(18:1(d7))
cholesterol glucoside C22:6	876.6	369.5	30	CE(18:1(d7))
Cholesterol(d7)	411.3	376.2	10
Cholesteryl hexoside	566.6	369.3	17	CE(18:1(d7))
Cholic acid	426.3	355.3	20	CE(18:1(d7))
Coenzyme Q10	880.7	197.2	35	CE(18:1(d7))
Coenzyme Q10_oxidized	863.7	197.2	35	CE(18:1(d7))
Coenzyme Q10_reduced	882.7	197.2	35	CE(18:1(d7))
Coenzyme Q9	812.9	197.2	35	CE(18:1(d7))
Coenzyme Q9_	795.7	197.2	35	CE(18:1(d7))
Coenzyme Q9_reduced	814.9	197.2	35	CE(18:1(d7))
Corticosterone	347.1	329.1	35	CE(18:1(d7))
Cortisol	363.3	121.2	35	CE(18:1(d7))
Cortisone	361.2	163.2	35	CE(18:1(d7))
desmesterol glucoside	564.6	367.4	30	CE(18:1(d7))
desmosterol	367.5	147.1	30	CE(18:1(d7))
Dexamethasone	393.4	373.3	20	CE(18:1(d7))
DG(15:0/18:1(d7))	605.6	346.5	30
DG(16:0_18:1)	612.4	313.3	30	DG(15:0/18:1(d7))
DG(16:0_20:4)	634.5	313.3	30	DG(15:0/18:1(d7))
DG(16:0_20:4)_	634.5	313.2	30	DG(15:0/18:1(d7))
DG(16:0_22:5)	660.6	313.3	30	DG(15:0/18:1(d7))
DG(16:0_22:6)	658.5	313.2	30	DG(15:0/18:1(d7))
DG(18:0_18:1)	640.4	341.3	30	DG(15:0/18:1(d7))
DG(18:0_20:4)	662.5	341.3	30	DG(15:0/18:1(d7))
DG(18:0_22:6)	686.6	341.3	30	DG(15:0/18:1(d7))
DG(18:1_20:3)	662.6	339.3	30	DG(15:0/18:1(d7))
DG(18:1_20:4)	660.5	339.3	30	DG(15:0/18:1(d7))
DG(18:1_20:5)	658.6	339.3	30	DG(15:0/18:1(d7))
DG(18:1_22:5)	686.6	339.3	30	DG(15:0/18:1(d7))
DG(18:1_22:6)	684.6	339.3	30	DG(15:0/18:1(d7))
DG(18:1/18:1)	638.4	339.3	30	DG(15:0/18:1(d7))
DG(18:2_20:4)	658.5	337.2	30	DG(15:0/18:1(d7))
DG(18:2_22:6)	682.6	337.3	30	DG(15:0/18:1(d7))
dx cholic acid	410.3	357.3	20	Glc sphingosine(d5)
Glc sphingosine(d5)	467.2	287.2	30
GlcCer 18:1(4); OH/16:0(d3)	703.7	264.3	51
GlcCer 18:1(4)(d5); OH/18:0	733.6	269.3	45
GM1(d18:1/16:0)	760.1	366.2	15	Glc sphingosine(d5)
Hex sphingosine	462.3	282.3	30	Glc sphingosine(d5)
Hex2 sphingosine	624.4	282.3	30	Glc sphingosine(d5)
Hex2Cer 18:1;O2/16:0	862.6	264.3	40	Hex2Cer 18:1;O2/16:0(d3)
Hex2Cer 18:1;O2/16:0(d3)	865.6	264.3	40
Hex2Cer 18:1;O2/18:0	890.7	264.3	40	Hex2Cer 18:1;O2/16:0(d3)
Hex2Cer 18:1;O2/24:0	974.8	264.3	40	Hex2Cer 18:1;O2/16:0(d3)
Hex2Cer 18:1;O2/24:1	972.7	264.3	40	Hex2Cer 18:1;O2/16:0(d3)
Hex2Cer 18:2;O2/16:0	860.6	262.3	40	Hex2Cer 18:1;O2/16:0(d3)
Hex2Cer 18:2;O2/18:0	970.7	262.3	40	Hex2Cer 18:1;O2/16:0(d3)
Hex2Cer 18:2;O2/24:0	972.7	262.3	40	Hex2Cer 18:1;O2/16:0(d3)
Hex2Cer 18:2;O2/24:1	970.7	262.3	40	Hex2Cer 18:1;O2/16:0(d3)
Hex3Cer 18:1;O2	786.6	264.3	46	Hex3Cer 18:1(d7);O2_289
Hex3Cer 18:1;O2_282	786.6	282.3	46	Hex3Cer 18:1(d7);O2_289
Hex3Cer 18:1;O2/16:0	1025	520.5	40	Hex3Cer 18:1;O2/18:0(d3)
Hex3Cer 18:1;O2/18:0	1053	548.6	40	Hex3Cer 18:1;O2/18:0(d3)
Hex3Cer 18:1;O2/18:0(d3)	1056	551.6	40
Hex3Cer 18:1;O2/24:0	1137	632.6	40	Hex3Cer 18:1;O2/18:0(d3)
Hex3Cer 18:1;O2/24:1	1135	630.6	40	Hex3Cer 18:1;O2/18:0(d3)
Hex3Cer 18:1(d7);O2	793.5	271.3	46
Hex3Cer 18:1(d7);O2_289	793.5	289.3	46
Hex4Cer 18:1;O2	990.6	264.3	52	Hex3Cer 18:1(d7);O2_289
HexCer 18:1;O2/16:0	700.6	264.3	40	GlcCer 18:1(4)(d5); OH/18:0
HexCer 18:1;O2/18:0	728.6	264.3	40	GlcCer 18:1(4)(d5); OH/18:0
HexCer 18:1;O2/22:0	784.7	264.4	40	GlcCer 18:1(4)(d5); OH/18:0
HexCer 18:1;O2/24:0	812.7	264.3	40	GlcCer 18:1(4)(d5); OH/18:0
HexCer 18:1;O2/24:1	810.7	264.3	40	GlcCer 18:1(4)(d5); OH/18:0
lanosterol	409.5	133.2	30	CE(18:1(d7))
lanosterol glucoside	606.6	409.4	30	CE(18:1(d7))
lathosterol	396.1	273	30	CE(18:1(d7))
lathosterol glucoside	566.6	369.4	30	CE(18:1(d7))
LPC(16:0)	496.3	184.1	40	LPC(18:1(d7))
LPC(16:1)	494.5	184.1	40	LPC(18:1(d7))
LPC(18:0)	524.3	184.1	40	LPC(18:1(d7))
LPC(18:1(d7))	529.3	184.1	40
LPC(18:1)	522.3	184.1	40	LPC(18:1(d7))
LPC(18:2)	520.3	184.1	40	LPC(18:1(d7))
LPC(20:4)	544.3	184.1	40	LPC(18:1(d7))
LPC(22:6)	568.3	184.1	40	LPC(18:1(d7))
LPC(24:0)	608.5	184.1	40	LPC(18:1(d7))
LPC(24:1)	606.5	184.1	40	LPC(18:1(d7))
LPC(26:0)	636.5	104.1	40	LPC(18:1(d7))
LPC(26:1)	634.5	104.1	40	LPC(18:1(d7))
LSM 18:1;O2	465.5	184.1	40	LPC(18:1(d7))
MG(16:0)	348.3	239.3	22	MG(18:1(d7))
MG(16:1)	346.3	237.3	22	MG(18:1(d7))
MG(18:0)	376.3	267.3	22	MG(18:1(d7))
MG(18:1(d7))	381.3	272.5	22	MG(18:1(d7))
MG(18:1)	374.3	265.3	22	MG(18:1(d7))
MG(20:4)	396.3	287.3	22	MG(18:1(d7))
N-Palmitoyl-O-phosphocholineserine	509.5	184.1	40	LPC(18:1(d7))
Oleoylethanolamine	326.3	62.1	23	LPC(18:1(d7))
Palmitoylethanolamine	300.3	62.1	23	LPC(18:1(d7))
PC (34:2) [+OH]	774.6	184.1	40	PC(15:0/18:1(d7))
PC (38:6) [+OH]	822.6	184.1	40	PC(15:0/18:1(d7))
PC (40:6) [+OH]	850.6	184.1	40	PC(15:0/18:1(d7))
PC(15:0/18:1(d7))	754.6	184.1	40
PC(16:0/5:0(CHO))	594.5	184.1	40	LPC(18:1(d7))
PC(16:0/9:0(CHO))	650.4	184.1	40	LPC(18:1(d7))
PC(16:0/9:0(COOH))	666.4	184.1	40	LPC(18:1(d7))
PC(18:0/20:4(OH))	826.6	184.1	40	PC(15:0/18:1(d7))
PC(18:0/20:4(OOH))	842.6	184.1	40	PC(15:0/18:1(d7))
PC(34:1)	760.6	184.1	40	PC(15:0/18:1(d7))
PC(36:1)	788.6	184.1	40	PC(15:0/18:1(d7))
PC(36:2)	786.6	184.1	40	PC(15:0/18:1(d7))
PC(36:4)	782.6	184.1	40	PC(15:0/18:1(d7))
PC(38:4)	810.6	184.1	40	PC(15:0/18:1(d7))
PC(38:6)	806.6	184.1	40	PC(15:0/18:1(d7))
PC(40:5)	836.6	184.1	40	PC(15:0/18:1(d7))
PC(40:6)	834.6	184.1	40	PC(15:0/18:1(d7))
PC(O-16:0/0:0)	482.3	184.1	40	LPC(18:1(d7))
PC(O-16:0/2:0)	524.3	184.2	40	LPC(18:1(d7))
PC(O-18:0/0:0)	510.3	184.1	40	LPC(18:1(d7))
PC(O-18:0/2:0)	552.5	184.1	40	LPC(18:1(d7))
PC(P-16:0/0:0)	480.3	184.1	40	LPC(18:1(d7))
PC(P-18:0/0:0)	508.3	184.1	40	LPC(18:1(d7))
PCp(34:0)	746.6	184.1	40	PC(15:0/18:1(d7))
PCp(34:1)	744.6	184.1	40	PC(15:0/18:1(d7))
PCp(34:2)	742.6	184.1	40	PC(15:0/18:1(d7))
PCp(34:3)	740.6	184.1	40	PC(15:0/18:1(d7))
PCp(36:2)	770.6	184.1	40	PC(15:0/18:1(d7))
PE(15:0/18:1(d7))	711.6	570.5	40
PE(18:0/20:4(OH))	784.5	643.4	40	PE(15:0/18:1(d7))
PE(18:0/20:4(OOH))	800.5	659.4	40	PE(15:0/18:1(d7))
PE(34:1)	718.6	577.6	40	PE(15:0/18:1(d7))
PE(36:1)	746.6	605.5	40	PE(15:0/18:1(d7))
PE(36:2)	744.6	603.5	40	PE(15:0/18:1(d7))
PE(36:4)	740.6	599.5	40	PE(15:0/18:1(d7))
PE(38:4)	768.6	627.5	40	PE(15:0/18:1(d7))
PE(38:5)	766.6	625.5	40	PE(15:0/18:1(d7))
PE(38:6)	764.6	623.5	40	PE(15:0/18:1(d7))
PE(38:6)OH	780.6	639.5	40	PE(15:0/18:1(d7))
PE(40:4)	796.6	655.5	40	PE(15:0/18:1(d7))
PE(40:5)	794.6	653.5	40	PE(15:0/18:1(d7))
PE(40:6)	792.6	651.5	40	PE(15:0/18:1(d7))
PE(40:6)OH	808.6	667.5	40	PE(15:0/18:1(d7))
PE(40:7)	790.6	649.5	40	PE(15:0/18:1(d7))
sitosterol	397.5	161.2	30	CE(18:1(d7))
Sitosterol Ester C16	670.6	397.5	30	CE(18:1(d7))
Sitosterol Ester C18	698.6	397.5	30	CE(18:1(d7))
Sitosterol Ester C18:1	696.6	397.5	30	CE(18:1(d7))
Sitosterol Ester C18:2	694.6	397.5	30	CE(18:1(d7))
Sitosterol Ester C18:3	692.6	397.5	30	CE(18:1(d7))
Sitosterol Ester C20:4	718.6	397.5	30	CE(18:1(d7))
Sitosterol Ester C22:6	742.6	397.5	30	CE(18:1(d7))
sitosterol glucoside C16:0	832.6	397.5	30	CE(18:1(d7))
sitosterol glucoside C18:0	860.6	397.5	30	CE(18:1(d7))
sitosterol glucoside C18:1	858.6	397.5	30	CE(18:1(d7))
sitosterol glucoside C18:2	856.6	397.5	30	CE(18:1(d7))
sitosterol glucoside C18:3	854.6	397.5	30	CE(18:1(d7))
sitosterol glucoside C20:4	880.6	397.5	30	CE(18:1(d7))
sitosterol glucoside C22:6	904.6	397.5	30	CE(18:1(d7))
Sitosteryl hexoside	594.6	397.4	17	CE(18:1(d7))
SM 18:1(4)(d9); OH/18:1	738.7	184.1	40
SM 32:1;O2	675.6	184.1	40	SM 18:1(4)(d9); OH/18:1
SM 34:1;O2	703.6	184.1	40	SM 18:1(4)(d9); OH/18:1
SM 34:2;O2	701.6	184.1	40	SM 18:1(4)(d9); OH/18:1
SM 36:1;O2	731.6	184.1	40	SM 18:1(4)(d9); OH/18:1
SM 36:2;O2	729.6	184.1	40	SM 18:1(4)(d9); OH/18:1
SM 36:3;O2	727.6	184.1	40	SM 18:1(4)(d9); OH/18:1
SM 40:1;O2	787.6	184.1	40	SM 18:1(4)(d9); OH/18:1
SM 41:1;O2	801.7	184.1	40	SM 18:1(4)(d9); OH/18:1
SM 42:1;O2	815.7	184.1	40	SM 18:1(4)(d9); OH/18:1
SM 42:2;O2	813.7	184.1	40	SM 18:1(4)(d9); OH/18:1
SPB 16:1;O2	272.2	254.3	20	SPB 18:1;O2-d7
SPB 17:1;O2	286.2	268.3	20	SPB 18:1;O2-d7
SPB 18:0;O2	302.2	284.3	20	SPB 18:1;O2-d7
SPB 18:1;O2	300.2	282.3	20	SPB 18:1;O2-d7
SPB 18:1;O2_264.3	300.2	264.3	20	SPB 18:1;O2-d7
SPB 18:1;O2-d7	307.3	289	20
SPB 18:2;O2	298.2	280.3	20	SPB 18:1;O2-d7
SPBP 18:0;O2	382.3	284.3	25	SPBP 18:1(4)(d7);OH_289
SPBP 18:1;O2	380.3	264.3	25	SPBP 18:1(4)(d7);OH_289
SPBP 18:1;O2_282	380.3	282.3	25	SPBP 18:1(4)(d7);OH_289
SPBP 18:1(4)(d7);OH	387.3	271.3	25
SPBP 18:1(4)(d7);OH_289	387.3	289.3	25
stigmastanol glucoside	596.6	399.4	30	CE(18:1(d7))
stigmastenol	399.5	135.1	30	CE(18:1(d7))
stigmasterol	395.5	105.2	30	CE(18:1(d7))
stigmasterol glucoside	592.6	395.4	30	CE(18:1(d7))
TG(15:0/18:1(d7)/15:0)	829.8	570.8	40
TG(18:0_36:1)	906.8	605.5	40	TG(15:0/18:1(d7)/15:0)
TG(18:0_36:2)	904.7	603.4	40	TG(15:0/18:1(d7)/15:0)
TG(18:0_36:3)	902.7	601.4	40	TG(15:0/18:1(d7)/15:0)
TG(18:1_34:2)	874.7	575.4	40	TG(15:0/18:1(d7)/15:0)
TG(18:1_34:3)	872.7	573.4	40	TG(15:0/18:1(d7)/15:0)
TG(18:1_34:4)	870.6	571.3	40	TG(15:0/18:1(d7)/15:0)
TG(18:1_36:0)	900.7	601.4	40	TG(15:0/18:1(d7)/15:0)
TG(18:1_38:2)	930.8	631.5	40	TG(15:0/18:1(d7)/15:0)
TG(20:4_32:1)	870.6	549.3	40	TG(15:0/18:1(d7)/15:0)
TG(20:4_34:0)	900.6	579.3	40	TG(15:0/18:1(d7)/15:0)
TG(20:4_34:1)	898.6	577.3	40	TG(15:0/18:1(d7)/15:0)
TG(20:4_34:2)	896.6	575.3	40	TG(15:0/18:1(d7)/15:0)
TG(20:4_34:3)	894.6	573.3	40	TG(15:0/18:1(d7)/15:0)
TG(20:4_36:0)	928.8	607.5	40	TG(15:0/18:1(d7)/15:0)
TG(20:4_36:1)	926.7	605.4	40	TG(15:0/18:1(d7)/15:0)
TG(20:4_36:2)	924.7	603.4	40	TG(15:0/18:1(d7)/15:0)
TG(20:4_36:3)	922.7	601.4	40	TG(15:0/18:1(d7)/15:0)
TG(20:4_36:4)	920.7	599.4	40	TG(15:0/18:1(d7)/15:0)
TG(20:4_36:5)	918.6	597.3	40	TG(15:0/18:1(d7)/15:0)
TG(20:4_38:1)	954.7	633.4	40	TG(15:0/18:1(d7)/15:0)
TG(20:4_38:2)	952.7	631.4	40	TG(15:0/18:1(d7)/15:0)
TG(20:4_38:3)	950.7	629.4	40	TG(15:0/18:1(d7)/15:0)
TG(22:6_36:2)	948.7	603.4	40	TG(15:0/18:1(d7)/15:0)
TG(22:6_36:3)	946.7	601.4	40	TG(15:0/18:1(d7)/15:0)
TG(22:6_36:4)	944.7	599.4	40	TG(15:0/18:1(d7)/15:0)
TG(22:6_38:1)	978.7	633.4	40	TG(15:0/18:1(d7)/15:0)
TG(22:6_38:2)	976.7	631.4	40	TG(15:0/18:1(d7)/15:0)
TG(54:6) [NL-22:6]	896.8	551.5	40	TG(15:0/18:1(d7)/15:0)
TG(54:7) [NL-20:5]	894.8	575.5	40	TG(15:0/18:1(d7)/15:0)
TG(54:7) [NL-22:6]	894.8	549.5	40	TG(15:0/18:1(d7)/15:0)
TG(56:6) [NL-20:4]	924.8	603.5	40	TG(15:0/18:1(d7)/15:0)
TG(56:6) [NL-22:5]	924.8	577.5	40	TG(15:0/18:1(d7)/15:0)
TG(56:7) [NL-20:4]	922.8	601.5	40	TG(15:0/18:1(d7)/15:0)
TG(56:7) [NL-20:5]	922.8	603.5	40	TG(15:0/18:1(d7)/15:0)
TG(56:7) [NL-22:5]	922.8	575.5	40	TG(15:0/18:1(d7)/15:0)
TG(56:7) [NL-22:6]	922.8	577.5	40	TG(15:0/18:1(d7)/15:0)
TG(56:7) [NL-22:6] OH	938.8	577.5	40	TG(15:0/18:1(d7)/15:0)
TG(56:8) [NL-20:4]	920.8	599.5	40	TG(15:0/18:1(d7)/15:0)
TG(56:8) [NL-20:5]	920.8	601.5	40	TG(15:0/18:1(d7)/15:0)
TG(56:8) [NL-22:6]	920.8	575.5	40	TG(15:0/18:1(d7)/15:0)
TG(56:9) [NL-22:6]	918.8	573.5	40	TG(15:0/18:1(d7)/15:0)
TG(O-50:1) [NL-16:0]	836.8	563.5	40	TG(15:0/18:1(d7)/15:0)
TG(O-50:1) [NL-18:1]	836.8	537.5	40	TG(15:0/18:1(d7)/15:0)
TG(O-50:2) [NL-16:1]	834.8	563.5	40	TG(15:0/18:1(d7)/15:0)
TG(O-50:2) [NL-18:1]	834.8	535.5	40	TG(15:0/18:1(d7)/15:0)
TG(O-50:2) [NL-18:2]	834.8	537.5	40	TG(15:0/18:1(d7)/15:0)
TG(O-52:0) [NL-16:0]	866.8	593.5	40	TG(15:0/18:1(d7)/15:0)
TG(O-52:1) [NL-16:0]	864.8	591.5	40	TG(15:0/18:1(d7)/15:0)
TG(O-52:1) [NL-18:1]	864.8	565.5	40	TG(15:0/18:1(d7)/15:0)
TG(O-52:2) [NL-16:0]	862.8	589.5	40	TG(15:0/18:1(d7)/15:0)
TG(O-52:2) [NL-18:1]	862.8	563.5	40	TG(15:0/18:1(d7)/15:0)
TG(O-54:2) [NL-18:1]	890.8	591.5	40	TG(15:0/18:1(d7)/15:0)
TG(O-54:3) [NL-18:1]	888.8	589.5	40	TG(15:0/18:1(d7)/15:0)
TG(O-54:4) [NL-18:2]	886.8	589.5	40	TG(15:0/18:1(d7)/15:0)
