# Supplementary material for: Granulins rescue inflammation, lysosome dysfunction, lipofuscin, and neuropathology in a mouse model of progranulin deficiency
Source: Cell Rep. Author manuscript; Available in PMC 2025 Jan 28. (PMC11773623; doi:10.1016/j.celrep.2024.114985)
Supplement: 4 [file NIHMS2044434-supplement-4.xlsx]

## Sheet: Sheet1
Name	Q1	Q3	CE(V)	Internal Standard
12-HETE	319.2	179.1	-22	12-HETE-d8
12-HETE-d8	327.2	184.1	-22
13-HODE	295.2	195.1	-21	12-HETE-d8
14,15-DiHETE	335.2	207.1	-22	12-HETE-d8
14(15)-EpETE	317.2	207.1	-22	12-HETE-d8
15-deoxy-PGJ2	315.2	271.1	-20	12-HETE-d8
15-HETE	319.2	219.1	-22	15-HETE-d8
15-HETE-d8	327.2	226.1	-22
15-keto PGF2a	351.2	113.1	-35	6k PGF1a-d4
16(17)-EpDPE	343.2	233.2	-22	15-HETE-d8
17-HDoHE	343.2	281.3	-22	15-HETE-d8
17,18-DiHETE	335.2	247.2	-22	15-HETE-d8
17(18)-EpETE	317.2	259.2	-22	15-HETE-d8
5-HEPE	317.2	115.1	-22	5-HETE-d8
5-HETE	319.2	115.1	-21	5-HETE-d8
5-HETE-d8	327.2	116.1	-22
6k PGF1a	369	245	-20	PGF2alpha-d4
6k PGF1a-d4	373	249	-20
6k PGF1a-d4_	373	167	-20
6k-PGF1a*	369	163	-20	PGF2alpha-d4
8-HETE	319.2	155.1	-22	5-HETE-d8
9-HODE	295.2	171.1	-21	5-HETE-d8
Arachidonic acid	303.2	259.1	-19	Arachidonic acid-d8
Arachidonic acid-d8	311.3	267.1	-19
BMP(14:0/14:0)	665.3	227.2	-50
BMP(16:0_18:1)	747.5	255.4	-50	BMP(14:0/14:0)
BMP(16:0_20:4)	769.5	255.4	-50	BMP(14:0/14:0)
BMP(16:0_22:6)	795.5	255.4	-50	BMP(14:0/14:0)
BMP(16:1/16:1)	717.5	253.1	-50	BMP(14:0/14:0)
BMP(18:0_18:1)	775.5	281.4	-50	BMP(14:0/14:0)
BMP(18:0_20:4)	797.5	283.4	-50	BMP(14:0/14:0)
BMP(18:0_22:6)	823.5	283.4	-50	BMP(14:0/14:0)
BMP(18:1/18:1)	773.5	281.3	-50	BMP(14:0/14:0)
BMP(20:4/20:4)	817.5	303.3	-50	BMP(14:0/14:0)
BMP(22:6/22:6)	865.5	327.3	-50	BMP(14:0/14:0)
Cholesterol sulfate	465.3	96.7	-50	Arachidonic acid-d8
CL(14:0/14:0/14:0/14:0)	619.5	227.2	-50
CL(72:6/18:2)	725.7	279.2	-50	CL(14:0/14:0/14:0/14:0)
CL(72:7/18:2)	724.7	279.2	-50	CL(14:0/14:0/14:0/14:0)
CL(72:8-2(OOH)/18:2)	755.7	279.2	-50	CL(14:0/14:0/14:0/14:0)
CL(72:8/18:2)	723.7	279.3	-50	CL(14:0/14:0/14:0/14:0)
CL(74:9/18:2)	736.7	279.2	-50	CL(14:0/14:0/14:0/14:0)
DHA	327.2	229.1	-19	Arachidonic acid-d8
EPA	301.3	257.1	-19	Arachidonic acid-d8
GD1a/b 34:1;O2	903.5	290.1	-50	NeuAcHex2Cer 18:1;O2/18:0(d5)
GD1a/b 36:1;O2	917.5	290.1	-50	NeuAcHex2Cer 18:1;O2/18:0(d5)
GD1a/b 38:1;O2	931.5	290.1	-50	NeuAcHex2Cer 18:1;O2/18:0(d5)
GD3 18:1;O2/18:0(d3)	737.9	290.1	-50
GD3 34:1;O2	720.5	290.1	-50	NeuAcHex2Cer 18:1;O2/18:0(d5)
GD3 36:1;O2	734.5	290.1	-50	NeuAcHex2Cer 18:1;O2/18:0(d5)
GD3 38:1;O2	748.5	290.1	-50	NeuAcHex2Cer 18:1;O2/18:0(d5)
GM1 18:1/17:0	1530.8	290.1	-80
GM1 34:1;O2	1516.7	290.1	-80	NeuAcHex2Cer 18:1;O2/18:0(d5)
GM1 36:1;O2	1544.7	290.1	-80	NeuAcHex2Cer 18:1;O2/18:0(d5)
GM1 38:1;O2	1572.7	290.1	-80	NeuAcHex2Cer 18:1;O2/18:0(d5)
GM2 18:1;O2/18:0(d3)	1385.7	290.1	-80
GM2 34:1;O2	1354.7	290.1	-80	NeuAcHex2Cer 18:1;O2/18:0(d5)
GM2 36:1;O2	1382.7	290.1	-80	NeuAcHex2Cer 18:1;O2/18:0(d5)
GM2 38:1;O2	1410.7	290.1	-80	NeuAcHex2Cer 18:1;O2/18:0(d5)
GM3 18:1;O2/18:0(d5)	1184.8	290.1	-65
GM3 34:1;O2	1151.7	290.1	-65	NeuAcHex2Cer 18:1;O2/18:0(d5)
GM3 36:1;O2	1179.8	290.1	-65	NeuAcHex2Cer 18:1;O2/18:0(d5)
GM3 38:1;O2	1207.8	290.1	-65	NeuAcHex2Cer 18:1;O2/18:0(d5)
GQ1b 34:1;O2	796.5	290.1	-55	NeuAcHex2Cer 18:1;O2/18:0(d5)
GQ1b 36:1;O2	805.4	290.1	-55	NeuAcHex2Cer 18:1;O2/18:0(d5)
GQ1b 38:1;O2	814.4	290.1	-55	NeuAcHex2Cer 18:1;O2/18:0(d5)
GT1a/b 34:1;O2	1049.3	290.1	-35	NeuAcHex2Cer 18:1;O2/18:0(d5)
GT1a/b 36:1;O2	1063.3	290.1	-35	NeuAcHex2Cer 18:1;O2/18:0(d5)
GT1a/b 38:1;O2	1077.3	290.1	-35	NeuAcHex2Cer 18:1;O2/18:0(d5)
Hemi-BMP(14:0/14:0)_14:0	875.5	227.3	-50
Hemi-BMP(18:1/18:1)_16:0	1011.7	281.3	-50	Hemi-BMP(14:0/14:0)_14:0
Hemi-BMP(18:1/18:1)_18:0	1039.7	281.3	-50	Hemi-BMP(14:0/14:0)_14:0
Hemi-BMP(18:1/18:1)_18:1	1037.7	281.3	-50	Hemi-BMP(14:0/14:0)_14:0
Hemi-BMP(20:4/20:4)_16:0	1055.8	303.3	-50	Hemi-BMP(14:0/14:0)_14:0
Hemi-BMP(20:4/20:4)_18:0	1183.8	303.3	-50	Hemi-BMP(14:0/14:0)_14:0
Hemi-BMP(20:4/20:4)_18:1	1181.8	303.3	-50	Hemi-BMP(14:0/14:0)_14:0
Hemi-BMP(20:4/20:4)_20:4	1103.8	303.3	-50	Hemi-BMP(14:0/14:0)_14:0
Hemi-BMP(22:6/22:6)_16:0	1103.7	327.3	-50	Hemi-BMP(14:0/14:0)_14:0
Hemi-BMP(22:6/22:6)_18:0	1131.7	327.3	-50	Hemi-BMP(14:0/14:0)_14:0
Hemi-BMP(22:6/22:6)_18:1	1129.7	327.3	-50	Hemi-BMP(14:0/14:0)_14:0
Linoleic acid	279.2	261.3	-20	Arachidonic acid-d8
Linolenic acid	277.2	277.2	-20	Arachidonic acid-d8
LPA(16:0)	409.3	255.3	-50	LPE(18:1(d7))
LPA(18:0)	423.3	283.3	-50	LPE(18:1(d7))
LPA(18:1)	421.3	281.3	-50	LPE(18:1(d7))
LPE(16:0)	452.2	255.3	-50	LPE(18:1(d7))
LPE(18:0)	480.31	283.3	-50	LPE(18:1(d7))
LPE(18:1(d7))	485.3	288.3	-50
LPEp 18:1(d7)	485.3	196.1	-50
LPEp C16:0	436.3	196.1	-50	LPEp 18:1(d7)
LPEp C18:0	464.3	196.1	-50	LPEp 18:1(d7)
LPEp C18:1	462.3	196.1	-50	LPEp 18:1(d7)
LPG(16:0)	483.3	255.3	-50	LPE(18:1(d7))
LPG(18:0)	511.3	283.3	-50	LPE(18:1(d7))
LPG(18:1)	509.3	281.3	-50	LPE(18:1(d7))
LPG(20:4)	531.3	303.3	-50	LPE(18:1(d7))
LPG(22:6)	555.3	327.3	-50	LPE(18:1(d7))
LPI(16:0)	571.3	241.1	-50	LPE(18:1(d7))
LPI(18:0)	599.3	241.1	-50	LPE(18:1(d7))
LPS(16:0)	496.3	255.3	-50	LPE(18:1(d7))
LPS(18:0)	524.3	283.3	-50	LPE(18:1(d7))
LPS(18:1)	522.3	281.3	-50	LPE(18:1(d7))
LPS(20:4)	544.3	303.3	-50	LPE(18:1(d7))
LPS(22:6)	568.3	327.3	-50	LPE(18:1(d7))
LTB4	335	195	-22	PGE2-d4 (355/193)
Oleic acid	281.2	263.3	-20	Arachidonic acid-d8
PA(15:0/18:1(d7))	666.52	241.3	-50
PA(16:0_18:1)	673.5	255.3	-50	PA(15:0/18:1(d7))
PA(18:0_18:1)	701.5	283.3	-50	PA(15:0/18:1(d7))
PA(18:0_20:4)	723.5	283.3	-50	PA(15:0/18:1(d7))
PA(18:0_22:6)	747.5	283.3	-50	PA(15:0/18:1(d7))
PA(18:1/18:1)	699.5	281.3	-50	PA(15:0/18:1(d7))
PA(20:4/20:4)	743.5	327.3	-50	PA(15:0/18:1(d7))
PA(22:6/22:6)	791.5	327.3	-50	PA(15:0/18:1(d7))
Palmitic acid	255.1	255.2	-20	Arachidonic acid-d8
Palmitoleic acid	253.1	253.3	-20	Arachidonic acid-d8
PE(15:0/18:1(d7))	709.6	241.3	-50	PE(15:0/18:1(d7))
PE(O-16:0/20:4)	724.5	303.2	-50	PE(15:0/18:1(d7))
PE(O-16:0/22:6)	748.5	327.2	-50	PE(15:0/18:1(d7))
PE(O-18:0/20:4)	752.6	303.2	-50	PE(15:0/18:1(d7))
PE(O-18:0/22:6)	776.6	327.2	-50	PE(15:0/18:1(d7))
PE(P-16:0/20:4)	722.6	303.3	-50	PE(15:0/18:1(d7))
PE(P-16:0/20:5)	720.6	301.3	-50	PE(15:0/18:1(d7))
PE(P-16:0/22:4)	750.6	331.3	-50	PE(15:0/18:1(d7))
PE(P-16:0/22:6)	746.6	327.3	-50	PE(15:0/18:1(d7))
PE(P-18:0/18:1)	728.6	281.3	-50	PE(15:0/18:1(d7))
PE(P-18:0/18:2)	726.6	279.2	-50	PE(15:0/18:1(d7))
PE(P-18:0/20:4)	750.6	303.3	-50	PE(15:0/18:1(d7))
PE(P-18:0/20:5)	748.6	301.3	-50	PE(15:0/18:1(d7))
PE(P-18:0/22:6)	774.6	327.3	-50	PE(15:0/18:1(d7))
PE(P-18:0/22:6)OH	790.6	343.3	-50	PE(15:0/18:1(d7))
PE(P-18:1/20:4)	748.5	303.3	-50	PE(15:0/18:1(d7))
PE(P-18:1/22:6)	772.5	327.3	-50	PE(15:0/18:1(d7))
PEth(16:0_18:1)	772.5	255.1	-50	PE(15:0/18:1(d7))
PEth(18:1/18:1)	773.6	281.2	-50	PE(15:0/18:1(d7))
PG(15:0/18:1(d7))	740.55	241.3	-50
PG(16:0_18:1)	747.5	255.3	-50	PG(15:0/18:1(d7))
PG(16:0_20:4)	769.5	255.3	-50	PG(15:0/18:1(d7))
PG(16:0_22:6)	795.5	255.3	-50	PG(15:0/18:1(d7))
PG(18:0_18:1)	775.5	281.3	-50	PG(15:0/18:1(d7))
PG(18:0_20:4)	797.5	283.3	-50	PG(15:0/18:1(d7))
PG(18:0_22:6)	823.5	283.3	-50	PG(15:0/18:1(d7))
PG(18:1/18:1)	773.4	281.4	-50	PG(15:0/18:1(d7))
PGD2	351.2	233.1	-16	PGE2-d4 (355/193)
PGE2	351.2	175.1	-25	PGE2-d4 (355/193)
PGE2 and PGD2	351.2	189.1	-25	PGE2-d4 (355/193)
PGE2-d4 (355/193)	355.2	193.1	-22
PGF2a	353.2	193.1	-34	PGF2alpha-d4
PGF2alpha-d4	357	197	-35
PGJ2	333.2	271.1	-22	PGF2alpha-d4
PI(15:0/18:1(d7))	828.6	241.3	-50
PI(16:0_18:1)	835.6	255.3	-50	PI(15:0/18:1(d7))
PI(16:0_20:4)	857.6	255.3	-50	PI(15:0/18:1(d7))
PI(16:0_22:6)	881.6	255.3	-50	PI(15:0/18:1(d7))
PI(18:0_18:1)	863.6	283.3	-50	PI(15:0/18:1(d7))
PI(18:0_20:4)	885.6	283.3	-50	PI(15:0/18:1(d7))
PI(18:0_22:6)	909.6	283.3	-50	PI(15:0/18:1(d7))
PI(18:1/18:1)	861.6	281.3	-50	PI(15:0/18:1(d7))
PI(20:4/20:4)	905.6	303.3	-50	PI(15:0/18:1(d7))
PS(15:0/18:1(d7))	753.55	241.3	-50
PS(16:0_18:1)	760.6	255.3	-50	PS(15:0/18:1(d7))
PS(16:0_20:4)	782.6	255.3	-50	PS(15:0/18:1(d7))
PS(16:0_22:6)	806.6	255.3	-50	PS(15:0/18:1(d7))
PS(18:0_18:1)	788.6	283.3	-50	PS(15:0/18:1(d7))
PS(18:0_20:4)	810.6	283.3	-50	PS(15:0/18:1(d7))
PS(18:0_22:6)	834.6	283.3	-50	PS(15:0/18:1(d7))
PS(18:1/18:1)	786.6	281.3	-50	PS(15:0/18:1(d7))
PS(22:6/22:6)	878.5	327.3	-50	PS(15:0/18:1(d7))
S(3')Gal-Cer 18:1;3OH/18:0(d3)	809.6	97	-150
S1P	378.3	79.2	-50	S1Pd7
S1Pd7	385.3	79.2	-50
SHex-Cer 34:1;O2	778.5	97	-150	S(3')Gal-Cer 18:1;3OH/18:0(d3)
SHex-Cer 36:1;O2	806.6	97	-150	S(3')Gal-Cer 18:1;3OH/18:0(d3)
SHex-Cer 36:1;O2 (2OH)	822.6	97	-150	S(3')Gal-Cer 18:1;3OH/18:0(d3)
SHex-Cer 42:1;O2	890.7	97	-150	S(3')Gal-Cer 18:1;3OH/18:0(d3)
SHex-Cer 42:1;O2(2OH)	906.7	97	-150	S(3')Gal-Cer 18:1;3OH/18:0(d3)
SHex-Cer 42:2;O2	888.7	97	-150	PI S(3')Gal-Cer 18:1;3OH/18:0(d3)
SHex-Cer 42:2;O2(2OH)	904.7	97	-150	PI S(3')Gal-Cer 18:1;3OH/18:0(d3)
Stearic acid	283.2	265.3	-20	Arachidonic acid-d8
TXB2	369.2	169.1	-22	TXB2-d4
TXB2-d4	373	173	-22
