# Supplementary material for: Granulins rescue inflammation, lysosome dysfunction, lipofuscin, and neuropathology in a mouse model of progranulin deficiency
Source: Cell Rep. Author manuscript; Available in PMC 2025 Jan 28. (PMC11773623; doi:10.1016/j.celrep.2024.114985)
Supplement: 5 [file NIHMS2044434-supplement-5.xlsx]

## Sheet: Sheet1
Name	Q1	Q3	CE(V)	Internal Standard
1-Methylhistidine	170	124	20	6C13-Phenylalanine
1-Methylnicotinamide	137	94	20	6C13-Phenylalanine
1-Methylxanthine	167	110	30	6C13-Phenylalanine
1-Methylxanthosine	299	187.1	30	6C13-Phenylalanine
2-Aminobenzoic acid	138.1	92	20	6C13-Phenylalanine
3-Hydroxy-N6,N6,N6-Trimethyllysine	205.16	128.1	25	6C13-Phenylalanine
3-Hydroxybutyric acid	105	87	20	6C13-Phenylalanine
3-Hydroxykynurenine	225.1	179.1	15	6C13-Phenylalanine
3-Hydroxytyrosol	137.1	119	20	6C13-Phenylalanine
3-Methoxytyramine	168.1	151.1	25	6C13-Phenylalanine
3-Methoxytyrosine	212.1	166.1	20	6C13-Phenylalanine
3-Methylxanthine	167	69	30	6C13-Phenylalanine
3-Methylxanthosine	299.1	187.1	30	6C13-Phenylalanine
4-Hydroxyproline	132	68.1	20	6C13-Phenylalanine
4-Trimethylammoniobutanal	130.12	71.05	20	6C13-Phenylalanine
5-Glutamylalanine	219.1	90.1	12	6C13-Phenylalanine
5-Hydroxyindoleacetic acid	192.07	146.1	20	6C13-Phenylalanine
5-Hydroxytryptophan	221.11	175	20	6C13-Phenylalanine
5'-Methylthioadenosine	298	136	20	6C13-Phenylalanine
6-Aminouracil	128	85	19	6C13-Phenylalanine
6C13-Phenylalanine	172.1	126.1	18
6C13-Tyrosine	188.1	142.1	24
7-alpha-Hydroxy-3-oxo-4-cholestenoate	431.32	395.3	15	6C13-Phenylalanine
7-Methylguanine	166.11	124.1	25	6C13-Phenylalanine
7-Methylguanosine	298	166	20	6C13-Phenylalanine
7-Methylxanthine	167.1	69	30	6C13-Phenylalanine
7-Methylxanthosine	299.2	167.1	30	6C13-Phenylalanine
8-Hydroxy-deoxyguanosine	284.1	140	20	6C13-Phenylalanine
8-Hydroxyguanosine	300	168	20	6C13-Phenylalanine
9-Hexadecenoylcarnitine	398.3	85	35	Isovalerylcarnitine-d3
Acetylcarnitine	204.1	85	25	Acetylcarnitine-d3
Acetylcarnitine-d3	207.14	85	25
Adenine	136.1	119	30	6C13-Phenylalanine
Adenosine	268.15	136.1	27	6C13-Phenylalanine
Adenosine diphosphate ribose	560.1	136.1	30	6C13-Phenylalanine
Adenosylcobalamin	801.5	676.3	31	6C13-Phenylalanine
AICA-riboside	259	110	20	6C13-Phenylalanine
Alanine	90.1	44.2	20	Alanine-d4
Alanine-d4	94.08	48.1	25
Allantoin	159.1	116	25	6C13-Phenylalanine
Alpha-Tocopherol	431.4	165.1	20	6C13-Phenylalanine
Anserine	241.2	109.2	25	Anserine-d4
Anserine-d4	245.2	109.2	25
Arabitol	153.1	153.1	10	6C13-Phenylalanine
Arginine	175.12	70	27	Arginine-d4C13
Arginine-d4C13	180.1	75	27
Ascorbate	177	95	20	6C13-Phenylalanine
Asparagine	133.06	74.02	15	Aspartic acid-d3
Aspartic acid	134.04	74.02	18	Aspartic acid-d3
Aspartic acid-d3	137.04	75.02	18
Asymmetric dimethylarginine	203.15	70.3	40	Arginine-d4C13
Betaine	118.1	59.1	20	6C13-Phenylalanine
Bilirubin	585.3	299.1	20	6C13-Phenylalanine
Butyrobetaine	146.1	87	20	6C13-Phenylalanine
Butyrylcarnitine	232.2	85	30	Butyrylcarnitine-d3
Butyrylcarnitine-d3	235.16	85	30
Cadaverine	102.9	86.1	14	6C13-Phenylalanine
cADPRibose	542.1	136.1	30	6C13-Phenylalanine
Caffeine	195.1	138	20	6C13-Phenylalanine
Capsaicin	306.2	137.1	20	6C13-Phenylalanine
Carnitine	162.1	103.05	20	Carnitine-d9
Carnitine-d9	171.16	85	20
Carnosine	227.2	110.1	28	Carnosine-d4
Carnosine-d4	231.1	110.1	25
Choline	104	60	21	6C13-Phenylalanine
Citrulline	176.1	113.1	12	Citrulline-d2
Citrulline-d2	178.11	115.1	12
Cotinine	177.1	80	32	6C13-Phenylalanine
Creatine	132	90	18	6C13-Phenylalanine
Creatinine	114	44.1	22	6C13-Phenylalanine
Creatinine-d3	117	86	15
Curcumin	369	177	30	6C13-Phenylalanine
Cyanocobalamin	678.5	997.5	28	6C13-Phenylalanine
Cystathionine	223.1	134	15	6C13-Phenylalanine
Cysteine	122.03	76.02	15	6C13-Phenylalanine
Cysteinylglycine	179.1	162.2	15	6C13-Phenylalanine
Cystine	241	74	25	6C13-Phenylalanine
Cytosine	112.1	94.9	25	6C13-Phenylalanine
Decanoylcarnitine	316.2	85	35	Octanoylcarnitine-d3
Demethoxycurcumin	339.1	255.2	25	6C13-Phenylalanine
Deoxyadenosine	252.1	136	20	6C13-Phenylalanine
Deoxyguanosine	268.1	152	20	6C13-Phenylalanine
Deoxyinosine	253	137	20	6C13-Phenylalanine
Dimethylethanolamine	90	72	15	6C13-Phenylalanine
Dimethylglycine	104.02	58	21	6C13-Phenylalanine
Dodecanoylcarnitine	343.3	85	30	Octanoylcarnitine-d3
Dopa	198	152	20	Alanine-d4
Dopamine	154	137	13	Alanine-d4
Dopamine 3-o-sulfate	234	137.1	15	Alanine-d4
Dopamine 4-o-sulfate	234.1	137.2	15	Alanine-d4
Epinephrine	166	107	20	6C13-Phenylalanine
Ergothioneine	230.1	127	22	6C13-Phenylalanine
Ethanolamine	62	44.2	12	6C13-Phenylalanine
Formylanthranilic acid	166	120	16	6C13-Phenylalanine
Gamma-Aminobutyric acid	104.1	87	13	6C13-Phenylalanine
Gamma-Glutamylcysteine	251.1	122.02	15	6C13-Phenylalanine
Glucosamine	180	162	20	6C13-Phenylalanine
Glucose	202.8	202.8	10	6C13-Phenylalanine
Glutamic acid	148.06	84.04	20	Glutamic acid-d3
Glutamic acid-d3	151	133.1	20
Glutamine	147.08	84	15	Glutamic acid-d3
Glutathione	308.1	179.1	17	6C13-Phenylalanine
Glutathione disulfide	613.2	355.1	25	6C13-Phenylalanine
Glycerophosphocholine	258.1	104	16	6C13-Phenylalanine
Glycine	76.04	30	25	N15C13-Glycine
Guanine	152.2	110	20	6C13-Phenylalanine
Guanosine	284.1	152	20	6C13-Phenylalanine
Hexanoylcarnitine	260.2	85	35	Isovalerylcarnitine-d3
Histamine	112.09	95	20	6C13-Phenylalanine
Histidine	156.08	110.07	16	Arginine-d4C13
Homocarnosine	241.1	110.1	25	6C13-Phenylalanine
Homocysteine	136.12	90.1	17	6C13-Phenylalanine
Homoserine	120.15	56.2	24	6C13-Phenylalanine
Hydroxybutyrylcarnitine	248.2	85	30	Propionylcartinine-d3
Hydroxyhexanoylcarnitine	276.2	85	30	Propionylcartinine-d3
Hydroxyisovaleroyl carnitine	262.2	85	30	Propionylcartinine-d3
Hydroxypropionylcarnitine	234.1	85	30	Propionylcartinine-d3
Hypoxanthine	137.2	118.8	20	6C13-Phenylalanine
Imidazoleacetic acid	127	81	20	6C13-Phenylalanine
Indole	118	91	20	6C13-Phenylalanine
Inosine	269.1	137.01	20	6C13-Phenylalanine
Isovalerylcarnitine	246.2	85	33	Isovalerylcarnitine-d3
Isovalerylcarnitine-d3	255.2	85	30
Kynurenic acid	190.05	116	36	6C13-Phenylalanine
Kynurenine	209	146	25	6C13-Phenylalanine
Leucine	132.1	86.01	15	Leucine-d3
Isoleucine	132.1	86.01	15	Leucine-d3
Leucine-d3	135.1	89.1	15
Linoleyl carnitine	424.3	85	45	Palmitoylcarnitine-d3
LPC(18:1(d7))	529.3	184.1	40
Lysine	147.11	84	20	Arginine-d4C13
Mannitol	183	69	20	6C13-Phenylalanine
Mannose	202.81	202.81	15	6C13-Phenylalanine
Melatonin	233.1	174.1	20	6C13-Phenylalanine
Methionine	150.06	104.05	10	Methionine-d3
Methionine S-oxide	166.05	74.02	20	Methionine-d3
Methionine-d3	153.07	107	20
Methylcobalamin	673	971.5	42	6C13-Phenylalanine
Myristoylcarnitine	372	85	40	Myristoylcarnitine-d9
Myristoylcarnitine-d9	381.36	85	35
N-Acetylalanine	160.1	72.1	18	6C13-Phenylalanine
N-Acetylaspartic acid	176.06	176.06	10	6C13-Phenylalanine
N-Acetylcysteine	163	121.2	15	6C13-Phenylalanine
N-Acetylglutamic acid	189	130	20	6C13-Phenylalanine
N-Acetylneuraminic acid	310.1	274	15	6C13-Phenylalanine
N-Acetylputrescine	131.1	114	12	6C13-Phenylalanine
N-Acetylserine	148	106	14	6C13-Phenylalanine
N-Alpha-acetyllysine	189	84	18	6C13-Phenylalanine
N,N'-Bis(gamma-glutamyl)cystine	499.1	453.1	15	6C13-Phenylalanine
N1-Acetylspermidine	188.2	171	19	6C13-Phenylalanine
N1-Acetylspermine	245.2	100.1	22	6C13-Phenylalanine
N1-N12-Diacetylspermine	287.2	100.1	22	6C13-Phenylalanine
N1-N8-Diacetylspermidine	230.5	100.2	19	6C13-Phenylalanine
N15C13-Glycine	78.04	32	25
N6,N6,N6-Trimethyllysine	189.16	84.08	20	6C13-Phenylalanine
NAD	664.1	428.2	24	6C13-Phenylalanine
Niacinamide	123.06	80	24	6C13-Phenylalanine
Nicotinamide mononucleotide	335.2	123.1	30	6C13-Phenylalanine
Nicotinamide riboside	255	123	30	6C13-Phenylalanine
Nicotinic acid	124.1	78	30	6C13-Phenylalanine
Nitrotyrosine	227.1	210	12	6C13-Phenylalanine
Nonanoylcarnitine	302.2	85	30	Octanoylcarnitine-d3
Norepinephrine	152	107	15	6C13-Phenylalanine
Octanoylcarnitine	288.2	85	33	Octanoylcarnitine-d3
Octanoylcarnitine-d3	291.2	85	33
Ornithine	133	70	15	Ornithine-d2
Ornithine-d2	135.1	117.2	15
Palmitoylcarnitine	400	85	40	Palmitoylcarnitine-d3
Palmitoylcarnitine-d3	403.35	85	40
Paraxanthine	181.1	124	24	6C13-Phenylalanine
Phenylalanine	166.09	120.08	18	6C13-Phenylalanine
Piperanine	288.2	135.2	33	6C13-Phenylalanine
Piperine	286.1	201.1	20	6C13-Phenylalanine
Pipernonaline	342.1	229.2	23	6C13-Phenylalanine
Piperyline	272.2	201.1	28	6C13-Phenylalanine
Proline	116	70.1	20	6C13-Phenylalanine
Propionylcarnitine	218.1	85	20	Propionylcartinine-d3
Propionylcartinine-d3	221.15	85	20
Putrescine	89	72	20	6C13-Phenylalanine
Pyridoxamine	169	152	20	6C13-Phenylalanine
Pyroglutamic acid	130	84	15	6C13-Phenylalanine
S-Adenosylhomocysteine	385.1	136	20	Methionine-d3
S-Adenosylmethionine	399	250	21	Methionine-d3
Sarcosine	90.04	44.1	20	6C13-Phenylalanine
Serine	106	60	16	6C13-Phenylalanine
Serotonin	177	160	15	6C13-Phenylalanine
SPB 18:1;O2-d7	307.326	289	20
Spermidine	146.16	72	17	6C13-Phenylalanine
Spermine	203.1	129.1	15	6C13-Phenylalanine
Stearoylcarnitine	428.4	85	35	Palmitoylcarnitine-d3
Sucrose	364.8	202.8	35	6C13-Phenylalanine
Taurine	126.02	80	25	6C13-Phenylalanine
Tetrahydrocurcumin	355	137.1	24	6C13-Phenylalanine
Theobromine	181	138.3	25	6C13-Phenylalanine
Theophylline	181.13	124	20	6C13-Phenylalanine
Thiamine	265	122	25	6C13-Phenylalanine
Threonine	120	74	13	6C13-Phenylalanine
Trigonelline	138.1	94.1	20	6C13-Phenylalanine
Trimethylamine-N-oxide	76.08	58.07	20	6C13-Phenylalanine
Tryptophan	205.01	146.06	20	6C13-Phenylalanine
Tyrosine	182.1	136	15	6C13-Tyrosine
Uracil	113	70	23	6C13-Phenylalanine
Ureidopropionic acid	133	115	20	6C13-Phenylalanine
Uric acid	169.1	141	20	6C13-Phenylalanine
Uridine	245	113	18	6C13-Phenylalanine
Valerobetaine	160	101.1	21	6C13-Phenylalanine
Valine	118.09	55	20	Valine-d8
Valine-d8	126	80.1	20
Xanthine	153	110	20	6C13-Phenylalanine
Xanthosine	285	153	20	6C13-Phenylalanine
