# Supplementary material for: Granulins rescue inflammation, lysosome dysfunction, lipofuscin, and neuropathology in a mouse model of progranulin deficiency
Source: Cell Rep. Author manuscript; Available in PMC 2025 Jan 28. (PMC11773623; doi:10.1016/j.celrep.2024.114985)
Supplement: 6 [file NIHMS2044434-supplement-6.xlsx]

## Sheet: Sheet1
Name	Q1	Q3	CE(V)	Internal Standard
Campesterol glucoside	580.6	383.4	30	Glc-Cer 18:1(d5);O2/18:0
Cholesteryl glucoside	566.6	369.3	30	Glc-Cer 18:1(d5);O2/18:0
Gal-Cer 18:1;O2/15:0	686.3	264.3	45
Galactosylsphingosine d16:1	434.2	254.3	30	Glucosylsphingosine(d5)
Galactosylsphingosine d18:0	464.2	284.3	30	Glucosylsphingosine(d5)
Galactosylsphingosine d18:1	462.2	282.3	30	Glucosylsphingosine(d5)
Galactosylsphingosine d18:2	460.2	280.3	30	Glucosylsphingosine(d5)
Galactosylsphingosine d20:1	490.2	310.3	30	Glucosylsphingosine(d5)
Glc-Cer 18:1;O2/16:0 (d3)	703.6	264.3	45
Glc-Cer 18:1;O2/160	700.6	264.3	45	Glc-Cer 18:1(d5);O2/18:0
Glc-Cer 18:1;O2/18:0	728.6	264.3	45	Glc-Cer 18:1(d5);O2/18:0
Glc-Cer 18:1;O2/20:0	756.6	264.3	45	Glc-Cer 18:1(d5);O2/18:0
Glc-Cer 18:1;O2/22:0	784.7	264.3	45	Glc-Cer 18:1(d5);O2/18:0
Glc-Cer 18:1;O2/22:1	782.7	264.3	45	Glc-Cer 18:1(d5);O2/18:0
Glc-Cer 18:1;O2/23:0	798.8	264.3	45	Glc-Cer 18:1(d5);O2/18:0
Glc-Cer 18:1;O2/24:0	812.7	264.3	45	Glc-Cer 18:1(d5);O2/18:0
Glc-Cer 18:1;O2/24:1	810.7	264.3	45	Glc-Cer 18:1(d5);O2/18:0
Glc-Cer 18:1(d5);O2/18:0	733.6	269.3	45
Glc-Cer 18:2;O2/16:0	698.6	262.3	45	Glc-Cer 18:1(d5);O2/18:0
Glc-Cer 18:2;O2/18:0	726.6	262.3	45	Glc-Cer 18:1(d5);O2/18:0
Glucosylsphingosine d16:1	434.2	254.3	30	Glucosylsphingosine(d5)
Glucosylsphingosine d18:0	464.2	284.3	30	Glucosylsphingosine(d5)
Glucosylsphingosine d18:1	462.2	282.3	30	Glucosylsphingosine(d5)
Glucosylsphingosine d18:2	460.2	280.3	30	Glucosylsphingosine(d5)
Glucosylsphingosine d20:1	490.2	310.3	30	Glucosylsphingosine(d5)
Glucosylsphingosine(d5)	467.2	287.3	30	Glucosylsphingosine(d5)
Lactosylsphingosine d16:1	596.4	236.3	30	Glucosylsphingosine(d5)
Lactosylsphingosine d18:1	624.4	264.3	30	Glucosylsphingosine(d5)
Lactosylsphingosine d18:2	622.4	262.3	30	Glucosylsphingosine(d5)
Lactosylsphingosine d20:1	652.4	292.3	30	Glucosylsphingosine(d5)
Sitosteryl glucoside	594.6	397.4	30	Glc-Cer 18:1(d5);O2/18:0
SPB 16:1;O2	272.3	254.279	25	SPB 18:1;O2-d7
SPB 18:0;O2	302.29	284.279	25	SPB 18:1;O2-d7
SPB 18:1;O2	300.29	282.279	25	SPB 18:1;O2-d7
SPB 18:1;O2-d7	307.326	289	25
SPB 18:2;O2	298.29	280.279	25	SPB 18:1;O2-d7
SPB 20:1;O2	328.29	310.279	25	SPB 18:1;O2-d7
SPBP 18:0;O2	382.3	284.3	25	SPBP 18:1(4)(d7);OH
SPBP 18:1;O2	380.3	264.3	25	SPBP 18:1(4)(d7);OH
SPBP 18:1;O2_282	380.3	282.3	25	SPBP 18:1(4)(d7);OH_289
SPBP 18:1(4)(d7);OH	387.3	271.3	25
SPBP 18:1(4)(d7);OH_289	387.3	289.3	25
