# Supplementary material for: Granulins rescue inflammation, lysosome dysfunction, lipofuscin, and neuropathology in a mouse model of progranulin deficiency
Source: Cell Rep. Author manuscript; Available in PMC 2025 Jan 28. (PMC11773623; doi:10.1016/j.celrep.2024.114985)
Supplement: 7 [file NIHMS2044434-supplement-7.xlsx]

## Sheet: Lipidomics&Metabolomics_raw_dat
Sample Name	Group ID	Anserine	Carnosine	Homocarnosine	9-Hexadecenoylcarnitine	Acetylcarnitine	Butyrylcarnitine	Carnitine	Decanoylcarnitine	Dodecanoylcarnitine	Hexanoylcarnitine	Hydroxybutyrylcarnitine	Hydroxyhexanoylcarnitine	Hydroxyisovaleroyl carnitine	Hydroxypropionylcarnitine	Isovalerylcarnitine	Linoleyl carnitine	Myristoylcarnitine	Nonanoylcarnitine	Octanoylcarnitine	Palmitoylcarnitine	Propionylcarnitine	Alanine	Arginine	Asparagine	Aspartic acid	Asymmetric dimethylarginine	Citrulline	Creatinine	Cysteine	Glutamic acid	Glutamine	Glycine	Histidine	Homoserine	Isoleucine	Leucine	Lysine	Methionine	Ornithine	Phenylalanine	Piperanine	Proline	Serine	Threonine	Tryptophan	Tyrosine	Valine	Kynurenine
4	KO_GFP	0.0411092	2.47009	0.901751	0.0583849	7.10033	0.948774	13.4474	0.0401861	N/A	0.0427789	0.314512	0.00513381	0.534045	N/A	0.521307	0.262212	0.482987	0.001913	0.000897429	1.18686	0.814441	N/A	0.951366	0.938731	28.198	0.395946	0.0676475	0.015451	N/A	416.836	70.5488	N/A	1.95132	0.0039648	0.18398	0.46234	0.219371	0.531879	N/A	0.40026	9.08e-05	0.0827981	0.000580024	0.0114826	0.888175	0.747261	0.043583	0.000575065
10	KO_GFP	0.021741	1.04603	0.519981	0.0290913	4.34352	0.298342	16.2638	0.00148768	N/A	0.0479425	0.1194	0.00764839	0.395757	N/A	0.224192	0.10288	0.358391	0.00315807	0.00421611	0.554911	0.725597	N/A	1.28185	1.08452	21.6214	0.595791	0.0851387	0.0128638	N/A	380.951	68.0456	N/A	2.27332	0.00315522	0.362874	0.867323	0.224666	0.597971	N/A	0.637123	0.000884171	0.105008	0.000557223	0.0080462	0.191515	0.833204	0.056652	0.000571916
12	KO_GFP	0.029297	0.89583	0.754672	0.0689979	8.87756	0.756633	14.8248	0.00534725	N/A	0.106579	0.549774	0.0170867	0.531071	N/A	0.431831	0.528521	0.536622	0.0386468	0.00637173	0.964758	0.751957	N/A	1.17388	1.34691	42.1866	0.627313	0.112797	0.0111207	N/A	480.726	91.5093	N/A	1.98765	0.00353178	0.243531	0.669796	0.201655	0.490778	N/A	0.526791	0.000800321	0.0778035	0.000228418	0.00887605	0.43277	0.776711	0.0418047	0.00107554
19	KO_GFP	0.0151027	0.564853	0.406084	0.055219	8.38853	0.765902	16.164	0.00541923	N/A	0.093549	0.340383	0.0170789	0.525777	N/A	0.518488	0.399433	0.621566	0.00637934	0.00651614	1.14702	0.874652	N/A	1.94008	1.9495	51.0093	1.06263	0.102579	0.0073752	N/A	467.148	72.4956	N/A	3.2847	0.00305827	0.217913	0.624734	0.261282	0.707908	N/A	0.532201	0.000841732	0.0674691	0.000413217	0.00884167	0.266798	1.12723	0.0378396	0.000751088
21	KO_GFP	0.015433	1.1623	0.379037	0.0635136	9.13581	1.84571	18.0049	0.01552	N/A	0.267888	0.448519	0.0219005	0.605852	N/A	0.756904	0.490573	0.518831	0.00512078	0.0154749	1.20867	1.52771	N/A	1.84536	1.3095	32.638	1.35613	0.103771	0.0094549	N/A	626.265	92.4165	N/A	3.26964	0.00339454	0.186137	0.504226	0.411006	0.754675	N/A	0.603364	0.00109008	0.0812253	0.000266108	0.0102761	0.290912	1.24162	0.0441934	0.0015739
8	KO_hGRN2	0.0257764	0.898499	0.717128	0.0494951	8.87145	1.49106	16.5984	0.0240978	N/A	0.153703	0.693248	0.0161404	0.596136	N/A	0.43868	0.392631	0.593268	0.0078587	0.0125262	1.04189	1.15261	N/A	1.74898	1.42968	36.9335	0.665662	0.202817	0.0157781	N/A	528.71	111.429	N/A	2.21991	0.0049748	0.226951	0.585538	0.294094	0.854613	N/A	0.644721	0.00122639	0.0952793	0.000618439	0.0128071	0.449871	1.16232	0.0659405	0.0009908
13	KO_hGRN2	0.0125884	0.445153	0.291673	0.0365257	5.79866	1.00068	14.0959	0.0110761	N/A	0.151365	0.465442	0.0132824	0.400883	N/A	0.555166	0.383563	0.343273	0.00610248	0.012444	0.758636	0.78972	N/A	1.20214	1.94878	39.8793	0.774496	0.123527	0.0125642	N/A	471.827	84.9069	N/A	2.23462	0.00363	0.197061	0.571048	0.20311	0.671574	N/A	0.525862	0.000776042	0.0748854	0.000250023	0.00911518	0.232461	0.860926	0.045716	0.00102458
16	KO_hGRN2	0.0152496	0.580496	0.392671	0.0543869	6.86469	0.750121	13.809	0.00676251	N/A	0.0941162	0.537748	0.015695	0.420636	N/A	0.321032	0.255925	0.470306	0.00162945	0.00416158	0.640207	0.954495	N/A	1.13893	1.36158	32.5086	0.616456	0.106942	0.00801046	N/A	490.602	78.8782	N/A	1.839	0.00282948	0.216195	0.596951	0.161044	0.597267	N/A	0.622736	0.000880633	0.0799356	0.000480379	0.00808542	0.323017	0.921901	0.0355321	0.00134496
20	KO_hGRN2	0.0170957	0.473919	0.397767	0.0350495	8.1122	1.04429	15.6277	0.00623695	N/A	0.12421	0.777918	0.013575	0.502631	N/A	0.345769	0.350956	0.372827	0.00625114	0.00778758	0.744765	1.38996	N/A	1.2361	2.15331	45.4453	0.725953	0.123327	0.00887045	N/A	496.015	71.1013	N/A	1.80904	0.0032082	0.230048	0.625496	0.175311	0.742189	N/A	0.688136	0.00071947	0.0843352	0.000303786	0.00844316	0.269885	1.03001	0.0504388	0.000802492
24	KO_hGRN2	0.0147432	0.485028	0.31389	0.0289859	6.54973	0.731517	15.0481	0.00516291	N/A	0.108464	0.697208	0.0152851	0.420248	N/A	0.332493	0.300929	0.39017	0.00918213	0.0031729	1.00712	0.921748	N/A	1.68655	1.443	33.7643	0.907535	0.0950237	0.00697689	N/A	443.891	66.5576	N/A	2.32434	0.00304192	0.221362	0.601952	0.191923	0.677513	N/A	0.627371	0.000617119	0.0793027	0.000461738	0.00792638	0.229199	0.935836	0.0386092	0.00109153
1	KO_hGRN4	0.0247885	0.947305	1.0706	0.0594356	5.67863	0.894181	13.4379	0.0233147	N/A	0.0784607	0.987954	0.0181114	0.513811	N/A	0.22035	0.234976	0.595228	0.0106344	0.00684433	0.832417	1.57746	N/A	1.23958	1.52626	37.8947	0.360198	0.0849404	0.0226741	N/A	513.546	85.0989	N/A	1.58878	0.00362415	0.234223	0.529268	0.171106	0.455169	N/A	0.434612	0.000789314	0.0709629	0.000470353	0.00938964	0.427039	0.730051	0.0363272	0.000520092
6	KO_hGRN4	0.0274472	0.972343	0.812929	0.0626388	7.16905	1.07286	15.2262	0.0183212	N/A	0.122555	0.944411	0.0186557	0.497497	N/A	0.213119	0.30497	0.559482	0.00448181	0.00849412	0.850124	1.56354	N/A	1.78428	1.5338	33.3878	0.538099	0.100241	0.0178649	N/A	456.17	77.0167	N/A	2.01497	0.00314775	0.264305	0.637101	0.197353	0.573796	N/A	0.586218	0.000808365	0.0850775	0.000375635	0.00892723	0.38592	0.974998	0.0588864	0.000878618
11	KO_hGRN4	0.0177171	0.872967	0.627955	0.0588351	8.13601	1.01626	15.2933	0.0127036	N/A	0.173653	0.914357	0.0229368	0.482775	N/A	0.173825	0.212167	0.487551	0.00869991	0.00871187	1.02193	1.63993	N/A	1.47665	1.93405	44.2664	0.653011	0.0981872	0.01299	N/A	538.045	70.3838	N/A	2.03523	0.00305572	0.231952	0.77407	0.204667	0.74363	N/A	0.503405	0.000838293	0.0787658	0.000298157	0.00836384	0.282689	1.169	0.0498444	0.000930868
18	KO_hGRN4	0.011252	0.442594	0.319975	0.0349598	7.04209	0.959423	15.7256	0.00541057	N/A	0.119575	0.761093	0.0153832	0.454833	N/A	0.240337	0.249883	0.58842	0.0122198	0.00678708	1.27266	1.29633	N/A	1.41687	1.68247	38.3303	0.896144	0.09207	0.00870209	N/A	419.178	80.9297	N/A	2.56582	0.00278057	0.240248	0.608968	0.236331	0.412391	N/A	0.532171	0.000874042	0.0722842	0.000540293	0.00746616	0.233407	0.695866	0.0499442	0.00101968
25	KO_hGRN4	0.007665	0.234837	0.251223	0.0324446	5.0317	0.829073	12.66	0.0076666	N/A	0.145785	0.491379	0.0122303	0.320824	N/A	0.268307	0.27686	0.448979	0.00261109	0.00837985	0.698356	1.14626	N/A	1.03448	11.4555	473.747	0.806954	0.0758496	0.00578356	N/A	341.401	57.9188	N/A	1.78813	0.00212395	0.213296	0.504537	0.168329	0.37832	N/A	0.430179	0.000612735	0.0530912	0.000355301	0.00527695	0.163183	0.775113	0.0400178	0.00123036
2	KO_hPGRN	0.0293362	1.28839	0.980791	0.0529152	6.68633	0.629663	13.9957	0.0120428	N/A	0.0409529	0.667994	0.0122145	0.514815	N/A	0.303198	0.304139	0.574557	0.00888839	0.00456872	0.805543	0.892469	N/A	1.15808	1.26565	28.8445	0.375981	0.0629315	0.0243048	N/A	456.891	68.8816	N/A	2.19555	0.00411043	0.219425	0.449907	0.193121	0.561369	N/A	0.428749	0.000574122	0.0746692	0.000453457	0.00983231	0.460872	0.706756	0.0379839	0.000558954
3	KO_hPGRN	0.0263657	1.69155	0.708088	0.105431	7.1799	0.776916	13.9963	0.0124835	N/A	0.0750293	0.241475	0.0075247	0.43926	N/A	0.565206	0.397179	0.612354	0.0082854	0.00442722	1.00719	0.742247	N/A	0.979964	1.41085	35.7458	0.32242	0.108318	0.0181275	N/A	486.126	85.0161	N/A	1.61527	0.00355673	0.147986	0.383043	0.214433	0.614771	N/A	0.382022	0.00104401	0.0698995	0.000584536	0.0101439	0.458666	0.786461	0.0332492	0.00106039
9	KO_hPGRN	0.0351434	1.10764	0.698568	0.0816371	11.2955	1.75114	19.0791	0.0234669	N/A	0.187769	1.05646	0.0245175	0.854085	N/A	0.787652	0.512589	0.75529	0.0111555	0.0114412	1.05379	1.8061	N/A	0.995808	1.53026	37.5416	0.696625	0.127893	0.0130175	N/A	457.559	100.745	N/A	3.06983	0.00345606	0.239226	0.59078	0.218948	0.675685	N/A	0.855858	0.000961976	0.0864975	0.000347364	0.00865169	0.548457	1.50406	0.049897	0.000973106
14	KO_hPGRN	0.0163384	0.578216	0.405454	0.0534912	9.77381	1.29627	17.241	0.0129331	N/A	0.115896	0.28383	0.0154697	0.564365	N/A	0.497358	0.494592	0.698493	0.00939873	0.0095011	0.969772	1.17064	N/A	1.21942	1.06431	32.1281	0.778223	0.0823641	0.0116203	N/A	499.115	77.5585	N/A	2.22465	0.00308254	0.178268	0.43075	0.217801	0.568666	N/A	0.473753	0.000652564	0.0656366	0.000431737	0.00743381	0.451369	0.898936	0.0469667	0.000776192
22	KO_hPGRN	0.0109717	0.470862	0.392788	0.0568165	6.86053	0.661822	15.5286	0.00780165	N/A	0.0790166	0.552156	0.0149776	0.485112	N/A	0.284201	0.410283	0.625092	0.00841423	0.00502231	1.09497	0.865949	N/A	1.14652	0.939455	28.5989	0.59477	0.0983684	0.00796455	N/A	473.777	80.9649	N/A	1.68817	0.00309278	0.239142	0.638053	0.20651	0.50743	N/A	0.569301	0.000852129	0.0770341	0.000179671	0.00767708	0.226817	0.893241	0.0444368	0.000665879
5	WT_GFP	0.0269098	0.89948	0.677682	0.0838753	7.44274	1.17761	15.9941	0.0119266	N/A	0.102674	0.520491	0.0138828	0.601332	N/A	0.571886	0.402186	0.535445	0.00410779	0.00682488	1.06712	1.42076	N/A	1.30097	1.44801	29.8445	0.561086	0.101587	0.0176774	N/A	451.811	73.2143	N/A	1.87402	0.00397327	0.2027	0.527749	0.206265	0.633547	N/A	0.452341	0.00124074	0.077534	0.000645061	0.00958936	0.421416	0.896311	0.0368553	0.000462209
7	WT_GFP	0.0399273	2.46594	1.32212	0.212364	8.49646	1.80418	18.5119	0.0390397	N/A	0.289059	0.604934	0.0182866	0.770479	N/A	1.15636	1.02061	0.770997	0.0108327	0.0198055	1.81607	1.1462	N/A	2.12088	2.08231	62.9527	0.647546	0.094756	0.0208239	N/A	653.334	103.747	N/A	3.40828	0.00584844	0.244806	0.666563	0.309451	0.816218	N/A	0.717123	0.00119621	0.0965364	0.00044575	0.0157046	0.426142	1.16898	0.0658298	0.00133929
15	WT_GFP	0.0185571	0.652088	0.502449	0.102132	9.94786	1.05679	16.4876	0.0136226	N/A	0.125811	0.681369	0.0167632	0.567173	N/A	0.333734	0.440187	0.6257	0.00707706	0.00902721	0.985992	1.14008	N/A	1.88745	1.7558	36.5145	0.997219	0.0944878	0.0109849	N/A	467.883	71.1207	N/A	2.69173	0.00310944	0.217179	0.625548	0.287645	0.700852	N/A	0.579565	0.000941638	0.0851292	0.000454911	0.00885183	0.369761	1.09716	0.0563693	0.000897048
17	WT_GFP	0.0156476	0.460079	0.383972	0.0445108	7.22503	1.00313	14.7844	0.00704921	N/A	0.133798	0.510365	0.0123073	0.476278	N/A	0.366687	0.469149	0.500567	0.00603868	0.00540435	1.09412	1.14257	N/A	1.31594	1.52083	31.4993	0.82235	0.101195	0.00645686	N/A	535.63	87.4121	N/A	2.63855	0.00300976	0.17408	0.549932	0.214604	0.548687	N/A	0.503791	0.00119852	0.0708255	0.000478534	0.00812975	0.257893	0.962195	0.0463869	0.000663593
23	WT_GFP	0.0137216	0.542232	0.405345	0.080035	8.91361	0.97954	15.7327	0.00726324	N/A	0.181505	0.471431	0.0141543	0.578211	N/A	0.437846	0.665605	0.543523	0.011627	0.00781829	1.29383	1.02447	N/A	1.85994	1.68655	36.1118	0.92169	0.156696	0.00740364	N/A	499.693	87.9121	N/A	3.4515	0.0024469	0.179227	0.485343	0.33877	0.842701	N/A	0.541944	0.000654257	0.0704442	0.000357343	0.00718756	0.343358	1.15353	0.0369034	0.00129465
[truncated: 664 more columns]

## Sheet: analyzed
Analyte	log2(FC)	-log10(p)
BMP(16:1/16:1)	-2.5499	6.1126
BMP(18:1/18:1)	-1.4519	5.4006
BMP(20:4/20:4)	-2.4853	4.923
BMP(18:0_20:4)	-2.4443	4.7414
Glucosylsphingosine d18:1	2.1014	4.4433
BMP(22:6/22:6)	-1.1991	4.3917
BMP(18:0_18:1)	-1.3175	3.9663
BMP(16:0_20:4)	-2.3878	3.947
Glucosylsphingosine d18:2	1.9946	3.9293
BMP(16:0_22:6)	-1.9372	3.6197
GQ1b 38:1;O2	0.72926	3.5277
Glucosylsphingosine d18:0	1.4706	3.1862
PC(40:6)	-0.14851	2.6718
BMP(16:0_18:1)	-1.3367	2.4334
GD3 36:1;O2	0.62455	2.4267
GT1a/b 34:1;O2	0.41569	2.4014
GD3 34:1;O2	0.76751	2.0722
PC(34:1)	-0.21454	2.0446
PC(36:1)	-0.19465	1.9925
PC(36:2)	-0.23883	1.9479
campesterol hexoside C16:0	0.49949	1.8292
Palmitic acid	-0.56966	1.7888
PE(40:5)	-0.35906	1.7851
sitosterol hexoside C16:0	0.42029	1.7808
cholesterol hexoside C18:0	0.62709	1.7746
1-Methylnicotinamide	0.64123	1.731
GQ1b 34:1;O2	0.52104	1.6625
PC(38:6)	-0.12499	1.6307
GM3 34:1;O2	0.7362	1.6045
Glucosylsphingosine d20:1	0.75699	1.555
PS(18:0_22:6)	-0.1649	1.5323
PI(18:0_20:4)	-0.20064	1.492
PCp(34:0)	-0.13116	1.4615
cholesterol hexoside C22:6	0.72111	1.4421
LPE(18:0)	-0.097855	1.4359
Hydroxybutyrylcarnitine	-0.65368	1.4293
sitosterol hexoside C18:2	0.35991	1.4062
SHex-Cer 42:2;O2	-0.17125	1.395
Inosine	0.5008	1.3593
PE(38:6)	-0.18022	1.3573
Hemi-BMP(22:6/22:6)_18:1	-0.96355	1.3401
PC(36:4)	-0.111	1.3199
Pyridoxamine	0.22487	1.221
PA(18:1/18:1)	-0.45791	1.2187
CL(72:8-2(OOH)/18:2)	-0.436	1.211
PI(16:0_18:1)	-0.12613	1.2098
GM3 38:1;O2	0.74495	1.2045
Hemi-BMP(22:6/22:6)_22:6	-1.7226	1.1934
PGE2	0.43514	1.1901
Betaine	-0.38618	1.175
LPC(18:0)	-0.14237	1.1545
PE(40:6)	-0.18507	1.1423
PE(40:7)	-0.17759	1.1389
cholesterol hexoside C16:0	0.49011	1.1248
Cer 18:0;O2/24:0	0.34535	1.124
Hemi-BMP(22:6/22:6)_16:0	-0.73614	1.1057
Cer 16:1;O2/18:0	-0.35203	1.1051
PE(36:2)	-0.1908	1.0963
PE(40:4)	-0.19814	1.0364
SM 36:2;O2	-0.19661	1.0135
TG(O-50:1) [NL-16:0]	-0.33723	0.99374
GD1a/b 34:1;O2	0.13053	0.98851
LPG(22:6)	-0.72214	0.98051
Asparagine	-0.35753	0.97126
sitosterol hexoside C18:0	0.5897	0.96675
GQ1b 36:1;O2	0.33392	0.96214
PC(18:0/20:4(OOH))	0.89326	0.94879
SM 36:1;O2	-0.17785	0.93718
TG(O-52:1) [NL-18:1]	-0.25636	0.93352
Linoleyl carnitine	-0.74906	0.92642
LPC(24:0)	0.35643	0.92615
Stearic acid	-0.54952	0.92502
SPBP 18:1;O2.1	-1.0214	0.92459
LPG(20:4)	-0.49429	0.9243
6k-PGF1a*	0.33674	0.91994
TG(O-52:0) [NL-16:0]	-0.45989	0.91688
Hemi-BMP(18:1/18:1)_18:1	-0.68497	0.91461
SPBP 18:0;O2	-1.0538	0.91387
CE (22:6) [+OH]	0.45659	0.91252
PE(P-18:1/22:6)	-0.1997	0.90846
Trigonelline	-0.46641	0.88813
9-Hexadecenoylcarnitine	-0.92607	0.88687
PCp(36:2)	-0.14926	0.88218
PE(38:5)	-0.17823	0.87592
PC (40:6) [+OH]	0.70381	0.87271
N1-Acetylspermidine	0.83903	0.86384
N-Acetylaspartic acid	-0.38259	0.86365
PI(20:4/20:4)	-0.26918	0.86148
PE(P-18:0/22:6)	-0.17193	0.86062
CL(72:7/18:2)	-0.44309	0.84937
Hemi-BMP(22:6/22:6)_18:0	-0.82107	0.83883
PE(P-18:0/18:2)	-0.52831	0.83589
Hex2 sphingosine	0.38562	0.82714
cholesterol hexoside C18:1	0.40592	0.82556
PE(34:1)	-0.14012	0.82487
Hemi-BMP(20:4/20:4)_16:0	-0.7102	0.81185
Stearoylcarnitine	-0.46439	0.80736
GM3 38:1;O2_2	0.70141	0.80707
LPEp C18:0	-0.22967	0.80224
PA(16:0_18:1)	-0.29277	0.80112
Hex2Cer 18:2;O2/24:1	-0.50341	0.80094
CL(72:8/18:2)	-0.49506	0.79951
Cer 18:2;O2/18:0	-0.28561	0.79079
PI(16:0_20:4)	-0.17434	0.78232
PC(38:4)	-0.11727	0.78133
LPC(26:0)	0.34736	0.77353
Adenosine diphosphate ribose	0.65471	0.77
PG(18:0_22:6)	-0.21667	0.76648
Piperanine	-0.4969	0.764
PC(18:0/20:4(OH))	0.76102	0.76325
PEth(16:0_18:1)	-0.19389	0.75759
TG(O-52:1) [NL-16:0]	-0.31265	0.74978
cholesterol hexoside C18:2	0.49655	0.74446
SPB 18:2;O2.1	-0.39266	0.74366
Cer 18:1;O2/18:0	-0.16056	0.74279
PCp(34:2)	-0.18056	0.74235
PI(18:1/18:1)	-0.12899	0.73571
CL(72:6/18:2)	-0.33394	0.73479
SPB 18:0;O2.1	-0.14818	0.73075
Propionylcarnitine	-0.32343	0.72967
PC (38:6) [+OH]	0.32233	0.72665
sitosterol hexoside C18:1	0.22501	0.72552
LPC(20:4)	-0.14118	0.72479
SPB 16:1;O2.1	-0.4146	0.72459
CL(74:9/18:2)	-0.44392	0.71974
LPEp C18:1	-0.24114	0.71534
Cortisone	1.443	0.71302
Myristoylcarnitine	-0.24098	0.71028
PE(36:4)	-0.15402	0.70817
PE(O-18:0/20:4)	-0.23181	0.70779
PE(P-18:1/20:4)	-0.19948	0.703
Glc-Cer 18:2;O2/18:0	0.45972	0.70194
Cer 16:1;O2/16:0	-0.21973	0.69936
Sitosterol Ester C18:2	-0.46308	0.69699
LPC(16:1)	-0.30322	0.69663
8-Hydroxy-deoxyguanosine	-0.75365	0.69096
Gamma-Glutamylcysteine	0.087364	0.68982
PE(O-16:0/22:6)	-0.2711	0.68566
Hydroxyisovaleroyl carnitine	-0.20748	0.67882
PE(P-18:0/20:4)	-0.17293	0.6723
SHex-Cer 34:1;O2	-0.082083	0.66556
Cer 18:1;O2/24:0	0.2461	0.66536
Niacinamide	0.38911	0.66145
Hex sphingosine	0.33363	0.65549
DG(18:0_18:1)	0.76403	0.65453
Cer 18:0;O2/18:0	-0.13093	0.65387
Homocysteine	0.12566	0.65238
cholesterol hexoside C18:3	0.27768	0.64898
Hex3Cer 18:1;O2/16:0	1.0191	0.64447
TG(O-50:2) [NL-16:1]	-0.2803	0.64176
LPC(18:2)	-0.32011	0.64132
SM 42:2;O2	-0.14766	0.64069
PE(P-18:0/18:1)	-0.14601	0.63841
5-HEPE	0.21148	0.63694
Gamma-Aminobutyric acid	0.64612	0.62874
Nicotinic acid	0.40837	0.62762
Sucrose	0.57054	0.62614
Imidazoleacetic acid	0.2067	0.61989
PE(36:1)	-0.40406	0.61531
Hex2Cer 18:2;O2/18:0	0.56449	0.61373
TG(O-50:2) [NL-18:1]	-0.23565	0.61185
PS(22:6/22:6)	-0.16573	0.60916
campesterol hexoside C18:0	0.46294	0.60808
PA(18:0_18:1)	-0.17683	0.60659
GD3 38:1;O2	-0.31642	0.60287
Palmitoylcarnitine	-0.30573	0.59907
Hemi-BMP(18:1/18:1)_18:0	-0.40555	0.59883
Cer 16:1;O2/22:0	-0.30809	0.59627
Methionine	-0.20013	0.59484
GM3 36:1;O2	0.22958	0.58772
Formylanthranilic acid	0.60156	0.58358
PE(P-16:0/22:6)	-0.17787	0.5757
PE(O-16:0/20:4)	-0.23233	0.574
Cer 18:2;O2/22:0	-0.32729	0.57221
PC (34:2) [+OH]	1.4032	0.56264
TG(22:6_38:1)	-0.32924	0.55856
PC(16:0/9:0(COOH))	0.38898	0.55735
DG(16:0_22:6)	-0.16086	0.55651
SPBP 18:1;O2_282	-0.70578	0.55444
Taurine	0.13804	0.55437
Thiamine	0.10748	0.55303
S-Adenosylmethionine	-0.72195	0.5501
PC(16:0/5:0(CHO))	0.46546	0.54968
PGE2 and PGD2	0.13734	0.54958
Deoxyadenosine	-0.81293	0.54867
campesterol hexoside C18:1	0.26994	0.54815
Hypoxanthine	0.76779	0.53752
LPE(16:0)	-0.13231	0.53007
GT1a/b 36:1;O2	0.15253	0.52761
Hex3Cer 18:1;O2/24:1	1.0466	0.5192
GM2 34:1;O2 1354.7>290.1	0.13903	0.51442
TG(O-50:1) [NL-18:1]	-0.21885	0.51232
PE(P-16:0/20:4)	-0.21001	0.51217
EPA	0.92115	0.50781
PC(16:0/9:0(CHO))	0.31181	0.50752
Bilirubin	0.2432	0.50602
Citrulline	-0.21749	0.50236
Xanthosine	2.105	0.50117
SPB 17:1;O2	-0.35809	0.4999
Hex3Cer 18:1;O2_282	-0.83266	0.49716
Cer 18:2O2/26:0	-0.62076	0.49187
LPC(22:6)	-0.12891	0.48314
Hexanoylcarnitine	-0.57588	0.48294
LPC(26:1)	0.23672	0.48119
15-HETE	0.22307	0.47868
TG(20:4_34:0)	-0.27851	0.46994
Arginine	-0.23845	0.46966
MG(16:1)	-0.19047	0.46649
Paraxanthine	-1.495	0.46645
Cer 18:1;O2/26:1	0.2409	0.46644
AICA-riboside	0.80674	0.465
PS(18:0_20:4)	-0.12122	0.46329
PCp(34:1)	-0.12866	0.46258
PE(38:6)OH	0.36546	0.46241
Piperine	1.0239	0.46218
Isoleucine	0.2306	0.45933
PE(P-16:0/22:4)	-0.16667	0.45472
PC(O-18:0/2:0)	-0.26801	0.45303
Guanosine	0.70691	0.44809
Tetrahydrocurcumin	0.58884	0.44317
Tyrosine	-0.15941	0.44297
Hemi-BMP(20:4/20:4)_18:0	-0.2306	0.43308
Butyrylcarnitine	-0.38362	0.42948
Nicotinamide riboside	0.31186	0.4284
3-Hydroxytyrosol	0.6921	0.42705
PC(P-18:0/0:0)	-0.23701	0.42608
SM 36:3;O2	-0.26603	0.42505
Demethoxycurcumin	0.48023	0.42015
PC(O-16:0/0:0)	-0.17475	0.4197
PA(22:6/22:6)	-0.14334	0.41817
7-keto-Cholesterol	-0.1439	0.41645
Butyrobetaine	-0.1914	0.41367
Ergothioneine	-0.19736	0.41045
GM1(d18:1/16:0)	-0.17236	0.4049
LPS(18:0)	-0.15212	0.40067
LPA(16:0)	-0.13571	0.40019
LPEp C16:0	-0.20399	0.39672
NAD	-0.42136	0.39371
SHex-Cer 42:2;O2(2OH)	-0.08237	0.39249
Uracil	0.65451	0.39212
LPC(16:0)	-0.23352	0.39184
Sitosterol Ester C18:3	0.44129	0.38997
PG(16:0_20:4)	-0.15272	0.3894
Octanoylcarnitine	-0.54611	0.38855
Glutathione	-0.087952	0.38847
Oleoylethanolamine	0.47743	0.38821
PS(16:0_18:1)	0.12556	0.38483
17-HDoHE	-0.20265	0.38313
DHA	0.55006	0.38062
Glutamic acid	-0.13708	0.38012
LPS(20:4)	-0.18806	0.37642
PA(18:0_20:4)	-0.22336	0.3756
Oleic acid	0.39468	0.3751
Acetylcarnitine	-0.15114	0.3644
Creatine	0.036797	0.36242
TG(O-52:2) [NL-16:0]	-0.23024	0.35929
Palmitoleic acid	0.35855	0.3573
GM1 36:1;O2 1544.7>290.1	-0.09033	0.35586
Palmitoylethanolamine	0.39748	0.35555
5'-Methylthioadenosine	1.4125	0.35444
Anandamide	0.49118	0.35241
MG(20:4)	-0.23955	0.34605
desmesterol hexoside	-0.42419	0.34326
PE(18:0/20:4(OH))	-0.1461	0.34305
Serine	-0.21984	0.34025
TG(20:4_38:1)	-0.20739	0.33976
PA(18:0_22:6)	-0.14301	0.33964
5-HETE	0.24648	0.33505
Nicotinamide mononucleotide	0.27576	0.3349
TG(54:6) [NL-22:6]	-0.24126	0.33286
15-keto PGF2a	0.18874	0.33176
Cholesterol sulfate	-0.25854	0.33123
Cer 18:1;O2/26:0	-0.18178	0.32968
PGJ2	0.18578	0.32823
1-Methylhistidine	0.26621	0.32774
BMP(18:0_22:6)	0.37907	0.32355
PE(O-18:0/22:6)	-0.13022	0.32251
Hex4Cer 18:1;O2	0.89299	0.3204
Campesterol Ester C20:4	-0.21652	0.32006
4-Hydroxyproline	-0.091814	0.31727
PGD2	0.09793	0.31377
GT1a/b 38:1;O2	0.12444	0.31188
SM 34:1;O2	-0.088607	0.31065
PC(O-18:0/0:0)	-0.2044	0.30931
PS(16:0_22:6)	0.21196	0.30909
CE(18:2)	-0.29651	0.30864
SHex-Cer 36:1;O2 (2OH)	0.092812	0.30532
Glutamine	-0.10013	0.30462
PG(18:0_20:4)	-0.11974	0.30386
Linoleic acid	0.29761	0.30385
Cer 18:2;O2/16:0	-0.12195	0.30197
Cer 18:0;O2/16:0	0.13376	0.30164
TG(22:6_38:2)	-0.22475	0.30055
Campesterol Ester C22:6	0.18791	0.30005
PC(P-16:0/0:0)	-0.1428	0.29973
PC(O-16:0/2:0)	0.13474	0.29813
SM 40:1;O2	0.11512	0.29662
Uridine	0.10945	0.29552
Leucine	0.13187	0.29545
Sitosterol Ester C20:4	-0.29732	0.28873
Choline	0.2898	0.28726
Melatonin	-0.30616	0.28708
campesterol hexoside	0.1848	0.28566
Mannose	0.11637	0.28461
Indole	0.24677	0.28345
DG(16:0_20:4)	-0.20571	0.28341
DG(16:0_20:4)_	-0.21062	0.28259
Cholic acid	-1.4342	0.28142
Hemi-BMP(18:1/18:1)_16:0	-0.22248	0.27624
sitosterol hexoside C18:3	-0.26496	0.2761
PG(18:0_18:1)	-0.082926	0.27547
Glc-Cer 18:1;O2/20:0	-0.20646	0.27521
TG(22:6_36:3)	-0.23237	0.27185
Methionine S-oxide	-0.20438	0.27181
lathosterol hexoside	0.16183	0.26963
SM 41:1;O2	0.09314	0.26795
TG(O-52:2) [NL-18:1]	-0.175	0.26376
LPI(16:0)	0.26472	0.26286
N-Alpha-acetyllysine	0.07465	0.25993
Histidine	-0.13964	0.25792
GM1 34:1;O2 1516.7>290.1	0.063719	0.25706
Cystine	0.13386	0.25684
SPBP 18:1;O2	-0.40057	0.25418
SPB 18:0;O2	-0.19566	0.25332
TG(56:7) [NL-22:6]	-0.23123	0.25253
16(17)-EpDPE	-0.95504	0.24962
DG(18:2_20:4)	-0.18663	0.24874
Linolenic acid	0.20304	0.24616
Pyroglutamic acid	0.67563	0.24466
5-Hydroxyindoleacetic acid	0.38377	0.24399
LPC(24:1)	0.094722	0.2422
LPI(18:0)	0.26969	0.24077
HexCer 18:1;O2/16:0	-0.14407	0.23928
TG(O-54:2) [NL-18:1]	-0.15219	0.2382
TG(20:4_38:2)	-0.20284	0.23767
Histamine	0.21655	0.23742
Corticosterone	-0.36973	0.23562
Galactosylsphingosine d18:2	-0.17113	0.23412
Carnitine	-0.050537	0.23382
MG(18:1)	0.1094	0.23342
TG(20:4_38:3)	0.26088	0.23307
PS(18:1/18:1)	-0.072003	0.23165
N-Acetylserine	0.49457	0.23116
Valine	-0.11309	0.23097
GM2 36:1;O2 1382.8>290.1	-0.12242	0.23022
cADPRibose	-0.24086	0.22852
PG(18:1/18:1)	-0.082273	0.22793
PE(P-18:0/22:6)OH	0.26989	0.22564
SPB 18:1;O2_264.3	-0.092874	0.22446
TG(22:6_36:4)	-0.20407	0.224
Cer 18:1;O2/24:1	0.11507	0.2232
TG(54:7) [NL-22:6]	-0.23359	0.22088
N-Acetylcysteine	0.65869	0.21952
3-Hydroxy-N6,N6,N6-Trimethyllysine	-0.22336	0.2195
PS(16:0_20:4)	0.11546	0.21864
CE HETE	0.46155	0.21773
Aspartic acid	-0.1649	0.21649
campesterol hexoside C18:2	-0.22857	0.21543
Epinephrine	-0.092887	0.21273
Hex3Cer 18:1;O2	-0.17695	0.20817
GM2 38:1;O2 1410.7>290.1	-0.12703	0.20812
PI(18:0_18:1)	0.078489	0.20707
CE(20:4)	0.16221	0.20527
4-Trimethylammoniobutanal	0.27434	0.19847
LPS(22:6)	-0.082485	0.19616
TG(56:7) [NL-22:6] OH	0.21034	0.196
Cer 18:1;O2/22:0	0.058476	0.19486
15-deoxy-PGJ2	-0.17903	0.19428
Cer 18:0;O2/24:1	0.11291	0.19317
N-Palmitoyl-O-phosphocholineserine	-0.17726	0.19195
TG(56:7) [NL-22:5]	-0.20023	0.19172
Adenosine	0.027968	0.19111
N-Acetylneuraminic acid	-0.099281	0.1901
PG(16:0_22:6)	-0.074881	0.18986
Isovalerylcarnitine	-0.22491	0.18907
TG(56:6) [NL-22:5]	-0.18355	0.18901
PE(P-16:0/20:5)	-0.10675	0.18736
Sitosterol Ester C22:6	-0.16775	0.18537
8-HETE	-0.13513	0.18313
sitosterol hexoside C20:4	0.17672	0.1793
Cer 18:1;O2/16:0	0.078173	0.17836
Carnosine	0.29039	0.17819
SPB 18:1;O2.1	-0.06251	0.17814
PG(16:0_18:1)	-0.067217	0.17726
TG(O-50:2) [NL-18:2]	-0.11802	0.17724
Creatinine	-0.17102	0.17682
17(18)-EpETE	-0.17986	0.17531
CE(16:1)	-0.16037	0.17347
Nonanoylcarnitine	0.47661	0.1721
Cytosine	-0.088973	0.17012
Cer 18:1;O2/16:0 phosphate	-0.10687	0.16689
TG(56:9) [NL-22:6]	-0.14241	0.16677
HexCer 18:1;O2/22:0	-0.1025	0.1631
Cer 16:1;O2/26:0	-0.13504	0.16248
Homoserine	-0.10436	0.16241
HexCer 18:1;O2/18:0	0.072861	0.1619
PC(40:5)	-0.044485	0.16107
Cholesteryl hexoside	0.10327	0.16069
TG(20:4_36:1)	-0.13123	0.15981
Sitosteryl hexoside	-0.19372	0.15964
TG(56:6) [NL-20:4]	0.1625	0.15803
7-Methylguanosine	0.070866	0.15796
14(15)-EpETE	-0.33058	0.15756
Hex3Cer 18:1;O2/18:0	0.1322	0.1574
CE(18:1)	0.12426	0.15678
14,15-DiHETE	0.13096	0.15533
LPS(18:1)	-0.064535	0.15496
Coenzyme Q10_oxidized	-0.19281	0.15478
Sitosteryl hexoside_2	-0.18618	0.15391
SPB 20:1;O2	0.22564	0.15381
PE(P-18:0/20:5)	-0.054866	0.15212
Hydroxyhexanoylcarnitine	-0.13103	0.15158
Tryptophan	0.18694	0.15142
HexCer 18:1;O2/24:1	-0.14129	0.15002
HexCer 18:1;O2/24:0	0.10963	0.14999
TG(20:4_36:2)	0.15487	0.14884
Hex2Cer 18:2;O2/24:0	0.17264	0.14664
Glc-Cer 18:1;O2/160	-0.12524	0.14584
Cer 18:2;O2/24:1	-0.099221	0.14234
Glucose	0.073025	0.13808
S-Adenosylhomocysteine	0.15618	0.13795
PE(40:6)OH	-0.082584	0.13636
DG(18:1_20:4)	-0.09756	0.13461
LPS(16:0)	0.10112	0.13435
Proline	0.048999	0.13428
TG(O-54:4) [NL-18:2]	0.22526	0.13349
24-Hydroxycholesterol	-0.10966	0.13318
3-Hydroxykynurenine	0.14176	0.13058
SHex-Cer 42:1;O2(2OH)	0.074842	0.12963
GD1a/b 38:1;O2	-0.045355	0.12849
4-beta-Hydroxycholesterol	0.084244	0.12709
Glutathione disulfide	-0.286	0.12665
Homocarnosine	-0.15244	0.12399
TG(56:8) [NL-22:6]	-0.11836	0.12192
Kynurenic acid	-0.3756	0.12078
PI(16:0_22:6)	-0.046986	0.11876
TG(20:4_36:0)	-0.09903	0.11851
Phenylalanine	-0.049906	0.11822
CE(20:5)	-0.13899	0.11782
12-HETE	0.11249	0.11758
TG(22:6_36:2)	-0.1118	0.11528
CE HODE	0.19645	0.11495
Coenzyme Q9_reduced	0.050815	0.11491
PGF2a	-0.05305	0.11307
sitosterol	-0.10602	0.11188
Cer 18:2;O2/24:0	-0.072075	0.11173
LPC(18:1)	0.054115	0.11116
LPG(18:0)	-0.061809	0.1095
desmosterol	0.10767	0.10665
Curcumin	0.071782	0.1066
PCp(34:3)	0.019617	0.10654
Hex2Cer 18:1;O2/24:0	0.078262	0.1051
Serotonin	-0.063934	0.10438
Arachidonic acid_MRM	0.049064	0.10355
N-Acetylputrescine	0.13602	0.10295
PS(18:0_18:1)	0.020395	0.10079
7-Methylguanine	0.12286	0.10056
LPG(18:1)	0.054418	0.099631
LPA(18:1)	-0.13234	0.099044
TG(20:4_36:4)	0.10857	0.098942
SM 34:2;O2	-0.090429	0.095658
Hex2Cer 18:1;O2/16:0	0.038334	0.094738
dx cholic acid	-0.15025	0.093928
Cer 18:2O2/26:1	-0.064447	0.093262
stigmasterol hexoside	-0.059951	0.093073
TG(O-54:3) [NL-18:1]	-0.11759	0.092702
Coenzyme Q10	-0.11324	0.091392
DG(18:1_20:5)	0.07584	0.088644
DG(18:1_22:6)	-0.051104	0.087674
Threonine	-0.057736	0.087612
Decanoylcarnitine	-0.21536	0.087016
Galactosylsphingosine d18:0	-0.065963	0.086232
Hex2Cer 18:1;O2/24:1	-0.074244	0.085304
Anserine	0.09627	0.084617
Glc-Cer 18:2;O2/16:0	0.071301	0.083935
DG(16:0_18:1)	0.035806	0.082972
Coenzyme Q9_	-0.13455	0.082728
TG(20:4_34:1)	0.079517	0.081835
TG(20:4_34:3)	-0.08677	0.081553
CE(22:6)	0.075451	0.080733
TG(56:8) [NL-20:4]	0.087787	0.076929
Coenzyme Q9	-0.10878	0.07676
TG(20:4_36:5)	0.088285	0.072768
LSM 18:1;O2	0.065182	0.072525
Sarcosine	-0.024352	0.07186
TG(56:8) [NL-20:5]	-0.086075	0.069361
TG(20:4_36:3)	0.071751	0.067655
Hex2Cer 18:1;O2/18:0	-0.15171	0.067601
SPB 16:1;O2	-0.070881	0.066979
Adenine	-0.038475	0.066894
Cer 16:1;O2/24:0	-0.074142	0.065697
Cholesterol	0.040067	0.06569
TG(20:4_34:2)	0.073092	0.065541
N6,N6,N6-Trimethyllysine	-0.057518	0.065194
Dexamethasone	0.033617	0.062026
PE(38:4)	-0.034147	0.061307
TXB2	-0.034825	0.060856
Cer 16:1;O2/24:1	0.047329	0.060518
2-Aminobenzoic acid	0.066022	0.060387
Lysine	-0.04181	0.059963
N1-N8-Diacetylspermidine	0.082148	0.059953
Alpha-Tocopherol	-0.090393	0.058712
SM 42:1;O2	0.03491	0.057405
Cer 16:1;O2/26:1	0.049685	0.056403
CE HpODE	-0.060056	0.055939
Hex3Cer 18:1;O2/24:0	0.05061	0.055096
Cortisol	-0.14292	0.054948
TG(18:1_34:3)	0.11718	0.054438
DG(18:2_22:6)	-0.032227	0.053773
TG(18:1_34:4)	-0.10584	0.052952
SPB 18:1;O2	0.056554	0.052694
TG(18:1_36:0)	0.11331	0.051976
Glc-Cer 18:1;O2/18:0	0.06101	0.051702
PE(18:0/20:4(OOH))	0.21162	0.050153
campesterol	0.025512	0.048023
1-O-Palmitoyl-Cer 18:1;O2/18:0	0.028837	0.045804
Galactosylsphingosine d18:1	-0.040499	0.045594
PEth(18:1/18:1)	-0.01586	0.045211
MG(18:0)	-0.008248	0.0448
TG(20:4_32:1)	-0.046169	0.043967
Deoxyguanosine	-0.047458	0.043421
Deoxyinosine	0.017063	0.041631
9-HODE	-0.046933	0.041239
TG(56:7) [NL-20:5]	0.046651	0.039895
DG(18:1_20:3)	-0.029257	0.038266
Hex2Cer 18:2;O2/16:0	-0.046198	0.03537
17,18-DiHETE	-0.039498	0.034465
Asymmetric dimethylarginine	0.031759	0.031642
SHex-Cer 36:1;O2	-0.012025	0.031026
MG(16:0)	0.0075417	0.030245
TG(18:0_36:3)	-0.040628	0.030159
Kynurenine	-0.034263	0.029622
SPB 18:2;O2	-0.038023	0.029338
LPA(18:0)	0.02018	0.025915
PI(18:0_22:6)	-0.011789	0.02535
Glycerophosphocholine	0.0066112	0.024662
PA(20:4/20:4)	0.030281	0.024274
Valerobetaine	0.027557	0.019417
Cysteinylglycine	-0.032066	0.018754
Coenzyme Q10_reduced	-0.0095019	0.01853
DG(16:0_22:5)	0.012119	0.017767
TG(54:7) [NL-20:5]	0.019156	0.015496
cholesterol hexoside C20:4	-0.016244	0.014973
LPG(16:0)	-0.0088825	0.014809
Cystathionine	-0.022994	0.014739
3-O-SulfoLacCer 18:1;O2/18:0	-0.0069459	0.014025
6k PGF1a	-0.020187	0.013995
SM 32:1;O2	-0.010357	0.013406
DG(18:1_22:5)	0.0068849	0.012492
LTB4	-0.025794	0.012465
GD1a/b 36:1;O2	0.0025433	0.010354
TG(18:1_34:2)	0.016715	0.010056
TG(18:0_36:1)	-0.0065383	0.0089693
TG(56:7) [NL-20:4]	-0.010092	0.008597
TG(18:0_36:2)	-0.0056153	0.0081502
TG(18:1_38:2)	-0.0057689	0.0076445
SHex-Cer 42:1;O2	-0.0045836	0.0070498
13-HODE	0.0031762	0.0039863
Dimethylethanolamine	-0.0010221	0.00048068
